# Supplementary material for: Novel Insights into the Transcriptome of Dirofilaria immitis
Source: PLoS One. 2012 Jul 23;7(7):e41639. doi: 10.1371/journal.pone.0041639 (PMC3402454; doi:10.1371/journal.pone.0041639)
Supplement: Table S1 — Four groups of EST-clusters from Nemabase4 data. (XLS) [file pone.0041639.s004.xls]

## Sheet: Sheet1
Table S1. Four groups of EST-clusters from Nemabase4 data
Group A (Animal parasitic nematodes without filarial species; 22 species; A total of 111,883 EST clusters)
Ancylostoma caninum; 26,356 clusters	Ascaris lumbricoides; 862 clusters	Necator americanus; 2,452 clusters	Strongyloides stercoralis; 3,708 clusters
Anisakis simplex; 321 clusters	Dictyocaulus viviparus; 2,460 clusters	Toxascaris leonina; 282 clusters	Trichostrongylus vitrinus; 359 clusters
Trichinella spiralis; 8,565 clusters	Ancylostoma caninum; 26,356 clusters	Ascaris suum; 13,708 clusters	Haemonchus contortus; 5,467 clusters
Nippostrongylus brasiliensis; 3,691 clusters	Parastrongyloides trichosuri; 3,146 clusters	Strongyloides ratti; 5,152 clusters	Teladorsagia circumcincta; 2,431 clusters
Toxocara canis; 1,568	Trichuris muris; 3,067 clusters	Trichuris vulpis; 1,263 clusters	Angiostrongylus cantonensis; 651 clusters
Ancylostoma braziliense; 18 clusters
Group B (Non-animal-parasitic nematodes; 29 speices; 122,793 EST clusters)
Caenorhabditis brenneri; 10,221 clusters	Caenorhabditis briggsae; 1,451 clusters	Caenorhabditis japonica; 9,141 clusters	Caenorhabditis remanei; 9,214 clusters
Pristionchus pacificus; 10,638 clusters	Zeldia punctata; 210 clusters	Caenorhabditis sp.; 2,265 clusters	Panagrolaimus superbus; 4,037 clusters
Ditylenchus africanus; 2,536 clusters	Globodera mexicana; 17 clusters	Globodera pallida; 2,586 clusters	Globodera rostochiensis; 4,594 clusters
Heterodera glycines; 9,270 clusters	Heterodera schachtii; 1,378 clusters	Meloidogyne arenaria; 2,671 clusters	Meloidogyne chitwoodi; 3,814 clusters
Meloidogyne hapla; 7,021 clusters	Meloidogyne incognita; 6,227 clusters	Meloidogyne javanica; 3,438 clusters	Meloidogyne paranaensis; 1,651 clusters
Bursaphelenchus mucronatus; 2,265 clusters	Bursaphelenchus xylophilus; 6,679 clusters	Xiphinema index; 4,626 clusters	Pratylenchus penetrans; 418 clusters
Pratylenchus vulnus; 1,839 clusters	Radopholus similis; 3,876 clusters	Heterorhabditis bacteriophora; 10,593 clusters	Steinernema carpocapsae; 43 clusters
Steinernema feltiae; 74 clusters
Group C (Wolbachia-containing filarial nematodes excluding D. immitis; 6 speices; 19,080 EST clusters)
Brugia malayi; 9,961 clusters	Brugia pahangi; 28 clusters	Litomosoides sigmodontis; 1,631 clusters	Onchocerca ochengi; 37 clusters
Onchocerca volvulus; 5,144 clusters	Wuchereria bancrofti; 2,279 clusters
Group D (Non-Wolbachia filarial nematodes; 2 speices; 1,553 EST clusters)
Loa loa; 26 clusters	Onchocerca flexuosa; 1,527 clusters
