# Supplementary material for: Novel Insights into the Transcriptome of Dirofilaria immitis
Source: PLoS One. 2012 Jul 23;7(7):e41639. doi: 10.1371/journal.pone.0041639 (PMC3402454; doi:10.1371/journal.pone.0041639)
Supplement: Table S3 — Assessment of assembly. (XLS) [file pone.0041639.s006.xls]

## Sheet: Assessment of assembly
Table S3. Assessment of assembly
Gene-ID	Depth	Coverage	Length	GC%	N%	Unique-mapped-Reads
Unigene16564	51.1588	0.999	1001	0.3447	0	569
Unigene6640	110.555	0.7167	1673	0.3855	0	2056
Unigene20295	3.1536	0.841	371	0.3962	0	13
Unigene18492	0.9527	0.2018	1417	0.3578	0	15
Unigene7110	126.083	0.8998	868	0.3929	0	1216
Unigene5605	94.8214	0.9911	784	0.361	0	826
Unigene10430	1.7886	0.2069	1107	0.3207	0	22
Unigene20548	6.0772	0.9936	311	0.3666	0	21
Unigene12840	12.1062	0.7947	565	0.2956	0	76
Unigene805	108.488	0.9898	2659	0.4099	0	3214
Unigene11635	3.9609	0.956	409	0.291	0	18
Unigene1784	142.454	0.9762	1599	0.3834	0	2535
Unigene16729	26.8627	0.6122	918	0.329	0	274
Unigene2158	81.0674	0.5027	2019	0.3611	0	1823
Unigene1679	104.702	0.9956	453	0.3377	0	527
Unigene18297	0.1105	0.1105	1556	0.3297	0	2
Unigene1295	10.0673	0.6875	1456	0.3407	0	163
Unigene6914	53.587	0.9942	2586	0.3828	0	1541
Unigene9288	25.4398	0.3246	1528	0.3933	0	437
Unigene19055	4.1689	0.4346	734	0.3433	0	34
Unigene11633	17.5236	0.9527	529	0.2836	0	103
Unigene8559	160.425	0.9991	1154	0.3371	0	2057
Unigene1702	56.1064	0.9574	470	0.2915	0	293
Unigene12614	13.1013	0.981	632	0.3434	0	92
Unigene17167	97.4571	0.9343	350	0.2629	0	379
Unigene4926	119.666	0.9958	1656	0.3859	0	2203
Unigene7475	215.487	0.9784	1017	0.3687	0	2435
Unigene15974	47.6379	0.9466	580	0.3328	0	307
Unigene18286	22.2664	0.5164	1156	0.3512	0	286
Unigene17935	13.4862	0.9847	327	0.2997	0	49
Unigene17143	96.4385	0.9997	2933	0.4119	0	3151
Unigene7701	0.0751	0.0751	2050	0.3502	0	2
Unigene1280	44.1393	0.3942	1824	0.3575	0	895
Unigene3577	5.5909	0.9924	660	0.3318	0	41
Unigene17932	1.8855	0.3366	716	0.405	0	15
Unigene7350	2.2881	0.8672	354	0.3475	0	9
Unigene20102	2.9412	0.9281	306	0.281	0	10
Unigene3220	6.1257	0.9267	382	0.3063	0	26
Unigene3319	5.215	0.8093	535	0.3327	0	31
Unigene5059	62.945	0.6087	1546	0.3629	0	1084
Unigene11167	16.2857	0.9976	420	0.4214	0	76
Unigene13267	0.1885	0.1016	955	0.3749	0	2
Unigene16657	59.8798	0.992	499	0.3407	0	332
Unigene12462	1.4674	0.4746	552	0.3877	0	9
Unigene19087	57.4754	0.9955	2438	0.3798	0	1561
Unigene6286	105.781	0.9835	787	0.3736	0	925
Unigene5054	110.067	0.9837	1045	0.3636	0	1278
Unigene8100	0.3436	0.0524	3947	0.3772	0	16
Unigene3725	4.8322	0.8881	447	0.4273	0	24
Unigene4788	6.0882	0.9235	340	0.2853	0	23
Unigene1441	5.4129	0.2693	1114	0.3636	0	67
Unigene9429	271.934	0.9826	1210	0.3579	0	3656
Unigene10753	14.6939	0.9167	588	0.3333	0	96
Unigene9524	311.655	0.994	1509	0.3559	0	5228
Unigene2269	57.7633	0.992	3004	0.3862	0	1941
Unigene6052	7.6884	0.9799	398	0.3568	0	34
Unigene6291	133.067	0.9993	1512	0.381	0	2237
Unigene9772	25.7394	0.9906	2137	0.3599	0	612
Unigene16527	45.6192	0.9995	1951	0.3439	0	990
Unigene6098	124.102	0.9996	2647	0.4144	0	3670
Unigene12913	11.4451	0.8208	346	0.3121	0	44
Unigene2809	0.469	0.1157	1919	0.3992	0	10
Unigene2643	25.9406	0.9285	909	0.3993	0	262
Unigene5553	121.177	0.9984	1267	0.3836	0	1706
Unigene3979	4.8214	0.9702	504	0.3829	0	27
Unigene18496	11.2862	0.3805	933	0.3344	0	117
Unigene18816	0.5299	0.1953	1019	0.3484	0	6
Unigene10766	18.4768	0.989	453	0.3885	0	93
Unigene11081	27.8896	0.9995	1829	0.4073	0	569
Unigene16710	5.257	0.75	856	0.3867	0	50
Unigene4432	5.1092	0.9367	458	0.31	0	26
Unigene18239	58.7479	0.9883	599	0.3322	0	391
Unigene5944	135.779	0.9848	1774	0.3608	0	2680
Unigene8968	140.688	0.9919	1473	0.3456	0	2306
Unigene10199	15.0704	0.9984	639	0.3443	0	107
Unigene13419	13.493	0.9397	647	0.289	0	97
Unigene15887	3.4231	0.401	631	0.3518	0	24
Unigene13114	13.5849	0.9679	530	0.3057	0	80
Unigene272	30.5673	0.9997	3208	0.3912	0	1090
Unigene20248	4.0724	0.9977	442	0.3507	0	20
Unigene18972	12.8353	0.4278	589	0.3379	0	84
Unigene664	4.5888	0.9441	608	0.3174	0	31
Unigene6265	24.8793	0.2989	1201	0.343	0	332
Unigene6340	111.105	0.999	1032	0.3866	0	1274
Unigene16371	0.2624	0.156	686	0.3776	0	2
Unigene15489	29.3741	0.93	671	0.3368	0	219
Unigene19917	3.1738	0.8741	397	0.3174	0	14
Unigene10077	2.4359	0.5399	702	0.3618	0	19
Unigene8875	1043.15	0.9828	696	0.3218	0	8067
Unigene5818	3.8049	0.193	1845	0.3686	0	78
Unigene3150	7.8614	0.9849	332	0.3072	0	29
Unigene20514	3.2927	0.9146	328	0.3506	0	12
Unigene3235	3.8111	0.9349	307	0.2736	0	13
Unigene8586	469.1	0.9703	1956	0.3374	0	10204
Unigene19391	2.4324	0.8198	333	0.3754	0	9
Unigene18639	1.3403	0.242	1343	0.4274	0	20
Unigene5920	3.5154	0.0798	5087	0.448	0	200
Unigene15457	32.746	0.9817	437	0.3181	0	159
Unigene8670	125.933	0.6316	809	0.3288	0	1132
Unigene12472	10.7439	0.9913	578	0.3529	0	69
Unigene87	3.4317	0.369	813	0.3493	0	31
Unigene5521	166.731	0.9996	2629	0.38	0	4881
Unigene18547	21.1976	0.5149	1913	0.3821	0	451
Unigene20592	3.2095	0.9064	673	0.3031	0	24
Unigene6146	2.6974	0.1055	3470	0.3718	0	104
Unigene656	9.1981	0.9733	636	0.2689	0	65
Unigene4382	5.8273	0.973	556	0.3058	0	36
Unigene10359	13.8462	0.9724	871	0.3697	0	134
Unigene6506	111.542	0.9984	3035	0.4026	0	3768
Unigene11728	27.5192	0.9115	520	0.2942	0	159
Unigene20693	3.2727	0.8727	330	0.303	0	12
Unigene3803	4.8322	0.9911	447	0.434	0	24
Unigene4314	5.99	0.9967	601	0.3411	0	40
Unigene8573	17.6454	0.5433	1362	0.3722	0	274
Unigene18544	99.792	0.999	2870	0.3704	0	3186
Unigene19871	5.8146	0.8539	356	0.2921	0	23
Unigene2187	28.1964	0.9966	1181	0.3277	0	370
Unigene13597	9.4538	0.8298	476	0.3214	0	50
Unigene9476	0.1422	0.0822	2300	0.3665	0	4
Unigene6859	5.0382	0.2071	1965	0.4198	0	110
Unigene1749	58.3868	0.9995	2094	0.3983	0	1361
Unigene20022	2.2449	0.9546	441	0.3243	0	11
Unigene1632	20.1238	0.9942	1212	0.4587	0	271
Unigene15497	31.7647	0.9265	340	0.2559	0	120
Unigene4123	6.3587	0.9538	368	0.3179	0	26
Unigene8265	138.336	0.8188	607	0.3361	0	933
Unigene17527	2.1525	0.3453	669	0.3468	0	16
Unigene20286	5.3605	0.8997	319	0.3323	0	19
Unigene11361	2.4747	0.6512	691	0.3025	0	19
Unigene7571	7.8912	0.1976	1802	0.343	0	158
Unigene7141	150.355	0.9989	929	0.3423	0	1552
Unigene16903	77.3416	0.9567	647	0.3895	0	556
Unigene5455	200.682	0.9995	1889	0.4092	0	4216
Unigene20141	4.7917	0.9769	432	0.3565	0	23
Unigene2787	97.7043	0.9996	2749	0.3463	0	2991
Unigene16443	36.7387	0.9978	463	0.3499	0	189
Unigene2592	3.5236	0.1057	3766	0.4076	0	148
Unigene7084	96.6393	0.9934	610	0.3623	0	655
Unigene8078	210.162	0.9997	3224	0.3313	0	7549
Unigene1314	44.3194	0.8998	2586	0.3434	0	1277
Unigene11455	21.1224	0.9985	686	0.3324	0	161
Unigene9896	2.3377	0.4329	462	0.3203	0	12
Unigene16101	44.4206	0.985	466	0.309	0	230
Unigene2353	26.4634	0.9872	2035	0.3862	0	600
Unigene6946	125.573	0.9859	1769	0.3917	0	2470
Unigene11090	25.9714	0.9629	350	0.3714	0	101
Unigene13179	9.4098	0.9831	593	0.3204	0	62
Unigene12195	0.743	0.2704	969	0.3736	0	8
Unigene3410	6.8354	0.8892	316	0.3418	0	24
Unigene18567	87.8766	0.9964	551	0.3067	0	538
Unigene14109	29.4313	0.9502	422	0.282	0	138
Unigene938	67.8399	0.9728	662	0.2734	0	499
Unigene15937	32.993	0.9791	431	0.3039	0	158
Unigene2541	60.3209	0.9666	1857	0.3619	0	1246
Unigene9167	28.0156	0.3294	771	0.3515	0	240
Unigene17383	0.101	0.0306	10644	0.3858	0	12
Unigene16555	34.812	0.9976	1670	0.3365	0	650
Unigene20445	2.5568	0.9886	352	0.446	0	10
Unigene16983	4.291	0.3081	818	0.3716	0	39
Unigene18980	2.147	0.1901	3429	0.3648	0	82
Unigene15724	41.3722	0.9897	583	0.3396	0	268
Unigene8634	78.1759	0.9957	921	0.4387	0	800
Unigene2780	149.525	0.9984	1902	0.4111	0	3163
Unigene20083	2.3547	0.9273	344	0.2965	0	9
Unigene4503	4.7962	0.9718	319	0.4796	0	17
Unigene2792	2.0449	0.1369	3741	0.3502	0	85
Unigene2277	3.3682	0.1158	4500	0.3693	0	171
Unigene2250	35.8129	0.9996	2240	0.4134	0	894
Unigene11265	10.2827	0.5501	849	0.3628	0	97
Unigene20617	4.5957	0.9943	705	0.3603	0	36
Unigene12917	11.7516	0.8981	314	0.3376	0	41
Unigene12401	9.9104	0.8131	781	0.3841	0	86
Unigene9918	15.2007	0.9978	1794	0.3785	0	303
Unigene19611	4.6036	0.9182	391	0.3171	0	20
Unigene15846	48.7074	0.8537	704	0.2926	0	381
Unigene16153	25.5168	0.845	716	0.3101	0	203
Unigene7028	129.037	0.9977	1315	0.3779	0	1886
Unigene13932	1.6598	0.4139	488	0.3934	0	9
Unigene8697	54.3653	0.9724	1377	0.3646	0	832
Unigene11648	3.1441	0.591	687	0.3144	0	24
Unigene11061	1.1066	0.4816	488	0.3525	0	6
Unigene4168	5.4501	0.9984	611	0.347	0	37
Unigene523	494.77	0.9855	1172	0.3899	0	6443
Unigene11953	19.9868	0.9656	1513	0.3278	0	336
Unigene3551	4.7368	0.9248	665	0.3594	0	35
Unigene16636	83.8803	0.9973	1103	0.3364	0	1028
Unigene9742	0.2071	0.1697	1738	0.3349	0	4
Unigene14164	25.792	0.6215	827	0.3277	0	237
Unigene3563	4.6527	0.9935	619	0.3376	0	32
Unigene4755	7.0445	0.9528	741	0.2901	0	58
Unigene18379	3.8163	0.3896	1132	0.3366	0	48
Unigene543	8.9552	0.9801	402	0.3781	0	40
Unigene14266	49.6752	0.9854	1641	0.3425	0	907
Unigene8847	2.6152	0.2594	1411	0.3777	0	41
Unigene2856	60.8323	0.9994	1735	0.3625	0	1173
Unigene6404	63.4645	0.9992	1225	0.3592	0	864
Unigene8596	235.301	0.9873	1342	0.4031	0	3509
Unigene7337	1.6981	0.8428	318	0.3176	0	6
Unigene12879	11.9083	0.9992	1319	0.3685	0	175
Unigene6723	113.43	0.9794	1308	0.344	0	1649
Unigene9132	5.7394	0.2726	1082	0.3891	0	69
Unigene11143	19.5899	0.9937	317	0.3565	0	69
Unigene15811	34.2999	0.9992	1207	0.3604	0	460
Unigene16099	30.6678	0.9985	2673	0.3793	0	912
Unigene14229	33.8135	0.9995	1823	0.379	0	685
Unigene10229	0.5947	0.4163	454	0.2974	0	3
Unigene14123	5.1099	0.4725	546	0.3168	0	31
Unigene3416	8.7097	0.9742	310	0.4194	0	30
Unigene7395	2.2571	0.8119	319	0.2696	0	8
Unigene20446	4.1509	0.9727	477	0.3312	0	22
Unigene151	0.1318	0.062	3885	0.3773	0	6
Unigene17236	7.458	0.3852	893	0.3942	0	74
Unigene14557	3.3224	0.5012	1219	0.315	0	45
Unigene10999	19.7101	0.9662	621	0.2979	0	136
Unigene15938	46.0019	0.9972	1078	0.4555	0	551
Unigene806	14.2004	0.2807	1407	0.3859	0	222
Unigene2473	116.471	0.9992	1275	0.3522	0	1650
Unigene231	0.4363	0.1239	2817	0.4047	0	14
Unigene16804	50.1103	0.9978	907	0.3903	0	505
Unigene13623	13.032	0.9688	1250	0.3992	0	181
Unigene8242	209.527	0.9937	951	0.2513	0	2214
Unigene403	16.3925	0.9992	1279	0.3526	0	233
Unigene15300	3.2885	0.6712	520	0.3808	0	19
Unigene2824	20.8119	0.9976	1680	0.3607	0	389
Unigene2751	5.0585	0.8642	427	0.2998	0	24
Unigene16177	22.8675	0.9689	1351	0.2953	0	344
Unigene981	26.4858	0.973	1966	0.3733	0	580
Unigene19485	3.7113	0.9485	388	0.3015	0	16
Unigene6038	15.7979	0.2352	1692	0.3954	0	297
Unigene4669	6.1813	0.9423	364	0.3736	0	25
Unigene12937	13.4043	0.9734	376	0.3112	0	56
Unigene5259	73.6957	0.9752	966	0.4244	0	791
Unigene20531	3.8066	0.9849	331	0.287	0	14
Unigene4406	6.0504	0.9944	357	0.3445	0	24
Unigene3702	4.3902	0.8171	328	0.3079	0	16
Unigene1624	46.1489	0.7043	1867	0.3637	0	960
Unigene10352	13.4554	0.9832	1010	0.3119	0	151
Unigene5599	95.298	0.9799	2443	0.3561	0	2594
Unigene19623	4.0047	0.9063	427	0.363	0	19
Unigene16149	26.5789	0.9825	342	0.3158	0	101
Unigene16278	49.7309	0.9998	4389	0.4229	0	2436
Unigene4648	7.5497	0.9691	453	0.3444	0	38
Unigene20766	2.8662	0.9682	314	0.379	0	10
Unigene2600	267.759	0.971	1205	0.3502	0	3585
Unigene14585	0.2264	0.1572	1590	0.3686	0	4
Unigene13110	8.1176	0.9922	510	0.302	0	46
Unigene12382	13.2036	0.9491	334	0.3234	0	49
Unigene7244	12.622	0.8811	328	0.3476	0	46
Unigene13727	8.2426	0.9926	404	0.3366	0	37
Unigene4797	2.9771	0.7455	786	0.369	0	26
Unigene9452	2307.51	0.997	662	0.3444	0	16973
Unigene8777	97.0312	0.9286	448	0.3371	0	483
Unigene12066	8.9164	0.9536	323	0.2848	0	32
Unigene11639	8.537	0.5836	622	0.3264	0	59
Unigene8252	261.289	0.9844	1600	0.3525	0	4648
Unigene9310	0.3704	0.1116	2187	0.3635	0	9
Unigene1771	418.554	0.9916	1672	0.3636	0	7782
Unigene3890	3.4513	0.7581	339	0.2684	0	13
Unigene11846	14.5253	0.9536	948	0.3365	0	153
Unigene10520	15.558	0.9737	457	0.2998	0	79
Unigene7697	365.867	0.9695	721	0.3842	0	2931
Unigene10275	20.4324	0.9135	370	0.3973	0	84
Unigene8861	889.548	0.9968	930	0.4667	0	9192
Unigene19640	4.3689	0.9385	309	0.3657	0	15
Unigene5442	11.174	0.2735	1477	0.3751	0	185
Unigene20767	3.592	0.9889	451	0.3259	0	18
Unigene7687	339.886	0.9625	613	0.3768	0	2315
Unigene13725	3.5644	0.9926	404	0.3416	0	16
Unigene17481	33.3391	0.4765	1150	0.3478	0	426
Unigene19138	40.8539	0.9663	445	0.2899	0	202
Unigene18769	2.9369	0.2299	1379	0.3133	0	45
Unigene3103	5.0512	0.4006	1680	0.344	0	96
Unigene4098	4.3579	0.8989	475	0.3621	0	23
Unigene16575	48.3482	0.9955	672	0.308	0	361
Unigene7090	108.151	0.9843	1467	0.3613	0	1763
Unigene15453	2.4451	0.1286	2503	0.3436	0	68
Unigene4509	5.2747	0.9982	546	0.3663	0	32
Unigene14372	4.4764	0.3447	1146	0.3072	0	57
Unigene20672	4.5789	0.9246	570	0.3263	0	29
Unigene11777	20.7561	0.9962	529	0.3384	0	122
Unigene11276	0.8882	0.3355	304	0.3454	0	3
Unigene8289	12.9243	0.5561	383	0.3786	0	55
Unigene4962	6.5915	0.2526	1065	0.3014	0	78
Unigene2462	23.1849	0.9918	1347	0.3133	0	347
Unigene9003	267.226	0.9998	4320	0.4257	0	12863
Unigene13698	10.8	0.9933	300	0.2933	0	36
Unigene10783	12.027	0.994	666	0.3468	0	89
Unigene17961	85.9804	0.9997	3108	0.3803	0	2974
Unigene7971	13.3591	0.408	2086	0.3921	0	322
Unigene10344	8.4097	0.3747	1113	0.3459	0	104
Unigene3539	6.1644	0.8442	584	0.3116	0	40
Unigene8739	0.809	0.1584	1780	0.3242	0	16
Unigene10842	8.2464	0.6461	633	0.3602	0	58
Unigene10049	17.8475	0.9712	590	0.2932	0	117
Unigene6622	76.4172	0.9987	1510	0.353	0	1284
Unigene10287	4.0909	0.897	330	0.3485	0	15
Unigene622	24.6	0.97	600	0.31	0	164
Unigene1608	45.7392	0.8841	8436	0.3957	0	4304
Unigene1128	2.9847	0.2883	784	0.3469	0	26
Unigene11753	14.3639	0.9948	2891	0.3746	0	464
Unigene9809	16.1241	0.9637	854	0.3044	0	153
Unigene2771	5.9236	0.8769	471	0.3439	0	31
Unigene5083	5.0241	0.3715	1039	0.3263	0	58
Unigene16052	33.736	0.9751	803	0.33	0	301
Unigene4523	4.5358	0.8833	377	0.2944	0	19
Unigene7115	1.6135	0.1932	2008	0.3197	0	36
Unigene8075	185.186	0.9919	2109	0.3803	0	4342
Unigene16819	3.2064	0.0772	2863	0.3933	0	102
Unigene5416	12.1533	0.2088	1370	0.3708	0	185
Unigene3242	6.5357	0.9893	840	0.3655	0	61
Unigene17347	55.8621	0.9409	406	0.3399	0	252
Unigene7051	5.6629	0.7011	445	0.3326	0	28
Unigene15920	0.299	0.299	301	0.3821	0	1
Unigene18876	5.3757	0.3998	1038	0.3487	0	62
Unigene15437	44.5714	0.9988	840	0.2964	0	416
Unigene8045	233.086	0.9928	3056	0.408	0	7930
Unigene590	4.3044	0.0528	4809	0.3645	0	230
Unigene6275	82.9489	0.9771	919	0.3634	0	847
Unigene13433	1.9737	0.4605	456	0.3136	0	10
Unigene1191	50.6262	0.9975	4821	0.385	0	2717
Unigene7611	5.3414	0.1723	1904	0.3571	0	113
Unigene4464	8.0805	0.8204	323	0.3065	0	29
Unigene17354	58.1494	0.8945	616	0.2971	0	398
Unigene380	110.229	0.999	961	0.4298	0	1177
Unigene6586	107.632	0.9862	1376	0.3561	0	1652
Unigene4088	5.6992	0.9789	379	0.3113	0	24
Unigene12750	9.6923	0.8897	390	0.3179	0	42
Unigene10589	15.6151	0.9921	634	0.3833	0	110
Unigene489	120.835	0.9984	1281	0.3599	0	1720
Unigene11351	4.2344	0.3062	1169	0.3396	0	55
Unigene14499	1.5755	0.4311	457	0.3698	0	8
Unigene17485	52.781	0.9611	694	0.3458	0	407
Unigene16552	33.8372	0.9729	516	0.3023	0	194
Unigene298	91.1907	0.9891	4488	0.4069	0	4574
Unigene200	15.0411	0.4783	2189	0.3746	0	368
Unigene9800	20.5698	0.9442	2815	0.3339	0	644
Unigene9169	68.0868	0.9994	4894	0.405	0	3721
Unigene10692	1.3811	0.5013	391	0.3964	0	6
Unigene8631	111.753	0.9975	2030	0.3438	0	2528
Unigene12396	2.5879	0.8403	313	0.3962	0	9
Unigene4695	6.3617	0.9938	481	0.3119	0	34
Unigene5671	5.5556	0.4825	972	0.3354	0	60
Unigene18817	35.38	0.9751	842	0.2898	0	331
Unigene2514	6.0981	0.4171	856	0.3341	0	58
Unigene19245	3.8942	0.9688	416	0.3726	0	18
Unigene10849	2.3622	0.7087	381	0.3701	0	10
Unigene9102	0.1832	0.0552	3641	0.3732	0	8
Unigene13898	7.1926	0.9816	488	0.3361	0	39
Unigene1695	43.4818	0.9838	741	0.3846	0	358
Unigene14485	38.7406	0.9211	532	0.312	0	229
Unigene9146	7.2349	0.1918	2065	0.3269	0	166
Unigene12249	14.1756	0.9942	1908	0.3726	0	301
Unigene19649	3.3932	0.9497	557	0.4111	0	21
Unigene14055	0.6122	0.322	441	0.4218	0	3
Unigene13287	7.1429	0.5944	567	0.3651	0	45
Unigene8134	272.674	0.9975	1178	0.4024	0	3569
Unigene5796	124.999	0.9922	1926	0.3276	0	2678
Unigene3369	5.9211	0.9276	456	0.2566	0	30
Unigene13781	1.3534	0.594	532	0.3383	0	8
Unigene5714	65.8446	0.9998	4621	0.3709	0	3391
Unigene12378	2.8872	0.2931	904	0.3451	0	29
Unigene396	213.838	0.9942	3614	0.3971	0	8609
Unigene12682	11.8524	0.9754	691	0.3444	0	91
Unigene10896	11.0459	0.8815	937	0.3693	0	115
Unigene13441	13.1604	0.9929	424	0.4788	0	62
Unigene6597	0.0734	0.0719	1975	0.3803	0	2
Unigene4619	8.8554	0.99	498	0.3193	0	49
Unigene15278	35.2643	0.8923	2164	0.3618	0	850
Unigene15946	6.5425	0.2093	2002	0.3292	0	146
Unigene6993	174.623	0.9987	2334	0.3728	0	4532
Unigene19997	2.9412	0.9935	306	0.3399	0	10
Unigene5617	131.056	0.9994	1728	0.3802	0	2519
Unigene20591	4.8418	0.9873	316	0.3323	0	17
Unigene19892	4.7093	0.9186	344	0.3866	0	18
Unigene8021	9.7199	0.1848	1721	0.3748	0	186
Unigene10051	6.1475	0.6503	366	0.3333	0	25
Unigene10844	4.2068	0.5156	706	0.3612	0	33
Unigene14478	3.9864	0.6269	587	0.2896	0	26
Unigene14892	39.168	0.9992	1250	0.3896	0	544
Unigene7439	174.727	0.9986	2127	0.363	0	4135
Unigene15690	2.5193	0.3456	1036	0.3552	0	29
Unigene10578	27.5633	0.997	1342	0.386	0	411
Unigene2560	113.298	0.9904	2289	0.3757	0	2887
Unigene17653	36.1144	0.9997	3129	0.3631	0	1259
Unigene17295	1.2435	0.4974	579	0.3472	0	8
Unigene4790	5.1976	0.9331	329	0.3343	0	19
Unigene13997	0.4475	0.1195	2543	0.3972	0	13
Unigene10009	0.0676	0.0676	2662	0.3813	0	2
Unigene9933	28.9014	0.9972	355	0.3211	0	114
Unigene4975	124.474	0.9992	2556	0.3764	0	3541
Unigene19840	4.0678	0.8757	354	0.2966	0	16
Unigene2304	4.2758	0.1646	2777	0.3799	0	134
Unigene4535	6.9737	0.9971	684	0.3392	0	53
Unigene12438	5.6327	0.6585	735	0.2966	0	46
Unigene12071	7.5652	0.7275	345	0.2841	0	29
Unigene7814	369.828	0.9995	1960	0.3434	0	8065
Unigene13945	49.7444	0.9984	626	0.3594	0	346
Unigene4113	2.8	0.5911	450	0.38	0	14
Unigene304	3.0502	0.0743	4603	0.3874	0	156
Unigene11066	15.8388	0.9901	1216	0.3289	0	214
Unigene9440	1527.04	0.9313	335	0.5731	0	5684
Unigene19890	2.25	0.85	400	0.3325	0	10
Unigene4307	6.6234	0.8788	462	0.3528	0	34
Unigene9270	810.378	0.9757	3536	0.2746	0	31922
Unigene8550	1930.4	0.9032	1415	0.3519	0	30358
Unigene16447	2.6706	0.8516	337	0.3739	0	10
Unigene19349	4.1576	0.9918	368	0.3315	0	17
Unigene14156	24.5455	0.9926	407	0.3219	0	111
Unigene13535	7.4013	0.875	304	0.2566	0	25
Unigene19203	2.5515	0.9871	388	0.3454	0	11
Unigene3001	179.238	0.9992	1327	0.3617	0	2643
Unigene10602	6.2925	0.4627	1087	0.3413	0	76
Unigene11580	26.8492	0.9955	895	0.2983	0	267
Unigene412	33.7229	0.988	830	0.2723	0	311
Unigene18434	63.0192	0.9504	1251	0.3669	0	876
Unigene9034	165.988	0.9666	1047	0.4145	0	1931
Unigene5067	15.8543	0.252	2087	0.4509	0	368
Unigene17191	53.4236	0.9778	812	0.3337	0	482
Unigene11703	19.5087	0.9133	346	0.4075	0	75
Unigene6295	120.566	0.9991	1060	0.3538	0	1420
Unigene14083	1.372	0.3308	656	0.3598	0	10
Unigene4951	3.5562	0.8359	329	0.3495	0	13
Unigene12812	11.617	0.9986	705	0.4	0	91
Unigene12983	10.509	0.9701	334	0.3204	0	39
Unigene9880	3.0451	0.5338	532	0.3515	0	18
Unigene19733	4.2478	0.944	339	0.3097	0	16
Unigene442	51.6599	0.9783	1614	0.386	0	928
Unigene20722	4.5845	0.9839	373	0.319	0	19
Unigene13516	9.2308	0.9551	312	0.2692	0	32
Unigene17682	0.8858	0.4921	508	0.3563	0	5
Unigene1174	279.518	0.9835	1699	0.3349	0	5284
Unigene19022	5.8142	0.7611	1394	0.3479	0	91
Unigene5156	130.482	0.9898	1564	0.335	0	2272
Unigene14887	19.2683	0.71	369	0.2873	0	79
Unigene6015	129.295	0.9995	1833	0.3699	0	2635
Unigene17795	95.4406	0.9994	1811	0.3711	0	1922
Unigene1279	5.1269	0.2092	1773	0.3587	0	101
Unigene5299	94.6364	0.9533	1584	0.3605	0	1666
Unigene16529	7.3562	0.5933	991	0.4077	0	81
Unigene11853	12.6316	0.9842	570	0.4	0	80
Unigene4753	2.2857	0.6159	315	0.3778	0	8
Unigene2598	282.249	0.9959	1227	0.3553	0	3848
Unigene9096	155.017	0.9921	3537	0.3955	0	6117
Unigene3347	7.4286	0.9524	315	0.3238	0	26
Unigene3399	6.0942	0.9902	1019	0.3641	0	69
Unigene1350	0.4462	0.0444	9001	0.4184	0	45
Unigene10037	17.3604	0.9924	788	0.283	0	152
Unigene19397	3.25	0.9861	360	0.3667	0	13
Unigene4799	9.9403	0.994	335	0.3254	0	37
Unigene3790	6.1765	0.9314	408	0.3064	0	28
Unigene20068	4.1284	0.9633	327	0.3058	0	15
Unigene16744	78.6893	0.9971	1738	0.3959	0	1520
Unigene10532	15.5618	0.9899	2070	0.4039	0	358
Unigene20779	3.8493	0.9572	491	0.3198	0	21
Unigene20282	3.1731	0.8654	312	0.3237	0	11
Unigene6587	85.7019	0.9508	691	0.3314	0	658
Unigene3554	2.0792	0.8878	303	0.3465	0	7
Unigene1461	92.7938	0.996	1741	0.3084	0	1798
Unigene4322	5.0103	0.9918	485	0.3113	0	27
Unigene2390	21.194	0.3333	1206	0.4038	0	284
Unigene12464	9.3103	0.9838	493	0.3448	0	51
Unigene12902	8.5027	0.9857	561	0.3387	0	53
Unigene14128	0.3392	0.2023	1592	0.343	0	6
Unigene19949	4.0909	0.9182	550	0.34	0	25
Unigene9999	15.9727	0.8993	586	0.3362	0	104
Unigene1404	0.4932	0.2466	730	0.3123	0	4
Unigene17327	0.1472	0.0376	2446	0.3733	0	4
Unigene464	8.9419	0.9097	775	0.3677	0	77
Unigene1237	9.6971	0.4926	2103	0.3585	0	228
Unigene17552	24.905	0.9881	842	0.3088	0	233
Unigene3623	9.8392	0.9871	311	0.3505	0	34
Unigene1107	0.0655	0.0655	2641	0.3771	0	2
Unigene11609	16.9885	0.9942	694	0.2968	0	131
Unigene557	43.5274	0.9995	2095	0.3776	0	1021
Unigene1256	660.442	0.9907	2036	0.3477	0	14966
Unigene17950	0.5114	0.2557	352	0.267	0	2
Unigene12313	12.6187	0.9946	2583	0.3469	0	363
Unigene4502	2.267	0.7758	397	0.2897	0	10
Unigene14512	8.0971	0.625	1256	0.3232	0	113
Unigene1650	16.2963	0.9979	486	0.2922	0	88
Unigene8185	1.9805	0.2098	2664	0.3848	0	60
Unigene7181	183.964	0.9984	613	0.4127	0	1253
Unigene8723	182.834	0.9997	2870	0.3777	0	5845
Unigene13892	13.7861	0.7746	346	0.3671	0	53
Unigene8056	5.4494	0.1566	3792	0.3745	0	230
Unigene19978	3.5714	0.9471	378	0.3624	0	15
Unigene10142	2.6125	0.3832	689	0.3454	0	20
Unigene1866	55.6074	0.6427	3938	0.3733	0	2445
Unigene16047	0.438	0.219	411	0.3528	0	2
Unigene17420	5.7182	0.5921	1086	0.3389	0	69
Unigene15837	4.1284	0.8257	436	0.344	0	20
Unigene13224	11.7391	0.913	552	0.3678	0	72
Unigene17825	2.0271	0.0712	5017	0.3982	0	113
Unigene6765	5.0781	0.5199	1204	0.3605	0	68
Unigene15389	16.8612	0.9021	4402	0.3278	0	828
Unigene701	6.1082	0.1686	1886	0.4003	0	128
Unigene6593	104.511	0.92	1926	0.3821	0	2242
Unigene5498	135.356	0.998	506	0.2885	0	761
Unigene4293	6.1842	0.9883	684	0.3933	0	47
Unigene7291	113.36	0.9753	890	0.3506	0	1121
Unigene1033	486.679	0.9968	3163	0.3724	0	17162
Unigene12027	9.569	0.9799	348	0.2701	0	37
Unigene4867	17.199	0.6963	382	0.377	0	73
Unigene9837	0.7541	0.2168	1513	0.3344	0	14
Unigene4683	5.3731	0.8787	536	0.3078	0	32
Unigene11831	24.1601	0.9859	637	0.3203	0	171
Unigene15701	6.5086	0.247	1506	0.3838	0	111
Unigene5762	7.4026	0.3063	924	0.487	0	76
Unigene19188	96.5201	0.9987	773	0.4101	0	829
Unigene20682	3.2248	0.899	307	0.2704	0	11
Unigene18701	2.8315	0.2174	1780	0.3719	0	56
Unigene12302	0.2362	0.2362	381	0.357	0	1
Unigene5798	80.1084	0.9598	646	0.2864	0	575
Unigene3969	4.9675	0.961	308	0.3052	0	17
Unigene6403	101.737	0.9995	2146	0.3579	0	2429
Unigene12403	6.0526	0.9942	342	0.3889	0	23
Unigene9559	413.373	0.9952	833	0.3589	0	3826
Unigene1161	25.8229	0.9996	2422	0.3968	0	698
Unigene6166	3.1214	0.9249	346	0.3526	0	12
Unigene6988	140.177	0.9978	452	0.3341	0	704
Unigene7645	127.347	0.9843	1209	0.3623	0	1711
Unigene9451	14.7692	0.4085	1170	0.3778	0	192
Unigene1496	0.8182	0.2875	880	0.4045	0	8
Unigene19111	1.1952	0.3453	753	0.3347	0	10
Unigene9807	2.6716	0.397	539	0.3228	0	16
Unigene11164	22.2353	0.9824	510	0.2706	0	126
Unigene8106	209.107	0.999	1042	0.3589	0	2421
Unigene2875	0.1991	0.0737	1356	0.3916	0	3
Unigene18299	1.8349	0.2282	1551	0.383	0	32
Unigene6693	142.22	0.9698	829	0.3341	0	1310
Unigene1480	2.8219	0.4065	893	0.346	0	28
Unigene15519	36.7021	0.9167	564	0.2872	0	230
Unigene5366	9.0618	0.2705	1294	0.3733	0	131
Unigene18341	0.0438	0.0438	2057	0.3724	0	1
Unigene3581	9.5043	0.9828	464	0.3534	0	49
Unigene13870	9.6509	0.8928	401	0.2943	0	43
Unigene16197	23.6441	0.9966	590	0.3407	0	155
Unigene19731	2.1	0.8767	300	0.29	0	7
Unigene12922	10.0717	0.9885	697	0.3544	0	78
Unigene20702	2.1127	0.9695	426	0.3967	0	10
Unigene4335	5.5046	0.893	327	0.3609	0	20
Unigene12232	8.7203	0.894	547	0.3035	0	53
Unigene16247	0.156	0.0832	3461	0.3739	0	6
Unigene9198	222.648	0.9798	2034	0.384	0	5035
Unigene4210	4.5283	0.9843	318	0.4465	0	16
Unigene5924	171.223	0.9969	1623	0.3949	0	3089
Unigene11830	21.663	0.9847	457	0.337	0	110
Unigene5768	159.149	0.9934	3314	0.3579	0	5888
Unigene19239	3.8532	0.7523	327	0.3303	0	14
Unigene7850	14.6809	0.5163	705	0.3574	0	115
Unigene4689	7.0244	0.95	820	0.4634	0	64
Unigene20716	2.6613	0.9812	372	0.3495	0	11
Unigene3642	8.5428	0.9465	748	0.3382	0	71
Unigene19343	3.1487	0.9854	343	0.3061	0	12
Unigene1240	116.312	0.9986	2182	0.3451	0	2829
Unigene7541	24.9932	0.4651	731	0.3516	0	203
Unigene18011	0.6109	0.2443	442	0.3597	0	3
Unigene4009	7.4419	0.9535	387	0.2532	0	32
Unigene12809	9.8619	0.9484	1086	0.4042	0	119
Unigene17996	88.5103	0.9986	725	0.3614	0	713
Unigene14148	36.2865	0.9987	754	0.317	0	304
Unigene12168	8.413	0.8696	460	0.3804	0	43
Unigene1780	29.5637	0.9528	1673	0.3981	0	553
Unigene7504	47.8286	0.4038	525	0.3581	0	279
Unigene10184	22.0235	0.9976	425	0.3906	0	104
Unigene8391	188.901	0.982	1001	0.3686	0	2101
Unigene20002	4.2672	0.9267	464	0.3966	0	22
Unigene19869	4.2654	0.9076	422	0.3152	0	20
Unigene2440	21.4742	0.8617	658	0.3875	0	157
Unigene1507	49.8214	0.9974	784	0.3329	0	434
Unigene9760	6.1714	0.7943	350	0.3629	0	24
Unigene5595	4.8101	0.2736	1422	0.3671	0	76
Unigene12876	0.9375	0.3616	672	0.3363	0	7
Unigene10328	15.6757	0.97	333	0.3183	0	58
Unigene7948	0.0705	0.0705	2271	0.3782	0	2
Unigene4620	9.4154	0.96	325	0.2769	0	34
Unigene3660	7.2832	0.9451	346	0.3006	0	28
Unigene16776	41.7158	0.9933	1485	0.3367	0	689
Unigene18199	0.6286	0.1583	1718	0.362	0	12
Unigene4430	7.875	0.825	320	0.2594	0	28
Unigene15892	47.2665	0.9806	1287	0.4064	0	676
Unigene12347	13.4825	0.9202	514	0.3716	0	77
Unigene19310	2.3256	0.8915	387	0.3437	0	10
Unigene20517	5.0806	0.9946	372	0.3844	0	21
Unigene6773	79.4659	0.8588	1728	0.3391	0	1527
Unigene6804	16.2191	0.616	849	0.3333	0	153
Unigene463	321.035	0.9652	947	0.4192	0	3378
Unigene18613	4.3505	0.8006	331	0.3837	0	16
Unigene1053	0.0648	0.0626	2332	0.3516	0	2
Unigene10873	18.6555	0.8123	357	0.2773	0	74
Unigene13684	13.5419	0.996	751	0.3316	0	113
Unigene9213	11.0575	0.0612	8823	0.3503	0	1086
Unigene5756	0.19	0.1142	1821	0.385	0	4
Unigene4646	8.1606	0.9339	772	0.3109	0	70
Unigene18779	50.1742	0.9774	574	0.3014	0	320
Unigene5334	0.9565	0.3469	1035	0.3807	0	11
Unigene5916	3.4007	0.096	4727	0.3967	0	179
Unigene4260	5.8	0.9911	900	0.4111	0	58
Unigene7976	67.1429	0.592	1071	0.3884	0	799
Unigene3747	7.8947	0.9799	399	0.2506	0	35
Unigene12371	9.9338	0.989	906	0.3455	0	100
Unigene6495	208.021	0.9815	1243	0.3717	0	2873
Unigene10970	22.1617	0.9925	532	0.3252	0	131
Unigene12718	11.3691	0.969	1322	0.3646	0	167
Unigene19602	3.4395	0.8854	314	0.2962	0	12
Unigene19493	3.4794	0.8608	388	0.2732	0	15
Unigene422	14.2849	0.832	1411	0.3919	0	224
Unigene11518	1.4424	0.1406	2041	0.366	0	34
Unigene4405	7.78	0.9902	509	0.3615	0	44
Unigene16250	26.0505	0.9675	1109	0.3445	0	321
Unigene14255	48.7068	0.9868	1214	0.3526	0	657
Unigene13668	11.04	0.976	375	0.3093	0	46
Unigene9325	575.792	0.9997	6258	0.3653	0	40111
Unigene376	3.1175	0.7108	664	0.381	0	23
Unigene11503	8.1692	0.4348	3553	0.3831	0	324
Unigene3537	7.9335	0.9928	692	0.3179	0	61
Unigene13625	13.6086	0.9771	787	0.3177	0	119
Unigene15165	1.3895	0.3504	842	0.3112	0	13
Unigene6756	79.8876	0.986	712	0.3216	0	632
Unigene13543	11.4806	0.9977	439	0.2984	0	56
Unigene6302	2.1912	0.2381	1109	0.3345	0	27
Unigene7514	3.5052	0.1204	3106	0.3728	0	121
Unigene1524	8.1637	0.9878	904	0.5254	0	82
Unigene3372	2.6897	0.6414	435	0.3241	0	13
Unigene6051	116.351	0.9639	1966	0.3754	0	2545
Unigene19919	5.3605	0.9404	319	0.3699	0	19
Unigene7612	0.2552	0.1265	1771	0.3586	0	6
Unigene13217	9.3718	0.9896	1541	0.3615	0	161
Unigene7604	971.09	0.9903	514	0.3677	0	5546
Unigene10836	23.2995	0.9975	394	0.3604	0	102
Unigene11093	20.9567	0.9937	1108	0.3412	0	258
Unigene10933	16.4365	0.9889	449	0.3096	0	82
Unigene1165	72.5958	0.8646	1979	0.3436	0	1598
Unigene17076	74.5161	0.9987	744	0.3347	0	616
Unigene9894	0.4874	0.2374	1108	0.3484	0	6
Unigene1317	237.462	0.9994	1743	0.3505	0	4606
Unigene2721	15.9099	0.9861	577	0.2912	0	102
Unigene3449	6.8644	0.9972	354	0.4011	0	27
Unigene13120	11.6129	0.8756	434	0.2696	0	56
Unigene2069	12.2561	0.2658	1234	0.3898	0	169
Unigene13078	9.2195	0.9561	410	0.2927	0	42
Unigene10835	2.5155	0.8944	322	0.3168	0	9
Unigene14859	22.7974	0.9383	454	0.3172	0	115
Unigene5738	197.396	0.9994	1633	0.3809	0	3586
Unigene16806	4.3225	0.4057	1166	0.3722	0	56
Unigene18200	12.6637	0.3268	1790	0.3615	0	252
Unigene20281	4.9127	0.9978	458	0.2969	0	25
Unigene891	33.0978	0.4837	1104	0.3333	0	406
Unigene14642	0.1411	0.1411	1276	0.3503	0	2
Unigene5115	6.9231	0.5682	741	0.3401	0	57
Unigene12123	1.3669	0.1743	1251	0.3517	0	19
Unigene12008	15.1382	0.9424	434	0.2765	0	73
Unigene8725	274.899	0.987	1847	0.3503	0	5648
Unigene14144	31.5584	0.9091	308	0.3896	0	108
Unigene19003	57.5118	0.9463	1061	0.3289	0	678
Unigene9658	155.197	0.9998	5457	0.3784	0	9432
Unigene11219	5.5742	0.5587	775	0.3497	0	48
Unigene3880	6.2857	0.9905	315	0.3365	0	22
Unigene2651	24.9658	0.9966	584	0.3305	0	162
Unigene14177	30.7293	0.9894	1692	0.4037	0	578
Unigene12150	13.35	0.9733	600	0.375	0	89
Unigene15414	43.4935	0.9992	1222	0.3552	0	591
Unigene6763	0.8557	0.1355	2945	0.3796	0	28
Unigene18566	76.8656	0.9985	1317	0.3379	0	1125
Unigene4623	7.8681	0.9801	652	0.3298	0	57
Unigene1833	221.323	0.9926	1746	0.4084	0	4295
Unigene11988	11.8575	0.9546	463	0.3391	0	61
Unigene4157	6.6958	0.9934	457	0.3479	0	34
Unigene4076	9.0736	0.9918	367	0.3161	0	37
Unigene10213	7.2067	0.3791	1601	0.381	0	129
Unigene7188	0.9085	0.0368	10774	0.3928	0	109
Unigene15103	38.1457	0.9801	453	0.3024	0	192
Unigene14607	22.3125	0.9812	480	0.3583	0	119
Unigene12309	7.8822	0.9952	628	0.3455	0	55
Unigene110	45.6644	0.9982	1645	0.3283	0	841
Unigene1181	1.9565	0.5783	460	0.4239	0	10
Unigene42	0.6752	0.0701	5465	0.4165	0	41
Unigene11968	5.9356	0.9571	652	0.3267	0	43
Unigene18947	123.591	0.9982	568	0.3697	0	780
Unigene5405	154.43	0.9777	1481	0.3525	0	2545
Unigene8316	288.694	0.9926	1344	0.3438	0	4313
Unigene16489	35.5454	0.9966	871	0.2824	0	344
Unigene10302	2.8188	0.5906	447	0.3535	0	14
Unigene17580	11.6068	0.4736	946	0.4101	0	122
Unigene6539	83.6334	0.9968	933	0.3569	0	867
Unigene5894	6.0647	0.9137	371	0.2803	0	25
Unigene18880	13.6031	0.9924	655	0.2748	0	99
Unigene11381	23.9639	0.9964	830	0.3843	0	221
Unigene11488	20.0513	0.9774	974	0.2977	0	217
Unigene9124	2.2148	0.1603	1946	0.3443	0	48
Unigene2001	108.056	0.9997	3053	0.3551	0	3672
Unigene20337	3.4615	0.8894	416	0.3558	0	16
Unigene11676	1.1381	0.3103	1028	0.3589	0	13
Unigene19103	3.735	0.341	2185	0.3803	0	91
Unigene19922	2.8754	0.9169	313	0.3802	0	10
Unigene9404	771.517	0.989	725	0.4124	0	6215
Unigene19534	5.4808	0.9776	312	0.3686	0	19
Unigene8530	0.712	0.0767	2528	0.3766	0	20
Unigene18074	2.2143	0.2603	1260	0.3016	0	31
Unigene14638	3.8811	0.4499	858	0.3287	0	37
Unigene4762	6.2069	0.8464	319	0.3197	0	22
Unigene20427	3.6885	0.8825	366	0.2923	0	15
Unigene12534	8.5214	0.9922	771	0.3528	0	73
Unigene12649	10.0746	0.959	536	0.3563	0	60
Unigene1779	1.0645	0.2058	1691	0.3696	0	20
Unigene4660	5.6623	0.9967	302	0.3609	0	19
Unigene11889	12.9767	0.9907	430	0.3256	0	62
Unigene18602	1.1009	0.1626	1962	0.4332	0	24
Unigene2671	23.1909	0.9933	749	0.3164	0	193
Unigene12229	11.1006	0.9953	1054	0.3416	0	130
Unigene20159	2.8779	0.8895	344	0.2878	0	11
Unigene15046	17.4757	0.9971	1030	0.3718	0	200
Unigene10765	13.0549	0.9912	455	0.2967	0	66
Unigene359	6.901	0.6368	939	0.3078	0	72
Unigene19314	2.8537	0.9317	410	0.2829	0	13
Unigene9974	10.8083	0.9977	433	0.3487	0	52
Unigene15019	29.4304	0.9968	948	0.2922	0	310
Unigene20502	2.2785	0.9905	316	0.2816	0	8
Unigene7727	0.7741	0.1616	2054	0.4503	0	18
Unigene13045	7.782	0.8553	532	0.3252	0	46
Unigene10271	8.4194	0.7661	620	0.3274	0	58
Unigene9721	1.4981	0.4213	781	0.3124	0	13
Unigene7579	241.863	0.9922	902	0.3647	0	2424
Unigene5555	137.09	0.999	969	0.3818	0	1476
Unigene13155	10	0.9879	414	0.2754	0	46
Unigene11692	7.621	0.5847	496	0.2923	0	42
Unigene8427	38.5996	0.4289	914	0.3578	0	392
Unigene5260	171	0.9755	1100	0.3855	0	2090
Unigene13840	4.0541	0.964	333	0.3003	0	15
Unigene9053	129.189	0.9994	1712	0.3756	0	2464
Unigene8266	12.7786	0.5267	655	0.3664	0	93
Unigene1819	87.6269	0.679	1383	0.3579	0	1347
Unigene17565	53.1786	0.9614	1271	0.3304	0	751
Unigene10564	6.6393	0.8328	610	0.2836	0	45
Unigene5160	65.7772	0.6302	4278	0.3602	0	3143
Unigene3251	5.0329	0.972	608	0.3783	0	34
Unigene8774	552.372	0.997	2351	0.3258	0	14449
Unigene18523	69.4444	0.9938	324	0.2593	0	250
Unigene3330	1.794	0.3987	602	0.3671	0	12
Unigene6970	189.351	0.9929	847	0.3707	0	1782
Unigene19642	2.3762	0.802	303	0.3828	0	8
Unigene956	2.5513	0.2304	1658	0.3347	0	47
Unigene10394	11.5259	0.6866	367	0.3379	0	47
Unigene13985	16.6088	0.4479	634	0.3013	0	117
Unigene4324	6.4623	0.9982	571	0.3783	0	41
Unigene6297	12.7826	0.3829	2387	0.3858	0	340
Unigene17643	4.0579	0.2758	2056	0.3789	0	93
Unigene9117	4.3496	0.2825	2251	0.3749	0	119
Unigene4071	5.1359	0.9891	368	0.3043	0	21
Unigene4645	7.7561	0.9496	615	0.3398	0	53
Unigene3528	4.8857	0.9971	350	0.3743	0	19
Unigene8162	1.0709	0.0865	3782	0.4056	0	45
Unigene15787	7.5	0.9279	444	0.3604	0	37
Unigene13505	7.1495	0.9159	642	0.3302	0	51
Unigene14735	32.2137	0.9966	1179	0.324	0	422
Unigene16372	46.6486	0.9973	737	0.4125	0	382
Unigene20614	2.4107	0.8304	336	0.3452	0	9
Unigene2879	90.0215	0.9988	1671	0.3776	0	1674
Unigene12293	1.3483	0.3558	534	0.3558	0	8
Unigene18458	9.3731	0.2883	1474	0.3948	0	154
Unigene10951	11.7179	0.8264	553	0.3544	0	72
Unigene2008	363.191	0.9963	2673	0.4059	0	10798
Unigene15880	1.3846	0.4385	520	0.3808	0	8
Unigene19326	5.1266	0.9684	316	0.3354	0	18
Unigene18836	51.3223	0.989	363	0.2948	0	207
Unigene19936	5.8824	0.9967	306	0.3431	0	20
Unigene10355	20.5618	0.9813	1068	0.3446	0	244
Unigene20526	6.2428	0.9277	346	0.3179	0	24
Unigene5307	91.6695	0.9992	1186	0.3718	0	1208
Unigene16625	0.9865	0.2344	1186	0.3777	0	13
Unigene5905	63.9273	0.9972	4290	0.3734	0	3053
Unigene13613	8.2286	0.9714	700	0.3514	0	64
Unigene18136	2.5483	0.4749	777	0.3707	0	22
Unigene10808	18.4267	0.931	464	0.319	0	95
Unigene17775	3.207	0.1824	2242	0.3225	0	80
Unigene9725	10.2778	0.9907	324	0.4414	0	37
Unigene8672	242.574	0.9993	1429	0.3793	0	3852
Unigene19816	4.3805	0.854	452	0.3164	0	22
Unigene19772	3.039	0.9169	385	0.2987	0	13
Unigene18968	2.4361	0.4496	665	0.3098	0	18
Unigene6628	147.46	0.9718	1134	0.3527	0	1858
Unigene6483	102.482	0.999	959	0.3493	0	1092
Unigene3490	7.0695	0.9305	331	0.3656	0	26
Unigene8412	256.933	0.9996	2361	0.3312	0	6750
Unigene12539	8.7097	0.9472	341	0.3196	0	33
Unigene6742	141.45	0.9967	607	0.3278	0	954
Unigene20065	2.7342	0.9949	395	0.3165	0	12
Unigene9908	0.9375	0.1597	2304	0.3976	0	24
Unigene7883	0.2888	0.1551	3373	0.4002	0	12
Unigene4800	6.2918	0.7629	329	0.2584	0	23
Unigene4804	5.7785	0.9647	623	0.305	0	40
Unigene10240	19.407	0.9057	371	0.3154	0	80
Unigene11299	3.198	0.731	394	0.302	0	14
Unigene15274	36.3795	0.9994	1660	0.3542	0	671
Unigene16658	55.7191	0.9989	890	0.3551	0	551
Unigene15829	0.283	0.283	636	0.3868	0	2
Unigene6715	14.961	0.2448	1540	0.3403	0	256
Unigene20315	3.7895	0.9816	380	0.3237	0	16
Unigene20179	4.7703	0.9346	566	0.2898	0	30
Unigene237	830.842	0.9774	1634	0.3996	0	15093
Unigene4296	4.7238	0.9862	362	0.3398	0	19
Unigene710	62.0606	0.999	2063	0.3868	0	1427
Unigene12813	11.7811	0.9442	466	0.3219	0	61
Unigene14377	32.7383	0.9208	745	0.298	0	271
Unigene8504	241.461	0.9901	1208	0.3667	0	3241
Unigene4510	5.6512	0.8977	430	0.2907	0	27
Unigene19410	4.2015	0.9656	407	0.2998	0	19
Unigene2975	21.6604	0.9953	1072	0.3368	0	258
Unigene856	23.388	0.9938	3041	0.3884	0	791
Unigene20636	2.093	0.8239	301	0.3023	0	7
Unigene10527	2.4259	0.7709	371	0.3127	0	10
Unigene14221	29.2357	0.9108	471	0.2696	0	153
Unigene6168	9.3718	0.2362	3023	0.3867	0	320
Unigene1864	528.701	0.9935	2928	0.3883	0	17225
Unigene11663	20.6832	0.9984	644	0.427	0	148
Unigene7683	14.5121	0.4253	1279	0.3839	0	208
Unigene17702	66.107	0.999	953	0.3473	0	700
Unigene12442	4.668	0.7075	482	0.3423	0	25
Unigene197	4.4474	0.2189	1882	0.3794	0	93
Unigene6188	107.735	0.9997	3842	0.3732	0	4610
Unigene571	140.357	0.9881	672	0.3006	0	1048
Unigene20451	2.3003	0.7859	313	0.2843	0	8
Unigene648	18.1762	0.3265	1124	0.3621	0	227
Unigene6018	165.469	0.9974	384	0.3828	0	706
Unigene14354	4.8891	0.3914	902	0.3437	0	49
Unigene12203	8.6767	0.9074	529	0.3403	0	51
Unigene287	64.7834	0.7197	3892	0.4188	0	2829
Unigene11340	11.3935	0.4956	1019	0.3602	0	129
Unigene3697	4.7872	0.9617	470	0.3766	0	25
Unigene13422	9.5137	0.9915	473	0.3002	0	50
Unigene18359	0.8684	0.2088	1140	0.3833	0	11
Unigene3356	5.9806	0.8558	617	0.329	0	41
Unigene5836	161.544	0.9975	395	0.3038	0	709
Unigene19947	4.0602	0.8722	399	0.3233	0	18
Unigene16696	90.2248	0.9808	1201	0.363	0	1204
Unigene17282	14.9507	0.4638	608	0.3882	0	101
Unigene7519	274.806	0.9954	1723	0.3627	0	5265
Unigene19721	2.6542	0.882	373	0.3405	0	11
Unigene2037	0.4704	0.1672	1722	0.3542	0	9
Unigene4011	6.3692	0.9477	325	0.2646	0	23
Unigene8355	250.097	0.9995	2067	0.4015	0	5808
Unigene16017	2.1892	0.6541	370	0.3378	0	9
Unigene727	0.2813	0.2813	1699	0.3337	0	6
Unigene4587	5.9483	0.954	348	0.3506	0	23
Unigene14768	29.4944	0.9494	534	0.324	0	175
Unigene17945	5.1136	0.5114	440	0.3227	0	25
Unigene2376	684.021	0.9971	1392	0.347	0	10584
Unigene16495	3.0476	0.3587	945	0.346	0	32
Unigene6125	88.8991	0.9996	2518	0.3999	0	2490
Unigene1527	286.112	0.9934	1357	0.3773	0	4317
Unigene18501	13.7368	0.4426	3685	0.3598	0	564
Unigene5153	166.418	0.9762	1221	0.3661	0	2258
Unigene8884	247.956	0.9761	1925	0.3834	0	5306
Unigene9215	562.228	0.9976	413	0.4116	0	2580
Unigene680	1507.2	0.9979	1887	0.3593	0	31679
Unigene1021	5.6026	0.2267	1253	0.4142	0	78
Unigene16296	2.3806	0.3461	1361	0.288	0	36
Unigene5857	4.9744	0.2	1755	0.3875	0	97
Unigene737	970.34	0.9832	2925	0.3709	0	31572
Unigene1045	617.731	0.993	3430	0.3915	0	23599
Unigene4275	6.0377	0.9371	477	0.3459	0	32
Unigene3881	6.4989	0.9716	457	0.3392	0	33
Unigene16737	52.5725	0.9787	517	0.325	0	302
Unigene441	0.7709	0.212	934	0.3887	0	8
Unigene9993	25.788	0.9971	349	0.341	0	100
Unigene10626	9.4737	0.969	969	0.2993	0	102
Unigene7493	12.0595	0.5416	1261	0.3497	0	169
Unigene16420	56.7438	0.9933	2104	0.384	0	1329
Unigene9698	118.882	0.4518	1047	0.341	0	1383
Unigene12320	6.8824	0.9088	340	0.2206	0	26
Unigene10852	0.4851	0.1371	1948	0.4061	0	12
Unigene5074	24.5798	0.5987	476	0.3466	0	130
Unigene1131	10.1522	0.6972	1222	0.3249	0	138
Unigene18027	72.5017	0.9993	1471	0.4201	0	1185
Unigene6962	5.7475	0.2119	2020	0.3698	0	129
Unigene4438	6.1446	0.99	498	0.3454	0	34
Unigene13269	14.5631	0.9773	309	0.2913	0	50
Unigene14314	3.5735	0.3529	1360	0.3949	0	54
Unigene13214	6.1875	0.8094	640	0.3094	0	44
Unigene17285	85.4283	0.999	1004	0.3606	0	953
Unigene3199	5.4545	0.9939	330	0.2909	0	20
Unigene9814	25.6385	0.998	509	0.334	0	145
Unigene19826	5.4711	0.9787	329	0.3435	0	20
Unigene10332	15.1865	0.9485	563	0.2842	0	95
Unigene6741	98.3838	0.9989	891	0.3681	0	974
Unigene5204	171.163	0.9993	1462	0.4159	0	2783
Unigene2112	0.532	0.1217	3468	0.355	0	22
Unigene2524	160.234	0.5526	856	0.3505	0	1524
Unigene11957	19.4557	0.9821	1286	0.332	0	278
Unigene16988	84.5401	0.9996	2755	0.3583	0	2597
Unigene3219	5.3412	0.997	337	0.3056	0	20
Unigene7690	176.411	0.9803	1525	0.3456	0	2990
Unigene1397	6.5625	0.9965	576	0.309	0	42
Unigene9596	705.501	0.9544	329	0.3191	0	2579
Unigene14975	16.6837	0.466	588	0.3299	0	109
Unigene6583	7.7001	0.4446	2364	0.3473	0	203
Unigene3792	7.4	0.9711	450	0.3356	0	37
Unigene5347	95.7343	0.9914	926	0.3747	0	985
Unigene6417	199.331	0.9995	1851	0.3663	0	4105
Unigene15427	5.1104	0.9874	317	0.3785	0	18
Unigene11498	19.8337	0.9979	481	0.2786	0	106
Unigene239	1.6438	0.411	876	0.3744	0	16
Unigene6529	4.3742	0.5091	823	0.3341	0	40
Unigene19222	2.6384	0.772	307	0.2997	0	9
Unigene15451	31.0289	0.9986	1452	0.3574	0	501
Unigene3079	21.4226	0.9829	1576	0.3274	0	376
Unigene19085	66.3136	0.6512	2870	0.4199	0	2120
Unigene11536	13.4416	0.9854	616	0.4156	0	92
Unigene16279	28.6093	0.9625	453	0.3091	0	144
Unigene14119	33.6857	0.8371	350	0.2343	0	131
Unigene18592	50.5608	0.9971	2040	0.374	0	1150
Unigene13542	8.7538	0.9696	329	0.2827	0	32
Unigene19817	3.4412	0.9618	340	0.3706	0	13
Unigene232	4.1455	0.566	1931	0.3506	0	89
Unigene17005	92.9551	0.9997	3254	0.413	0	3366
Unigene11585	23.2174	0.999	1035	0.3333	0	267
Unigene17083	70.8322	0.9986	709	0.3639	0	558
Unigene20443	2.9552	0.9313	335	0.3403	0	11
Unigene20623	1.6514	0.6911	327	0.3914	0	6
Unigene4536	3.6145	0.8996	498	0.3635	0	20
Unigene16070	1.0547	0.5117	512	0.3359	0	6
Unigene9314	483.291	0.9577	638	0.3668	0	3426
Unigene17145	55.1499	0.9995	1828	0.3665	0	1121
Unigene3685	9.1422	0.991	443	0.4041	0	45
Unigene6362	2.716	0.5309	729	0.3429	0	22
Unigene16155	34.885	0.9995	1844	0.3791	0	716
Unigene1913	0.3285	0.177	1096	0.4051	0	4
Unigene11539	19.4162	0.9619	788	0.3591	0	170
Unigene10827	20.1094	0.9812	640	0.3375	0	143
Unigene12428	9.0647	0.8849	417	0.3573	0	42
Unigene11363	17.9082	0.9949	392	0.3316	0	78
Unigene16073	5.7734	0.2954	2326	0.3379	0	150
Unigene677	64.7348	0.9944	3379	0.3844	0	2436
Unigene4253	3.9669	0.8953	363	0.3113	0	16
Unigene14822	24.6462	0.7415	975	0.3231	0	267
Unigene18601	25.6308	0.5176	2817	0.4207	0	807
Unigene14222	0.4823	0.142	1493	0.3684	0	8
Unigene17929	19.2681	0.3434	1462	0.3865	0	313
Unigene16958	93.738	0.9952	626	0.3722	0	652
Unigene1595	0.9091	0.3519	594	0.2946	0	6
Unigene14573	5.1331	0.8669	789	0.3954	0	45
Unigene11243	22.7528	0.9869	534	0.3502	0	135
Unigene6165	4.2367	0.1082	3760	0.3798	0	177
Unigene15821	0.9626	0.4973	374	0.246	0	4
Unigene5361	1.7442	0.2752	1032	0.3915	0	20
Unigene16871	29.3976	0.6479	1914	0.349	0	627
Unigene19933	2.7887	0.8704	355	0.3521	0	11
Unigene3975	4.6286	0.9086	350	0.3	0	18
Unigene8825	234.305	0.9992	1254	0.3501	0	3265
Unigene17517	102.201	0.9885	1308	0.3968	0	1493
Unigene17544	69.4275	0.9993	2711	0.3821	0	2095
Unigene10248	15	0.9984	642	0.3146	0	107
Unigene7633	7.8689	0.4727	732	0.3415	0	64
Unigene7765	16.817	0.2719	1361	0.3652	0	255
Unigene19	12.0914	0.28	6740	0.4093	0	910
Unigene3924	5.4545	0.9943	528	0.339	0	32
Unigene12536	10.7731	0.995	401	0.3741	0	48
Unigene16051	36.7044	0.9475	971	0.3677	0	396
Unigene8202	217.876	0.9976	1238	0.3643	0	2997
Unigene14549	45.312	0.9913	1154	0.3336	0	581
Unigene14939	5.7534	0.4688	657	0.3699	0	42
Unigene10232	0.5538	0.2113	975	0.3467	0	6
Unigene8318	2.8613	0.8497	346	0.3353	0	11
Unigene15168	6.4286	0.8163	490	0.3633	0	35
Unigene10863	16.4103	0.9943	351	0.2564	0	64
Unigene19759	3.7113	0.8557	388	0.2758	0	16
Unigene14169	0.4004	0.2002	899	0.356	0	4
Unigene5419	105.642	0.9966	1763	0.3795	0	2071
Unigene19290	2.5633	0.9399	316	0.2816	0	9
Unigene16479	36.4692	0.8839	422	0.455	0	171
Unigene2518	27.4238	0.9575	1083	0.422	0	330
Unigene10652	21.453	0.9886	1053	0.3713	0	251
Unigene12598	4.0953	0.4529	923	0.4323	0	42
Unigene13810	4.8462	0.8795	390	0.3769	0	21
Unigene5313	116.932	0.9827	1389	0.3909	0	1807
Unigene9997	16.6154	0.9815	325	0.2985	0	60
Unigene16206	12.6562	0.959	512	0.3867	0	72
Unigene8128	5.3123	0.2437	1457	0.4029	0	86
Unigene3718	6.2727	0.9424	330	0.303	0	23
Unigene19414	2.6821	0.9967	604	0.3179	0	18
Unigene2089	0.1254	0.1254	1364	0.3746	0	2
Unigene11491	3.7025	0.4335	632	0.3734	0	26
Unigene19761	4.9565	0.9101	345	0.3014	0	19
Unigene12515	15.7895	0.9868	456	0.2807	0	80
Unigene8920	414.906	0.9986	695	0.3439	0	3204
Unigene6971	70.1124	0.9944	534	0.367	0	416
Unigene4889	2.2272	0.2289	1778	0.378	0	44
Unigene17341	56.6869	0.9821	2006	0.3579	0	1267
Unigene936	1.1641	0.3096	1237	0.3905	0	16
Unigene17625	43.1454	0.9991	3308	0.3791	0	1590
Unigene4752	2.4092	0.7667	523	0.4015	0	14
Unigene9537	208.124	0.9994	1549	0.3312	0	3585
Unigene1462	26.5073	0.6486	1443	0.3617	0	425
Unigene8888	0.1616	0.1616	1114	0.412	0	2
Unigene1406	41.8227	0.9934	609	0.4007	0	283
Unigene10606	14.5605	0.9962	785	0.3452	0	127
Unigene10485	20.9797	0.9983	592	0.3311	0	138
Unigene445	0.8832	0.4122	1019	0.3474	0	10
Unigene2601	130.643	0.9862	2098	0.3808	0	3050
Unigene7061	130.267	0.9997	2901	0.3881	0	4208
Unigene10500	12.2586	0.9983	580	0.3241	0	79
Unigene1214	0.3331	0.0807	6415	0.3657	0	24
Unigene17818	109.629	0.9985	674	0.3665	0	821
Unigene15841	17.183	0.6391	2131	0.3595	0	407
Unigene20460	3.5762	0.9934	302	0.3543	0	12
Unigene18456	19.1196	0.3818	1045	0.399	0	222
Unigene16365	46.5254	0.9881	590	0.3864	0	305
Unigene10909	4.4086	0.2859	1434	0.3543	0	71
Unigene10693	6.2331	0.7601	592	0.402	0	41
Unigene9679	220.691	0.9242	1966	0.3805	0	4830
Unigene18061	88.5526	0.9576	684	0.3509	0	673
Unigene2475	9.2571	0.9954	875	0.3554	0	90
Unigene14602	44.161	0.9839	1180	0.3881	0	579
Unigene16520	0.7822	0.1559	1841	0.365	0	16
Unigene7123	103.136	0.9921	507	0.3353	0	581
Unigene7492	169.292	0.9943	353	0.289	0	664
Unigene17649	25.0213	0.9943	705	0.2723	0	196
Unigene350	67.82	0.9998	4149	0.382	0	3131
Unigene4444	7.1681	0.958	452	0.2987	0	36
Unigene10776	23.3793	0.9839	435	0.3034	0	113
Unigene18764	16.9075	0.487	1384	0.3736	0	260
Unigene17765	54.6401	0.9861	1153	0.3417	0	700
Unigene6330	125.168	0.9936	2031	0.3703	0	2830
Unigene2981	11.1937	0.4865	1332	0.3686	0	166
Unigene12339	11.4433	0.9914	582	0.3814	0	74
Unigene15815	0.572	0.215	944	0.3242	0	6
Unigene586	5.6175	0.9827	753	0.336	0	47
Unigene16030	65.7644	0.9986	713	0.31	0	521
Unigene5866	148.914	0.9777	359	0.3705	0	594
Unigene19451	3.3231	0.8308	325	0.3877	0	12
Unigene8474	204.324	0.9954	3876	0.4025	0	8830
Unigene11277	0.1088	0.1088	1655	0.3166	0	2
Unigene14878	1.4248	0.7098	379	0.3509	0	6
Unigene8829	2878.84	0.9943	2278	0.4078	0	72964
Unigene4439	5.6418	0.8746	335	0.3254	0	21
Unigene11800	3.3775	0.5276	453	0.34	0	17
Unigene3719	8.1951	0.9122	615	0.3154	0	56
Unigene18691	110.625	0.9792	720	0.3361	0	885
Unigene14392	0.1488	0.1488	1210	0.3818	0	2
Unigene9378	150.912	0.9984	625	0.3584	0	1048
Unigene8040	561.657	0.9988	2543	0.3512	0	15901
Unigene18982	78.6408	0.939	721	0.3259	0	630
Unigene17806	86.0578	0.9994	1558	0.3684	0	1492
Unigene19100	0.3875	0.1385	2787	0.3857	0	12
Unigene4392	6.8421	0.8596	342	0.345	0	26
Unigene182	2.3203	0.1859	2017	0.3981	0	52
Unigene10747	2.1196	0.2077	1656	0.3798	0	39
Unigene16220	28.2682	0.9894	1879	0.339	0	591
Unigene7982	150.113	0.9728	1066	0.3311	0	1778
Unigene9031	224.072	0.9773	1407	0.312	0	3503
Unigene5097	4.3158	0.1917	2201	0.3262	0	107
Unigene14472	23.0432	0.9985	1944	0.3369	0	498
Unigene15273	24.576	0.9993	1493	0.3932	0	408
Unigene15752	2.0987	0.3121	1115	0.3659	0	26
Unigene17399	23.7836	0.4531	1525	0.3954	0	403
Unigene20173	3.289	0.9635	301	0.2691	0	11
Unigene9526	276.514	0.9967	2391	0.3413	0	7353
Unigene1309	11.7497	0.9879	743	0.3257	0	97
Unigene19187	48.4385	0.9236	903	0.4186	0	486
Unigene5154	21.8557	0.24	1746	0.3603	0	424
Unigene18614	54.2236	0.9969	966	0.3188	0	582
Unigene969	70.9937	0.9965	1436	0.374	0	1133
Unigene7729	835.196	0.9903	1234	0.3558	0	11456
Unigene2401	839.514	0.9826	1492	0.3834	0	13919
Unigene10268	18.3005	0.9954	659	0.393	0	134
Unigene17247	0.6067	0.2112	445	0.3438	0	3
Unigene6226	38.3824	0.5721	680	0.3485	0	290
Unigene14623	4.3969	0.4843	1305	0.3716	0	64
Unigene18852	48.5743	0.9206	491	0.2953	0	265
Unigene6502	79.0127	0.9968	942	0.3726	0	827
Unigene14482	1.2305	0.4434	512	0.3203	0	7
Unigene5019	75.4517	0.9144	631	0.3407	0	529
Unigene17541	1.5435	0.3272	758	0.3522	0	13
Unigene18780	101.77	0.9997	3125	0.3814	0	3541
Unigene5315	191.985	0.9996	2723	0.4238	0	5817
Unigene892	31.6311	0.9992	1274	0.4019	0	448
Unigene14085	46.3033	0.9993	1487	0.3531	0	766
Unigene4284	2.7815	0.6159	453	0.3554	0	14
Unigene7381	1.7197	0.8376	314	0.3694	0	6
Unigene8541	406.256	0.9984	609	0.3612	0	2749
Unigene18618	1.4762	0.2132	1829	0.3527	0	30
Unigene19705	2.5127	0.8782	394	0.2563	0	11
Unigene8357	397.808	0.9887	707	0.3904	0	3125
Unigene20164	3.7742	0.9742	310	0.3323	0	13
Unigene6637	15.2588	0.1767	2519	0.3601	0	439
Unigene1080	4.418	0.0961	2852	0.3804	0	140
Unigene5974	147.704	0.9789	379	0.3113	0	622
Unigene2217	224.945	0.994	1326	0.3446	0	3317
Unigene8213	299.491	0.996	1247	0.3617	0	4151
Unigene19814	3.2143	0.9808	364	0.3984	0	13
Unigene11835	3.541	0.6754	610	0.3639	0	24
Unigene6608	117.324	0.995	1399	0.3731	0	1828
Unigene9923	18.4894	0.9789	331	0.3142	0	68
Unigene13691	9.5	0.9306	360	0.3167	0	38
Unigene17183	1.7865	0.3743	1635	0.3884	0	33
Unigene16103	6.1927	0.4419	654	0.3333	0	45
Unigene17305	10.2111	0.3659	1137	0.3201	0	129
Unigene8688	179.574	0.9124	845	0.342	0	1686
Unigene14232	4.5455	0.8965	396	0.3359	0	20
Unigene9634	198.929	0.9548	1260	0.3698	0	2785
Unigene11042	18.3621	0.9885	348	0.3333	0	71
Unigene12573	7.2275	0.9063	523	0.3212	0	42
Unigene18674	0.7291	0.09	1111	0.3645	0	9
Unigene10728	16.7797	0.9296	767	0.3142	0	143
Unigene17249	56.7369	0.9918	2547	0.3612	0	1607
Unigene19502	4.5251	0.9693	358	0.2905	0	18
Unigene11452	23.5808	0.9476	458	0.3341	0	120
Unigene9516	239.799	0.9989	894	0.3512	0	2382
Unigene10965	22.9024	0.997	1978	0.3771	0	505
Unigene12023	16.6019	0.9903	412	0.3981	0	76
Unigene10404	1.4505	0.1995	1303	0.3177	0	21
Unigene12924	1.713	0.3895	683	0.369	0	13
Unigene1605	3.7616	0.8189	646	0.308	0	27
Unigene1354	60.7479	0.9991	7456	0.3927	0	5042
Unigene11549	13.9136	0.915	718	0.3329	0	111
Unigene7351	2.7	0.8267	300	0.2967	0	9
Unigene4633	9.2143	0.9762	420	0.3738	0	43
Unigene1465	138.051	0.9988	826	0.368	0	1267
Unigene19912	0.1863	0.1863	483	0.3188	0	1
Unigene9978	14.9743	0.9994	1634	0.3703	0	272
Unigene1816	81.519	0.9974	2734	0.346	0	2483
Unigene19305	2.7533	0.9598	523	0.3499	0	16
Unigene2955	207.773	0.9875	1597	0.3494	0	3688
Unigene2612	13.1519	0.8968	349	0.3266	0	51
Unigene3486	6.5735	0.9639	1109	0.3183	0	81
Unigene11699	16.6154	0.9385	455	0.2967	0	84
Unigene14910	35.7805	0.9951	410	0.3902	0	163
Unigene20598	2.4523	0.7711	367	0.2643	0	10
Unigene19735	4.3169	0.9259	688	0.4491	0	33
Unigene3010	1.4119	0.3932	1391	0.3774	0	22
Unigene13246	8.6047	0.876	387	0.3101	0	37
Unigene3863	7.1379	0.9948	580	0.4052	0	46
Unigene15809	38.6103	0.8731	331	0.3384	0	142
Unigene16374	33.1579	0.9133	323	0.3313	0	119
Unigene4965	24.9091	0.5657	495	0.2707	0	137
Unigene16946	77.8528	0.9601	326	0.3098	0	282
Unigene4062	5.3045	0.9411	509	0.3517	0	30
Unigene13540	7.6304	0.9913	460	0.3413	0	39
Unigene2654	1.5211	0.0421	13866	0.3827	0	237
Unigene5294	2.3798	0.2212	1248	0.3662	0	33
Unigene7365	2.507	0.9025	359	0.3621	0	10
Unigene19015	2.0499	0.3145	922	0.3666	0	21
Unigene12383	14.8491	0.9598	497	0.338	0	82
Unigene18211	10	0.3064	1188	0.3796	0	132
Unigene12273	1.145	0.2837	786	0.3206	0	10
Unigene20613	2.7536	0.9903	621	0.3156	0	19
Unigene5837	99.0247	0.9396	728	0.2734	0	801
Unigene7172	127.04	0.9858	3392	0.3667	0	4799
Unigene2066	0.057	0.057	3158	0.4069	0	2
Unigene19576	2.2297	0.9685	444	0.4324	0	11
Unigene6854	183.81	0.998	496	0.3629	0	1013
Unigene1299	285.345	0.9817	1531	0.3795	0	4857
Unigene18390	1.0385	0.2731	1040	0.3346	0	12
Unigene14808	46.4662	0.9975	399	0.3183	0	206
Unigene2311	37.7206	0.9996	2813	0.4028	0	1191
Unigene5889	29.7011	0.9988	803	0.3113	0	265
Unigene9527	9.4142	0.3063	1195	0.3724	0	125
Unigene13538	6.016	0.492	1122	0.3859	0	75
Unigene20459	2.6121	0.934	379	0.3087	0	11
Unigene3060	0.1336	0.053	3210	0.3741	0	6
Unigene5353	86.7724	0.9503	725	0.3062	0	699
Unigene20625	3.2459	0.9279	305	0.3115	0	11
Unigene17221	84.8	0.9896	675	0.2844	0	636
Unigene19932	3.5065	0.9058	308	0.3994	0	12
Unigene5231	123.79	0.9923	2323	0.3599	0	3205
Unigene313	105.126	0.9989	2785	0.3842	0	3258
Unigene5550	0.7778	0.4	810	0.3556	0	7
Unigene8685	756.54	0.999	1000	0.377	0	8406
Unigene13761	0.8257	0.3329	763	0.3722	0	7
Unigene8952	281.628	0.9974	387	0.3282	0	1211
Unigene5129	2.25	0.5188	640	0.3328	0	16
Unigene12646	9.526	0.9994	1555	0.3363	0	165
Unigene4870	122.758	0.9962	1066	0.3537	0	1454
Unigene20253	2.6384	0.9186	307	0.4039	0	9
Unigene14916	0.8359	0.3684	646	0.3251	0	6
Unigene15945	25.901	0.9993	3061	0.3956	0	882
Unigene4677	6.3158	0.9942	513	0.3275	0	36
Unigene7284	96.1213	0.9485	1088	0.3493	0	1162
Unigene20099	4.0541	0.979	333	0.3003	0	15
Unigene7403	1.0876	0.5378	331	0.3051	0	4
Unigene145	0.8163	0.2381	1323	0.3613	0	12
Unigene1594	174.265	0.9675	1633	0.3435	0	3164
Unigene11157	2.9268	0.4065	615	0.2976	0	20
Unigene1603	8.4906	0.9933	742	0.3841	0	70
Unigene8179	119.741	0.9883	1362	0.3502	0	1821
Unigene11020	18.352	0.919	358	0.2877	0	73
Unigene3183	11.9469	0.9403	452	0.3119	0	60
Unigene8647	111.946	0.9996	2747	0.3811	0	3429
Unigene13850	7.3469	0.9816	490	0.349	0	40
Unigene4714	5.3488	0.863	387	0.3411	0	23
Unigene1294	124.247	0.9974	1563	0.3916	0	2160
Unigene16740	65.8333	0.9877	648	0.3627	0	474
Unigene20723	3.6641	0.8982	393	0.3893	0	16
Unigene6215	19.9895	0.5189	950	0.3547	0	211
Unigene14175	33.5041	0.9702	1712	0.3914	0	638
Unigene14393	9.8471	0.1997	2970	0.4374	0	325
Unigene9858	0.6305	0.1944	1142	0.373	0	8
Unigene14961	1.5546	0.1943	1621	0.3942	0	28
Unigene5975	8.1251	0.1949	3524	0.3703	0	319
Unigene5228	159.672	0.9894	1315	0.3574	0	2333
Unigene18986	11.0064	0.3541	785	0.3414	0	96
Unigene15902	46.8599	0.9877	1620	0.3821	0	844
Unigene12535	12.6	0.9978	450	0.3244	0	63
Unigene17106	1.0526	0.2647	1995	0.3674	0	24
Unigene999	88.1599	0.9982	6096	0.3848	0	5991
Unigene11745	12.9609	0.8808	2249	0.4149	0	324
Unigene16881	5.4238	0.3327	2284	0.394	0	138
Unigene11324	7.0435	0.5217	345	0.2435	0	27
Unigene3152	9.2213	0.999	1952	0.4032	0	200
Unigene20757	4.8997	0.9914	349	0.3266	0	19
Unigene16318	29.4365	0.9878	905	0.3657	0	296
Unigene3165	6.1248	0.9149	529	0.3195	0	36
Unigene7934	106.357	0.9906	1172	0.3097	0	1385
Unigene2244	38.7886	0.9971	4493	0.3808	0	1942
Unigene11475	13.4054	0.9815	1618	0.314	0	241
Unigene3158	0.3814	0.2444	708	0.3588	0	3
Unigene11832	0.8238	0.4439	437	0.3272	0	4
Unigene2570	646.976	0.9626	721	0.3329	0	5183
Unigene10007	17.5469	0.9906	2024	0.3498	0	395
Unigene15518	38.3511	0.9994	3466	0.3474	0	1481
Unigene19566	3.375	0.8562	320	0.3531	0	12
Unigene8247	803.84	0.995	599	0.4023	0	5350
Unigene15031	44.5377	0.9986	1460	0.3979	0	723
Unigene15177	38.601	0.9982	1634	0.3458	0	701
Unigene15629	52.293	0.9566	1290	0.3519	0	750
Unigene19321	3.369	0.9652	374	0.2861	0	14
Unigene4446	4.0141	0.9812	426	0.3615	0	19
Unigene10121	17.6657	0.9977	1322	0.3495	0	261
Unigene20655	2.3762	0.8515	303	0.3102	0	8
Unigene6067	0.5471	0.3085	658	0.3647	0	4
Unigene13895	9.7619	0.9683	378	0.3624	0	41
Unigene4845	14.0414	0.3985	1064	0.3468	0	166
Unigene11168	0.7742	0.2487	1395	0.3477	0	12
Unigene7751	5.3141	0.304	796	0.4045	0	47
Unigene5041	85.3111	0.9812	691	0.2981	0	655
Unigene19036	2.0263	0.2176	533	0.3565	0	12
Unigene4640	4.058	0.9098	621	0.4171	0	28
Unigene11806	26.7097	0.9968	310	0.2935	0	92
Unigene1442	11.8782	0.9975	394	0.3807	0	52
Unigene16533	36.4939	0.9817	328	0.3689	0	133
Unigene19428	2.0823	0.9049	389	0.3985	0	9
Unigene20466	4.5215	0.9139	418	0.3086	0	21
Unigene13646	14.3919	0.9932	444	0.3221	0	71
Unigene18030	19.5238	0.418	756	0.3466	0	164
Unigene8758	484.421	0.9839	1555	0.3749	0	8373
Unigene3815	9.4355	0.9167	372	0.3414	0	39
Unigene12800	12.7624	0.9982	543	0.3849	0	77
Unigene1356	61.4953	0.9996	2473	0.3841	0	1692
Unigene9791	12.8571	0.9739	959	0.3326	0	137
Unigene1834	0.9032	0.19	1395	0.3548	0	14
Unigene16587	87.3921	0.9985	1298	0.3952	0	1261
Unigene3000	461.651	0.8916	1236	0.36	0	6340
Unigene3286	6.0377	0.956	477	0.3291	0	32
Unigene2235	12.2398	0.3295	1660	0.344	0	226
Unigene10461	19.8058	0.8608	309	0.2654	0	68
Unigene18287	1.5553	0.3433	868	0.3491	0	15
Unigene2248	0.4082	0.0783	3398	0.3991	0	16
Unigene14973	12.2581	0.6613	1116	0.3333	0	152
Unigene1980	161.026	0.9991	1053	0.4141	0	1884
Unigene1121	51.8819	0.4463	3547	0.3634	0	2051
Unigene8712	0.2369	0.1656	2005	0.4439	0	6
Unigene19336	3.3	0.9867	300	0.28	0	11
Unigene18129	35.8342	0.7073	977	0.3347	0	389
Unigene13436	8.171	0.9954	1509	0.3486	0	137
Unigene13431	1.5254	0.522	590	0.3153	0	10
Unigene6312	20.4019	0.5064	622	0.3521	0	141
Unigene6674	0.3743	0.2635	2167	0.413	0	10
Unigene2381	53.821	0.9976	1240	0.3823	0	742
Unigene19387	2.8033	0.9148	610	0.3623	0	19
Unigene193	70.9239	0.9185	368	0.3315	0	290
Unigene1611	7.3233	0.9936	467	0.4197	0	38
Unigene10927	1.4132	0.2752	1210	0.3545	0	19
Unigene11348	9.3564	0.5569	404	0.3663	0	42
Unigene9689	26.1512	0.1766	2355	0.3911	0	685
Unigene11698	15.6343	0.9954	875	0.3394	0	152
Unigene12579	7.4751	0.8671	301	0.3223	0	25
Unigene1338	27.5303	0.9822	1239	0.3132	0	379
Unigene13256	8.9256	0.8657	484	0.3533	0	48
Unigene16007	1.0262	0.2919	877	0.3409	0	10
Unigene13143	5.4217	0.7922	332	0.3855	0	20
Unigene515	14.4737	0.9766	342	0.2924	0	55
Unigene3990	4.4917	0.8651	541	0.3013	0	27
Unigene612	20.3927	0.9985	662	0.3927	0	150
Unigene16270	0.2148	0.2148	838	0.3449	0	2
Unigene15465	6.72	0.512	750	0.3307	0	56
Unigene3615	6.8127	0.988	502	0.4183	0	38
Unigene14838	38.0652	0.6873	889	0.3701	0	376
Unigene13746	5.4484	0.991	446	0.3857	0	27
Unigene12060	9.5506	0.9963	801	0.3246	0	85
Unigene7114	6.7081	0.3965	966	0.4161	0	72
Unigene17409	64.3938	0.9995	2146	0.4096	0	1538
Unigene19213	3.4615	0.9808	312	0.3301	0	12
Unigene5852	186.108	0.9995	1999	0.3722	0	4140
Unigene13077	2.6627	0.787	338	0.3373	0	10
Unigene13699	9.0244	0.9621	369	0.3008	0	37
Unigene2948	174.72	0.9715	1333	0.3871	0	2589
Unigene5945	85.5307	0.999	1027	0.335	0	976
Unigene14989	2.4398	0.6325	332	0.4277	0	9
Unigene14035	43.4675	0.9969	323	0.3344	0	156
Unigene9163	473.956	0.9923	1686	0.3227	0	8888
Unigene13889	10.815	0.9958	957	0.3793	0	115
Unigene11030	1.8573	0.288	1163	0.3637	0	24
Unigene13712	9.1962	0.9986	734	0.3542	0	75
Unigene5377	121.116	0.9989	914	0.326	0	1230
Unigene7230	129.431	0.9974	1912	0.3771	0	2754
Unigene18631	4.2105	0.8986	513	0.3275	0	24
Unigene19972	2.0792	0.8317	303	0.3894	0	7
Unigene957	59.0164	0.9701	1772	0.3866	0	1162
Unigene4312	5.2273	0.9343	396	0.4293	0	23
Unigene15348	18.2141	0.9931	1457	0.2931	0	295
Unigene18057	54.4837	0.9859	707	0.297	0	428
Unigene9560	128.502	0.9995	1945	0.3851	0	2781
Unigene17760	9	0.3792	1010	0.4089	0	101
Unigene1837	64.2582	0.991	1441	0.3178	0	1029
Unigene1167	304.007	0.9995	2162	0.3945	0	7311
Unigene12681	10.5556	0.8858	324	0.3302	0	38
Unigene14664	24.1463	0.8683	410	0.2683	0	110
Unigene11154	22.9144	0.9994	4977	0.3773	0	1270
Unigene10717	16.0324	0.9534	494	0.3502	0	88
Unigene10011	14.9096	0.997	332	0.3102	0	55
Unigene16814	60.9588	0.9128	3692	0.3906	0	2507
Unigene6981	160.705	0.9865	667	0.3088	0	1191
Unigene5134	87.0779	0.9987	770	0.339	0	745
Unigene763	225.781	0.9833	2462	0.3643	0	6193
Unigene16466	64.3321	0.9819	554	0.3989	0	396
Unigene14628	43.0609	0.9732	1676	0.3425	0	803
Unigene19569	2.6645	0.7829	304	0.4342	0	9
Unigene6642	65.7321	0.9464	560	0.3214	0	409
Unigene11987	9.255	0.9591	953	0.3347	0	98
Unigene8972	154.053	0.9781	1051	0.3539	0	1799
Unigene11174	11.8138	0.9928	419	0.3198	0	55
Unigene8415	32.1395	0.5679	1613	0.3571	0	577
Unigene123	28.2528	0.7947	2124	0.3583	0	670
Unigene20512	2.2713	0.836	317	0.3155	0	8
Unigene10361	1.1372	0.2726	554	0.37	0	7
Unigene16240	1.2357	0.5675	437	0.2883	0	6
Unigene17146	30.8938	0.4003	772	0.4054	0	265
Unigene20020	3.4542	0.9659	469	0.4009	0	18
Unigene2197	0.1236	0.0572	3915	0.387	0	6
Unigene14318	29.3609	0.9987	751	0.3103	0	245
Unigene8836	536.462	0.9951	407	0.3784	0	2426
Unigene4344	6.2583	0.9139	302	0.3278	0	21
Unigene18708	0.6667	0.3037	405	0.4099	0	3
Unigene7758	2.7765	0.1065	3436	0.3743	0	106
Unigene9087	0.2421	0.1496	2045	0.3188	0	6
Unigene1590	263.811	0.999	1909	0.374	0	5601
Unigene280	5.136	0.3097	2441	0.354	0	141
Unigene8067	116.171	0.996	1751	0.3826	0	2263
Unigene11997	6.1916	0.8059	407	0.3366	0	28
Unigene1056	0.5792	0.1649	1243	0.366	0	8
Unigene10889	15.1261	0.7801	714	0.3908	0	120
Unigene7010	118.618	0.9978	456	0.3816	0	601
Unigene8990	17.4975	0.7831	1411	0.3799	0	291
Unigene2175	52.81	0.9871	2789	0.3675	0	1639
Unigene2369	145.639	0.9946	1290	0.3612	0	2088
Unigene10243	0.5579	0.1901	484	0.3884	0	3
Unigene19028	73.3217	0.9709	858	0.373	0	699
Unigene5178	131.33	0.9909	4195	0.3914	0	6131
Unigene14826	41.561	0.9984	615	0.3366	0	284
Unigene20686	4.9846	0.8246	325	0.3385	0	18
Unigene11454	15.9813	0.919	642	0.2741	0	114
Unigene19292	3.8769	0.9692	325	0.4	0	14
Unigene19019	15.1526	0.3203	1383	0.3651	0	233
Unigene9191	270.527	0.9993	4220	0.3664	0	12711
Unigene17539	91.751	0.9948	1546	0.3907	0	1577
Unigene8849	182.241	0.999	1044	0.3841	0	2114
Unigene3338	7.0787	0.9888	445	0.3506	0	35
Unigene8044	49.4466	0.9565	506	0.2292	0	278
Unigene8597	91.385	0.7049	2626	0.3637	0	2685
Unigene12519	12.569	0.9966	580	0.3569	0	81
Unigene18908	102.024	0.998	494	0.334	0	560
Unigene6707	136.337	0.9752	404	0.2723	0	612
Unigene1403	81.1209	0.9997	3440	0.3968	0	3105
Unigene1375	5.1582	0.3268	2105	0.3938	0	122
Unigene7895	39.4541	0.5269	2103	0.3994	0	926
Unigene3285	5.981	0.9873	316	0.3544	0	21
Unigene8468	145.209	0.9901	908	0.3524	0	1465
Unigene1817	7.0823	0.2582	2490	0.4185	0	198
Unigene9644	420.186	0.9789	806	0.3337	0	3763
Unigene6499	113.958	0.9704	1725	0.3386	0	2185
Unigene1774	105.741	0.9772	2849	0.3959	0	3356
Unigene3777	6.4466	0.9663	712	0.3834	0	51
Unigene6406	89.7505	0.9972	1407	0.3554	0	1404
Unigene6425	3.822	0.365	989	0.3498	0	42
Unigene6342	21.7458	0.9902	716	0.2807	0	173
Unigene19474	2.6214	0.9029	309	0.2718	0	9
Unigene15385	0.6988	0.1019	3091	0.3701	0	24
Unigene10677	21.1765	0.9971	340	0.2559	0	80
Unigene3259	7.5815	0.9103	368	0.356	0	31
Unigene1610	5.6426	0.9624	319	0.3166	0	20
Unigene4737	6.7969	0.9714	384	0.3177	0	29
Unigene9333	377.054	0.9992	1186	0.3575	0	4969
Unigene14729	53.6482	0.9935	307	0.2866	0	183
Unigene5354	8.0435	0.3506	1540	0.3825	0	138
Unigene16747	67.7528	0.9991	1068	0.3446	0	804
Unigene5959	28.5896	0.6455	787	0.3558	0	250
Unigene5892	132.072	0.9952	830	0.4205	0	1218
Unigene20297	3.4076	0.8285	449	0.2762	0	17
Unigene11051	1.4808	0.543	547	0.3455	0	9
Unigene19054	72.7839	0.9991	1171	0.3476	0	947
Unigene13858	3.5458	0.5133	863	0.3036	0	34
Unigene13295	10.5137	0.9934	1207	0.4151	0	141
Unigene8779	430.241	0.9985	665	0.388	0	3179
Unigene4895	152.232	0.9992	1327	0.358	0	2245
Unigene20452	3.5562	0.9331	329	0.3222	0	13
Unigene13740	7.5	0.9259	324	0.4568	0	27
Unigene2012	0.2156	0.1092	1438	0.3484	0	4
Unigene554	15.5966	0.9474	704	0.2955	0	122
Unigene1157	25.1303	0.8014	2900	0.3607	0	815
Unigene13706	7.9714	0.8714	350	0.2886	0	31
Unigene8521	228.416	0.9995	2102	0.4049	0	5357
Unigene1192	158.937	0.998	2477	0.3981	0	4385
Unigene8987	6.4722	0.4993	737	0.3745	0	53
Unigene2843	99.584	0.9938	2094	0.3768	0	2318
Unigene17814	0.6388	0.2186	1409	0.3499	0	10
Unigene12461	0.3659	0.25	492	0.3455	0	2
Unigene2322	2.3181	0.1529	2518	0.4178	0	65
Unigene20564	3.2452	0.9952	416	0.3365	0	15
Unigene3583	6.3	0.9633	300	0.3067	0	21
Unigene7216	6.7554	0.9225	413	0.3099	0	31
Unigene5328	43.933	0.6018	1223	0.4047	0	597
Unigene18517	53.3441	0.9561	933	0.3398	0	553
Unigene7820	5.708	0.2847	1356	0.3827	0	86
Unigene15611	59.4491	0.9995	1944	0.3801	0	1290
Unigene2064	3.5034	0.1732	1490	0.3826	0	58
Unigene18761	61.6175	0.999	983	0.3215	0	673
Unigene15074	24.0254	0.9237	472	0.322	0	126
Unigene20581	2.9508	0.918	305	0.3213	0	10
Unigene2750	102.264	0.8535	976	0.3986	0	1109
Unigene11264	1.3081	0.3808	688	0.3547	0	10
Unigene6132	0.1844	0.1844	1936	0.3693	0	4
Unigene16769	7.0739	0.2197	2112	0.4408	0	166
Unigene14171	33.8961	0.9823	847	0.3282	0	319
Unigene3030	32.9051	0.8004	1012	0.3567	0	370
Unigene17250	42.1473	0.9903	1643	0.3268	0	770
Unigene8074	287.542	0.9801	1460	0.3507	0	4665
Unigene9534	371.441	0.9993	1502	0.3655	0	6203
Unigene19943	3.9332	0.9794	389	0.2956	0	17
Unigene12637	11.6129	0.9988	868	0.3606	0	112
Unigene17863	60.4858	0.9899	494	0.3421	0	332
Unigene575	151.292	0.9996	6801	0.4058	0	11464
Unigene12116	13.8776	0.9932	441	0.3288	0	68
Unigene5686	18.0171	0.315	1054	0.3387	0	211
Unigene502	17.493	0.9211	355	0.2958	0	69
Unigene7148	97.2014	0.9932	1465	0.3802	0	1583
Unigene16436	26.4903	0.9526	1077	0.2906	0	317
Unigene18062	2.6437	0.3793	783	0.3436	0	23
Unigene4339	8.2569	0.844	327	0.3547	0	30
Unigene388	318.871	0.9987	744	0.3871	0	2636
Unigene15342	2.1493	0.606	335	0.3373	0	8
Unigene4772	3.6569	0.7968	443	0.3138	0	18
Unigene14178	37.8282	0.9821	3300	0.3752	0	1391
Unigene19703	4.8184	0.9618	523	0.3193	0	28
Unigene20110	3.4286	0.9833	420	0.4143	0	16
Unigene20774	3.1929	0.9978	451	0.3415	0	16
Unigene4836	6.378	0.8609	381	0.2546	0	27
Unigene13560	15.2575	0.9979	466	0.3369	0	79
Unigene7422	25.396	0.9975	404	0.3639	0	114
Unigene17671	66.1336	0.9994	1707	0.3245	0	1257
Unigene16663	32.2154	0.5569	975	0.3272	0	349
Unigene13799	0.5014	0.312	359	0.3398	0	2
Unigene9977	0.4229	0.2083	1277	0.3461	0	6
Unigene16396	25.7143	0.9873	315	0.2952	0	90
Unigene3592	0.9704	0.5013	371	0.3208	0	4
Unigene1491	143.376	0.998	1010	0.3485	0	1609
Unigene10719	22.7744	0.9604	328	0.2591	0	83
Unigene18125	52.5319	0.9948	1925	0.3626	0	1126
Unigene16750	1.4265	0.2875	1388	0.3898	0	22
Unigene9817	14.5856	0.9466	543	0.2928	0	88
Unigene20644	2.0323	0.8	310	0.3806	0	7
Unigene11185	18.1427	0.9841	883	0.3046	0	178
Unigene9900	24.5596	0.9937	2557	0.3903	0	699
Unigene13149	14.8696	0.9507	345	0.3681	0	57
Unigene1956	2.1	0.3667	1200	0.3825	0	28
Unigene6638	147.992	0.9975	2018	0.3652	0	3325
Unigene12485	12.1739	0.9976	414	0.3333	0	56
Unigene11694	18.3333	0.9975	1188	0.3603	0	242
Unigene12770	7.3591	0.9845	905	0.3282	0	74
Unigene5324	119.826	0.999	1032	0.3498	0	1374
Unigene12530	12.6064	0.9716	564	0.3457	0	79
Unigene19208	6.4706	0.7778	306	0.317	0	22
Unigene14809	29.02	0.9921	1653	0.3503	0	533
Unigene13324	13.2252	0.9561	524	0.3168	0	77
Unigene4081	3.6641	0.8372	393	0.2926	0	16
Unigene12143	16.0075	0.9963	804	0.3221	0	143
Unigene14782	3.7636	0.8345	550	0.3545	0	23
Unigene1243	10.2224	0.4763	2549	0.3366	0	291
Unigene12250	10.4795	0.968	438	0.4201	0	51
Unigene12501	8.7805	0.9004	492	0.2724	0	48
Unigene13128	9.6279	0.8465	645	0.3287	0	69
Unigene2126	0.2822	0.1129	2870	0.3714	0	9
Unigene385	26.2481	0.7013	4550	0.389	0	1335
Unigene6472	94.1707	0.9512	820	0.328	0	858
Unigene6493	43.9816	0.4186	1302	0.4132	0	637
Unigene15534	37.1918	0.9041	438	0.3447	0	181
Unigene13050	2.8125	0.5938	352	0.3665	0	11
Unigene5820	1.6662	0.1292	3397	0.3636	0	64
Unigene3576	7.5728	0.9935	309	0.2816	0	26
Unigene3767	5.6842	0.8754	570	0.2702	0	36
Unigene11386	12.1555	0.9577	733	0.3465	0	99
Unigene6370	129.88	0.9993	1513	0.3344	0	2185
Unigene7979	4.9355	0.2371	1240	0.35	0	68
Unigene4856	63.7688	0.7588	398	0.3191	0	282
Unigene11509	0.2581	0.0994	1046	0.3709	0	3
Unigene9594	144.81	0.9994	1612	0.3517	0	2594
Unigene15663	49.7531	0.9973	1867	0.331	0	1034
Unigene5433	8.6404	0.2037	1802	0.3951	0	173
Unigene5244	124.724	0.9996	2431	0.3965	0	3374
Unigene16548	29.1797	0.6973	512	0.2969	0	166
Unigene2534	83.7076	0.9767	944	0.3591	0	878
Unigene11845	23.4109	0.9889	988	0.3512	0	257
Unigene10855	18.927	0.8433	466	0.2725	0	98
Unigene13957	19.9254	0.6493	402	0.3682	0	89
Unigene3516	8.4375	0.9596	544	0.3088	0	51
Unigene7382	2.1	0.9	300	0.2733	0	7
Unigene8840	271.618	0.9962	1057	0.3576	0	3190
Unigene15209	0.6272	0.3136	574	0.3606	0	4
Unigene11451	8.8796	0.8094	598	0.3294	0	59
Unigene20180	3.253	0.9337	332	0.3042	0	12
Unigene6445	114.915	0.9997	3531	0.4007	0	4517
Unigene1991	1.9634	0.2574	1146	0.3377	0	25
Unigene20052	3.2143	0.9148	364	0.3489	0	13
Unigene1111	327.696	0.9985	677	0.3309	0	2465
Unigene11109	13.1115	0.9883	1112	0.3022	0	162
Unigene5376	197.831	0.9856	1392	0.3549	0	3061
Unigene7469	250.185	0.9994	1788	0.3523	0	4977
Unigene5206	148.622	0.999	958	0.4363	0	1582
Unigene4018	6.2186	0.9962	796	0.353	0	55
Unigene7226	122.07	0.9921	3541	0.3598	0	4813
Unigene4992	165.049	0.9978	1338	0.3894	0	2454
Unigene19615	4.08	0.9333	375	0.4187	0	17
Unigene4653	7.2754	0.9491	334	0.2725	0	27
Unigene351	209.789	0.9875	1594	0.3877	0	3720
Unigene15144	9.8716	0.4539	857	0.2929	0	94
Unigene5842	109.772	0.9872	701	0.3367	0	855
Unigene9417	247.395	0.9984	641	0.3682	0	1762
Unigene7773	250.596	0.974	1192	0.3423	0	3319
Unigene19821	4.0111	0.8719	359	0.4039	0	16
Unigene20739	2.2571	0.8934	319	0.2853	0	8
Unigene2774	0.5714	0.3048	630	0.3841	0	4
Unigene3675	5.0336	0.9866	447	0.3736	0	25
Unigene13496	10.4956	0.9417	343	0.3761	0	40
Unigene13331	10.8529	0.7853	340	0.3059	0	41
Unigene8735	270.325	0.9991	1106	0.3779	0	3322
Unigene15832	1.3408	0.1881	1074	0.3324	0	16
Unigene10616	3.1743	0.2822	482	0.3361	0	17
Unigene10441	20.4491	0.9432	757	0.2959	0	172
Unigene15627	20.85	0.9717	600	0.31	0	139
Unigene10109	15.5568	0.9896	862	0.3492	0	149
Unigene13156	11.6404	0.9968	317	0.3155	0	41
Unigene7857	0.1348	0.1348	1298	0.3952	0	2
Unigene17230	63.7094	0.9706	647	0.3586	0	458
Unigene8615	593.495	0.972	535	0.3533	0	3528
Unigene9774	15.8564	0.9837	1226	0.3515	0	216
Unigene9090	14.8132	0.0898	1515	0.3802	0	252
Unigene12351	12.7826	0.9014	345	0.3449	0	49
Unigene7892	529.461	0.9845	965	0.3399	0	5677
Unigene19728	4.0514	0.7299	311	0.299	0	14
Unigene2287	107.9	0.9887	1586	0.3455	0	1905
Unigene7783	4.614	0.1841	1619	0.2952	0	83
Unigene16298	59.582	0.9978	4089	0.3989	0	2717
Unigene20384	3.2231	0.9036	363	0.3168	0	13
Unigene10163	16.5722	0.7195	353	0.3003	0	65
Unigene7950	408.667	0.9136	405	0.3284	0	1839
Unigene10866	35.903	0.9973	371	0.3261	0	148
Unigene12004	6.1916	0.8624	407	0.4447	0	28
Unigene2890	88.2374	0.9996	2384	0.3859	0	2342
Unigene17188	6.1791	0.591	670	0.3134	0	46
Unigene5651	99.8557	0.9992	1178	0.3387	0	1307
Unigene6505	122.358	0.9915	2347	0.3916	0	3194
Unigene4372	6.2791	0.9349	430	0.2535	0	30
Unigene15442	0.4775	0.4775	377	0.3183	0	2
Unigene13392	3.5248	0.2559	383	0.3238	0	15
Unigene3534	6.48	0.9648	625	0.3296	0	45
Unigene8373	2.9032	0.4516	434	0.3456	0	14
Unigene7192	103.754	0.9919	1230	0.3976	0	1418
Unigene20091	2.9348	0.9717	460	0.3717	0	15
Unigene10426	17.8893	0.9846	976	0.3432	0	194
Unigene3789	6.6393	0.991	1220	0.3926	0	90
Unigene15406	37.6908	0.9824	511	0.2544	0	214
Unigene5590	13.7887	0.2445	1325	0.3177	0	203
Unigene8089	412.972	0.9802	858	0.3776	0	3937
Unigene15661	2.0335	0.1283	3585	0.3888	0	81
Unigene20490	5.1155	0.984	563	0.3819	0	32
Unigene1204	137.869	0.9993	1437	0.4203	0	2202
Unigene7787	286.675	0.9881	2603	0.3669	0	8307
Unigene1136	142.615	0.996	1514	0.4115	0	2404
Unigene6014	219.543	0.9991	1072	0.3601	0	2615
Unigene1226	122.281	0.9967	2991	0.3888	0	4071
Unigene12032	6.534	0.9485	427	0.3302	0	31
Unigene585	0.767	0.5795	352	0.3636	0	3
Unigene20123	2.9428	0.9155	367	0.3243	0	12
Unigene10023	23.7257	0.9971	1028	0.3337	0	271
Unigene10249	16.805	0.8734	482	0.2697	0	90
Unigene15198	3.2281	0.3725	1447	0.4043	0	53
Unigene6592	13.5878	0.6014	1179	0.3282	0	178
Unigene13039	7.2304	0.9006	473	0.3171	0	38
Unigene15523	11.6371	0.6627	1761	0.4123	0	230
Unigene16460	0.2594	0.122	2066	0.3495	0	6
Unigene11717	1.7308	0.5855	468	0.2885	0	9
Unigene1825	92.8785	0.5402	1457	0.359	0	1505
Unigene6102	99.0922	0.9752	3667	0.3458	0	4073
Unigene14162	22.2402	0.9954	433	0.3002	0	107
Unigene1622	5.3926	0.9711	484	0.2975	0	29
Unigene18924	20.1064	0.4113	1128	0.32	0	252
Unigene9262	292.937	0.9392	1200	0.33	0	3906
Unigene8458	228.134	0.9471	718	0.3343	0	1820
Unigene5608	0.8648	0.0567	6244	0.4201	0	60
Unigene8016	589.159	0.9994	1818	0.4048	0	11919
Unigene3039	16.2973	0.6613	1110	0.3559	0	201
Unigene5316	26.2348	0.4872	741	0.3752	0	216
Unigene15426	51.5871	0.9985	649	0.3467	0	372
Unigene17624	121.911	0.9898	1083	0.3878	0	1467
Unigene18015	69.574	0.9982	4958	0.4288	0	3840
Unigene12149	6.3529	0.9974	765	0.5542	0	54
Unigene10631	24.6479	0.9922	639	0.4006	0	175
Unigene11038	3.4417	0.631	523	0.3576	0	20
Unigene8244	270.086	0.9743	1050	0.3867	0	3151
Unigene18462	97.9614	0.9929	1268	0.3707	0	1381
Unigene20335	2.6981	0.8587	467	0.2805	0	14
Unigene9850	19.1825	0.965	685	0.273	0	146
Unigene6419	124.012	0.9849	1325	0.3668	0	1826
Unigene1737	206.518	0.9929	1825	0.3447	0	4200
Unigene5635	19.2016	0.2021	1959	0.3691	0	418
Unigene11658	22.4298	0.9917	3962	0.3753	0	992
Unigene20430	3.8346	0.9649	399	0.3308	0	17
Unigene14550	32.526	0.977	1306	0.3239	0	473
Unigene871	38.1801	0.9962	2082	0.3766	0	884
Unigene18213	57.8093	0.9796	2454	0.3985	0	1580
Unigene7224	18.8136	0.3032	1062	0.3531	0	222
Unigene6801	95.4282	0.9988	829	0.3945	0	879
Unigene9907	14.0625	0.9974	384	0.3099	0	60
Unigene1614	8.3488	0.9759	539	0.3599	0	50
Unigene14752	4.6088	0.3855	703	0.3599	0	36
Unigene2022	125.072	0.9991	2241	0.3708	0	3119
Unigene11496	0.5547	0.1864	649	0.3251	0	4
Unigene7324	1.4469	0.6592	311	0.2669	0	5
Unigene12604	9.02	0.9955	449	0.3051	0	45
Unigene7583	18.1561	0.2618	1730	0.2896	0	349
Unigene12655	4.9106	0.7299	1118	0.3989	0	61
Unigene12218	2.192	0.3968	698	0.3481	0	17
Unigene11232	9.0512	0.9962	527	0.315	0	53
Unigene7522	240.894	0.9908	436	0.3234	0	1167
Unigene18612	12.7416	0.8472	445	0.3573	0	63
Unigene9389	6.2892	0.8843	415	0.306	0	29
Unigene19887	4.5892	0.9377	353	0.2861	0	18
Unigene17366	8.6538	0.3739	936	0.3547	0	90
Unigene9934	7.7027	0.9977	444	0.2883	0	38
Unigene16269	0.1946	0.1946	925	0.3427	0	2
Unigene4821	4.5479	0.8777	376	0.2793	0	19
Unigene10196	1.8	0.575	400	0.355	0	8
Unigene1392	3.0446	0.0824	3992	0.3434	0	136
Unigene3062	35.7158	0.9689	2509	0.3643	0	998
Unigene20106	2.0056	0.8997	359	0.3538	0	8
Unigene4481	4.7741	0.9411	509	0.3261	0	27
Unigene20574	2.0257	0.8006	311	0.2797	0	7
Unigene9827	24.2308	0.9341	364	0.3049	0	98
Unigene20338	4.9509	0.947	509	0.3438	0	28
Unigene12860	12.3094	0.9955	446	0.287	0	61
Unigene9290	5.4481	0.1525	2544	0.3667	0	154
Unigene8299	238.825	0.9974	1898	0.411	0	5040
Unigene19295	2.7068	0.9756	532	0.3985	0	16
Unigene11807	3.2903	0.5892	465	0.314	0	17
Unigene10081	5.6637	0.4543	1017	0.3815	0	64
Unigene18073	3.5097	0.1648	2154	0.3282	0	84
Unigene11949	9.1435	0.8019	1903	0.3684	0	194
Unigene16777	89.0734	0.9974	777	0.3423	0	769
Unigene950	93.8587	0.9855	3093	0.3592	0	3234
Unigene12882	10.7048	0.9912	454	0.2819	0	54
Unigene11652	0.9719	0.4557	463	0.3089	0	5
Unigene1963	234.796	0.9923	905	0.3525	0	2361
Unigene18210	2.9612	0.302	851	0.3537	0	28
Unigene6566	112.763	0.9728	1285	0.3471	0	1610
Unigene7217	11.25	0.3486	1024	0.3818	0	128
Unigene1841	64.8156	0.9851	1475	0.3688	0	1063
Unigene3957	6.0674	0.9593	712	0.2683	0	48
Unigene16698	86.113	0.99	301	0.3754	0	288
Unigene15535	13.5456	0.644	691	0.33	0	104
Unigene1241	152.307	0.9696	1710	0.3567	0	2898
Unigene8273	491.672	0.9823	622	0.3087	0	3398
Unigene13673	12.8553	0.9968	1237	0.3484	0	177
Unigene16735	7.7994	0.2863	1027	0.3262	0	89
Unigene771	1070.48	0.9914	1856	0.3869	0	22099
Unigene20320	5.1429	0.9778	315	0.3016	0	18
Unigene13523	9.8741	0.8903	556	0.3453	0	61
Unigene14611	1.0519	0.1852	7251	0.3793	0	87
Unigene11122	6.9786	0.4982	1122	0.328	0	87
Unigene5971	2.1903	0.6637	452	0.3473	0	11
Unigene19236	4.9355	0.8774	310	0.3097	0	17
Unigene19975	5.0254	0.9442	394	0.3299	0	22
Unigene13279	2.792	0.7062	548	0.3412	0	17
Unigene12643	4.5378	0.8263	357	0.3025	0	18
Unigene17065	0.8056	0.2388	3312	0.3626	0	30
Unigene12164	2.0416	0.4764	529	0.3459	0	12
Unigene13491	10.9551	0.9476	534	0.3427	0	65
Unigene1499	16.4921	0.9414	955	0.2932	0	175
Unigene545	502.784	0.9802	607	0.3839	0	3391
Unigene16036	43.5345	0.9732	1044	0.3209	0	505
Unigene704	7.034	0.1612	2060	0.3786	0	161
Unigene11575	23.8017	0.9835	484	0.3264	0	128
Unigene1853	1.0036	0.0984	2511	0.399	0	28
Unigene509	28.8859	0.9947	377	0.3979	0	121
Unigene1202	29.3724	0.431	956	0.3431	0	312
Unigene14430	2.8481	0.1361	2844	0.3885	0	90
Unigene11613	24.7869	0.977	915	0.3027	0	252
Unigene20262	3.9216	0.9782	459	0.4401	0	20
Unigene15689	24.0466	0.9745	902	0.3714	0	241
Unigene1988	69.9126	0.9912	1591	0.3752	0	1237
Unigene4103	2.3819	0.7335	529	0.4045	0	14
Unigene6473	151.518	0.9799	1245	0.3133	0	2096
Unigene20560	4.1722	0.947	302	0.2616	0	14
Unigene10516	3.8095	0.4	945	0.3894	0	40
Unigene3067	1.9926	0.2198	1620	0.3846	0	36
Unigene10186	21.6866	0.9995	1924	0.368	0	464
Unigene11375	13.7482	0.9873	707	0.314	0	108
Unigene399	74.1264	0.9935	4469	0.3981	0	3690
Unigene2470	19.7739	0.8722	4781	0.3738	0	1053
Unigene12543	12.964	0.856	361	0.277	0	52
Unigene3182	6.7826	0.8899	345	0.3246	0	26
Unigene2043	13.516	0.6026	1248	0.3462	0	188
Unigene18636	2.8467	0.1698	3346	0.364	0	107
Unigene8844	214.242	0.9956	686	0.3338	0	1633
Unigene17385	71.7917	0.993	2564	0.3849	0	2047
Unigene6149	1.1392	0.311	1106	0.368	0	14
Unigene7640	388.611	0.9768	475	0.3284	0	2051
Unigene11689	25.2273	0.9751	924	0.3669	0	259
Unigene19389	3.4699	0.9783	415	0.388	0	16
Unigene18100	6.9982	0.3472	1106	0.3653	0	86
Unigene12702	11.6715	0.9914	347	0.3429	0	45
Unigene12085	12.1294	0.965	371	0.2776	0	50
Unigene41	0.0309	0.0309	5461	0.4168	0	2
Unigene5197	128.741	0.9561	683	0.3807	0	977
Unigene5121	4.3826	0.5843	575	0.3043	0	28
Unigene2943	39.0952	0.6865	4644	0.3973	0	2024
Unigene13955	48.9587	0.9966	2641	0.39	0	1439
Unigene12147	13.7341	0.9908	865	0.3052	0	132
Unigene10802	21.7508	0.9968	931	0.3545	0	225
Unigene8692	774.407	0.9492	885	0.2983	0	7615
Unigene6576	97.5547	0.9982	548	0.3102	0	594
Unigene8962	382.232	0.9989	1742	0.3967	0	7401
Unigene15386	0.7068	0.2592	382	0.3717	0	3
Unigene7932	225.988	0.9927	957	0.3271	0	2403
Unigene14945	1.4477	0.7748	373	0.3217	0	6
Unigene18479	11.4824	0.3779	823	0.3366	0	105
Unigene16418	1.3809	0.0861	5043	0.3651	0	78
Unigene4794	5.6452	0.9337	558	0.5143	0	35
Unigene5396	12.1301	0.2347	1291	0.4051	0	174
Unigene4878	105.859	0.9736	454	0.2753	0	534
Unigene8810	255.491	0.9798	794	0.3363	0	2254
Unigene19680	3.2297	0.8182	418	0.3014	0	15
Unigene1003	4.0405	0.2842	1580	0.3601	0	71
Unigene20061	2.795	0.9037	322	0.2578	0	10
Unigene15319	41.2392	0.9577	1041	0.3295	0	477
Unigene16506	0.1178	0.1178	764	0.2932	0	1
Unigene2611	8.5413	0.9807	569	0.4095	0	54
Unigene20303	3.7408	0.8582	409	0.2861	0	17
Unigene7409	1.7252	0.9361	313	0.2812	0	6
Unigene11524	3.6278	0.4408	1166	0.3148	0	47
Unigene2935	165.187	0.9994	1653	0.3835	0	3036
Unigene18347	27.5188	0.985	399	0.3509	0	122
Unigene11415	20.8264	0.9907	968	0.3048	0	224
Unigene15927	0.205	0.205	439	0.3326	0	1
Unigene13031	6.1682	0.9782	321	0.324	0	22
Unigene9549	1.2758	0.0825	3104	0.3769	0	44
Unigene12481	3.3	0.9367	300	0.2867	0	11
Unigene630	146.464	0.991	2325	0.3626	0	3787
Unigene18476	9.849	0.3715	2490	0.3635	0	273
Unigene7967	222.923	0.9934	4694	0.3536	0	11677
Unigene19121	86.5498	0.9803	913	0.3735	0	878
Unigene11418	7.7222	0.3484	1886	0.3918	0	162
Unigene7538	65.9399	0.604	1298	0.3582	0	951
Unigene1366	39.1625	0.9522	4166	0.3749	0	1819
Unigene15631	34.1667	0.9977	432	0.3495	0	164
Unigene8882	293.231	0.9995	2002	0.3986	0	6531
Unigene45	3.4081	0.1945	3002	0.3481	0	114
Unigene17635	34.5904	0.6422	830	0.3386	0	319
Unigene16477	1.2595	0.2262	1715	0.3382	0	24
Unigene12998	0.5637	0.2067	479	0.3925	0	3
Unigene9899	22.2188	0.9	320	0.3	0	79
Unigene4247	7.8534	0.9825	1146	0.3316	0	100
Unigene19335	3.7621	0.9228	311	0.3891	0	13
Unigene466	217.227	0.9994	1814	0.3936	0	4384
Unigene8945	1.8554	0.1251	3429	0.3135	0	71
Unigene7684	277.821	0.9988	1690	0.4568	0	5238
Unigene1488	63.2155	0.9658	877	0.3455	0	616
Unigene14089	1.413	0.45	1460	0.4055	0	23
Unigene10152	20.2119	0.982	944	0.3591	0	212
Unigene20147	3.6311	0.8271	347	0.3055	0	14
Unigene4435	6.8023	0.9419	344	0.2936	0	26
Unigene14625	55.2162	0.9847	1110	0.3703	0	681
Unigene13724	9.8939	0.6924	1037	0.3732	0	114
Unigene20105	3.7223	0.9749	677	0.3589	0	28
Unigene2489	576.61	0.9966	885	0.3051	0	5670
Unigene1906	24.3534	0.9655	1480	0.3331	0	401
Unigene6563	3.5793	0.1797	2087	0.3963	0	83
Unigene8399	21.4108	0.4426	723	0.3582	0	172
Unigene16187	33.8565	0.9998	5295	0.3983	0	1996
Unigene8436	15.1543	0.3442	1069	0.3087	0	180
Unigene20444	4.2604	0.9645	338	0.3018	0	16
Unigene9085	88.1847	0.9958	2382	0.3707	0	2337
Unigene8680	317.045	0.9819	1654	0.3827	0	5833
Unigene10266	0.7772	0.3282	579	0.323	0	5
Unigene17020	2.5885	0.2821	904	0.3473	0	26
Unigene16364	30.4563	0.9894	1315	0.3787	0	445
Unigene18194	86.2279	0.9995	1900	0.3737	0	1823
Unigene8957	299.539	0.9995	2200	0.4068	0	7330
Unigene13954	24.336	0.9952	625	0.3184	0	169
Unigene5036	99.633	0.9755	981	0.3853	0	1086
Unigene3161	9.8728	0.9873	629	0.4992	0	69
Unigene4124	8.2042	0.9973	1097	0.3099	0	100
Unigene7383	2.0745	0.9131	564	0.3351	0	13
Unigene12132	3.4426	0.724	366	0.3607	0	14
Unigene2757	237.696	0.8841	716	0.4148	0	1891
Unigene18232	1.5081	0.2469	1669	0.3409	0	28
Unigene12942	11.0714	0.9709	756	0.328	0	93
Unigene9608	1303.32	0.971	966	0.4369	0	13989
Unigene5724	29.6375	0.4743	662	0.3187	0	218
Unigene18856	3.804	0.33	1112	0.3444	0	47
Unigene18035	6.7438	0.2556	1690	0.4053	0	127
Unigene2735	6.5272	0.5983	717	0.3389	0	52
Unigene15617	47.1903	0.9978	452	0.2987	0	237
Unigene949	105.618	0.9929	1266	0.3555	0	1486
Unigene16868	0.7531	0.2929	1195	0.3615	0	10
Unigene1024	9.2979	0.998	997	0.3581	0	103
Unigene19612	3.5694	0.8952	353	0.2918	0	14
Unigene4883	186.653	0.984	2938	0.3673	0	6106
Unigene17787	0.5357	0.317	672	0.3973	0	4
Unigene9648	250.526	0.9997	3548	0.3492	0	9899
Unigene11679	16.298	0.9635	2574	0.3337	0	467
Unigene11607	4.1379	0.6925	348	0.3247	0	16
Unigene18667	2.435	0.1402	2632	0.3644	0	72
Unigene11513	19.3923	0.9862	362	0.2983	0	78
Unigene17312	0.2413	0.2413	373	0.3432	0	1
Unigene20783	2.1583	0.8873	417	0.3165	0	10
Unigene19184	42.75	0.9433	600	0.2817	0	285
Unigene18141	98.299	0.9987	2391	0.3915	0	2615
Unigene14261	20.37	0.9978	919	0.37	0	208
Unigene4756	4.916	0.9076	476	0.3676	0	26
Unigene1540	2.4617	0.3348	914	0.384	0	25
Unigene261	49.5143	0.9752	1291	0.3656	0	711
Unigene17810	0.123	0.0517	3382	0.3607	0	6
Unigene17676	2.0377	0.4396	530	0.3264	0	12
Unigene14571	31.7647	0.9768	561	0.303	0	198
Unigene7111	96.5794	0.9995	6574	0.3975	0	7076
Unigene762	6.6181	0.1286	2815	0.3851	0	207
Unigene6806	41.2088	0.5726	819	0.326	0	375
Unigene14237	2.3523	0.225	1760	0.3591	0	46
Unigene3035	404.865	0.9834	664	0.3163	0	2987
Unigene16585	15.6817	0.3629	5131	0.3789	0	896
Unigene19426	3.578	0.8654	327	0.3853	0	13
Unigene12841	0.8824	0.5931	408	0.3015	0	4
Unigene402	31.6861	0.998	5087	0.4156	0	1794
Unigene15526	0.2359	0.2359	763	0.3617	0	2
Unigene20005	3.75	0.987	384	0.3255	0	16
Unigene1498	188.524	0.9996	2304	0.3555	0	4834
Unigene7794	300.634	0.9878	899	0.3815	0	3003
Unigene15561	38.5714	0.9888	448	0.3304	0	192
Unigene15650	10.6452	0.4677	558	0.3459	0	66
Unigene15054	30.973	0.9261	555	0.2667	0	191
Unigene4519	7.3052	0.9058	308	0.2727	0	25
Unigene14207	8.7849	0.6873	502	0.3088	0	49
Unigene3519	7.1388	0.9943	353	0.3144	0	28
Unigene6216	41.7219	0.6235	1057	0.3605	0	490
Unigene671	26.3503	0.9305	748	0.3556	0	219
Unigene13811	3.6	0.5307	375	0.3787	0	15
Unigene4613	5.8065	0.9941	341	0.3519	0	22
Unigene9643	188.581	0.9884	860	0.3128	0	1802
Unigene8146	1.3642	0.0945	2507	0.367	0	38
Unigene8308	49.2664	0.5034	886	0.3578	0	485
Unigene13837	10.6987	0.9891	1102	0.3512	0	131
Unigene15975	35.0552	0.9993	1340	0.3261	0	522
Unigene16172	3.4332	0.4346	734	0.3856	0	28
Unigene9730	16.0549	0.9434	583	0.3002	0	104
Unigene14464	59.5985	0.9952	1472	0.3702	0	975
Unigene17813	4.5	0.2215	1440	0.3451	0	72
Unigene6252	88.4197	0.9247	1196	0.2993	0	1175
Unigene6872	134.534	0.9974	1158	0.3541	0	1731
Unigene5885	168.21	0.9994	1631	0.3703	0	3052
Unigene11071	22.2917	0.9676	432	0.3056	0	107
Unigene4377	7.2766	0.9723	470	0.3511	0	38
Unigene13064	8.8583	0.9882	508	0.2874	0	50
Unigene20023	2.795	0.8913	322	0.3385	0	10
Unigene11719	22.155	0.9983	1174	0.3773	0	289
Unigene15413	54.9351	0.9827	693	0.3766	0	423
Unigene2408	38.9146	0.9946	6104	0.3865	0	2646
Unigene2466	209.207	0.9987	1495	0.3672	0	3476
Unigene11305	18.3482	0.9807	672	0.3304	0	137
Unigene5591	8.4055	0.549	439	0.2665	0	41
Unigene11133	22.2837	0.988	832	0.3041	0	206
Unigene18043	9.0543	0.7002	497	0.3239	0	50
Unigene17712	66.8246	0.9874	633	0.3476	0	470
Unigene5858	5.8784	0.1993	1776	0.3868	0	116
Unigene5406	5.1429	0.9937	315	0.3238	0	18
Unigene7012	142.314	0.9991	2334	0.4002	0	3703
Unigene960	86.609	0.9974	1537	0.3533	0	1482
Unigene18909	57.1163	0.9678	2639	0.357	0	1678
Unigene6065	95.439	0.992	1369	0.3419	0	1452
Unigene4070	6.0736	0.9969	326	0.3497	0	22
Unigene11192	12.0217	0.9747	554	0.2545	0	74
Unigene311	928.179	0.9887	6822	0.3846	0	70547
Unigene7260	0.0691	0.047	7594	0.3735	0	6
Unigene19557	3.887	0.887	301	0.3223	0	13
Unigene1685	64.4325	0.9998	4213	0.3776	0	3021
Unigene18538	5.5196	0.448	587	0.3441	0	36
Unigene19579	3.7293	0.9144	362	0.2956	0	15
Unigene7375	1.6314	0.8459	331	0.3051	0	6
Unigene11685	12.6962	0.9994	1547	0.3575	0	220
Unigene19159	51.4734	0.9834	1147	0.3636	0	656
Unigene12201	8.7162	0.9752	444	0.3986	0	43
Unigene6749	68.2195	0.9023	1157	0.3284	0	877
Unigene6714	99.5418	0.9995	2069	0.3915	0	2297
Unigene15705	45.694	0.9997	2938	0.3652	0	1499
Unigene3339	7.7064	0.9847	327	0.4312	0	28
Unigene6206	2.1716	0.3119	1119	0.3557	0	27
Unigene16338	43.0963	0.9978	1361	0.3696	0	652
Unigene12308	15.4156	0.9622	397	0.3401	0	68
Unigene6555	122.692	0.9777	1301	0.3697	0	1774
Unigene3558	5.3933	0.927	534	0.3333	0	32
Unigene758	3.1466	0.2415	1801	0.3387	0	63
Unigene12824	9.4355	0.9234	496	0.373	0	52
Unigene5639	117.674	0.9179	1109	0.3363	0	1450
Unigene19098	29.7624	0.9624	1010	0.3554	0	334
Unigene5528	5.2747	0.2024	2490	0.3904	0	146
Unigene8789	257.798	0.9862	1158	0.3411	0	3317
Unigene6856	64.3807	0.9599	1794	0.3501	0	1285
Unigene20118	2.1951	0.5274	328	0.3963	0	8
Unigene6624	2.3663	0.4486	1518	0.359	0	41
Unigene12005	12.5097	0.9971	1036	0.3533	0	144
Unigene9873	14.8715	0.9988	817	0.41	0	135
Unigene18865	57.6376	0.982	1054	0.3653	0	675
Unigene12884	6.6405	0.9937	637	0.3077	0	47
Unigene8449	74.1292	0.4447	913	0.3472	0	752
Unigene6559	163.106	0.9965	1413	0.3885	0	2562
Unigene18834	0.4135	0.1868	653	0.2634	0	3
Unigene18992	86.0377	0.9706	1431	0.3906	0	1368
Unigene8817	445.673	0.9728	624	0.3766	0	3090
Unigene2954	0.507	0.2601	1065	0.3653	0	6
Unigene10647	0.4027	0.2073	1341	0.3736	0	6
Unigene13779	0.3821	0.17	1518	0.3498	0	7
Unigene16060	0.8679	0.1938	1037	0.3308	0	10
Unigene12911	12.0568	0.9959	739	0.3586	0	99
Unigene17739	18.5752	0.4647	751	0.3622	0	155
Unigene19367	2.5442	0.9823	566	0.3693	0	16
Unigene19226	3.9823	0.882	339	0.351	0	15
Unigene10434	17.6336	0.9975	393	0.3537	0	77
Unigene12352	12.2523	0.995	999	0.3213	0	136
Unigene7770	51.0078	0.4736	1537	0.3598	0	874
Unigene20759	2.5424	0.8305	354	0.3983	0	10
Unigene14329	39.7433	0.9961	779	0.3697	0	344
Unigene6844	107.43	0.9965	568	0.3363	0	678
Unigene18527	59.0253	0.9603	831	0.414	0	545
Unigene624	9.1525	0.9969	649	0.3159	0	66
Unigene16551	36.7065	0.8157	1172	0.3891	0	478
Unigene12476	2.8662	0.4374	471	0.31	0	15
Unigene19248	4.9704	0.9507	507	0.2998	0	28
Unigene551	9.2045	0.9795	440	0.3273	0	45
Unigene17381	94.0299	0.9944	1072	0.3209	0	1120
Unigene13090	13.913	0.9928	414	0.3986	0	64
Unigene20601	0.2866	0.2866	314	0.293	0	1
Unigene4936	0.7904	0.1612	2214	0.3636	0	20
Unigene7802	318.181	0.9987	764	0.3154	0	2701
Unigene14494	0.8931	0.28	907	0.4123	0	9
Unigene20134	3.871	0.8602	372	0.3253	0	16
Unigene17277	76.2328	0.9932	2199	0.3865	0	1867
Unigene2852	0.3884	0.1492	1622	0.3792	0	7
Unigene18945	1.5025	0.4791	599	0.3523	0	10
Unigene15583	3.0252	0.6751	357	0.3697	0	12
Unigene6814	1.9714	0.1845	1187	0.3858	0	26
Unigene10474	17.6702	0.9581	382	0.3429	0	75
Unigene11915	0.7895	0.2719	1026	0.3392	0	9
Unigene16667	67.4365	0.9988	2573	0.3785	0	1929
Unigene4497	5.7841	0.9769	389	0.3393	0	25
Unigene521	1.1568	0.3702	389	0.2879	0	5
Unigene4615	7.6752	0.9977	856	0.3738	0	73
Unigene12763	9.5531	0.9246	716	0.3757	0	76
Unigene9812	14.0083	0.989	726	0.3361	0	113
Unigene2497	0.5422	0.3434	664	0.3072	0	4
Unigene20043	5.5153	0.9889	359	0.3064	0	22
Unigene3848	2.0257	0.6045	311	0.328	0	7
Unigene1518	23.247	0.9765	1235	0.3757	0	319
Unigene18186	3.723	0.3831	1112	0.3696	0	46
Unigene15698	1.5479	0.4693	407	0.3808	0	7
Unigene5984	29.5985	0.3279	1046	0.3748	0	344
Unigene7379	1.8421	0.848	342	0.3713	0	7
Unigene11938	3.1827	0.5697	509	0.3929	0	18
Unigene1877	73.5571	0.9996	2339	0.3591	0	1918
Unigene17525	51.9572	0.69	1216	0.3684	0	702
Unigene17865	29.5769	0.9951	2021	0.3592	0	667
Unigene6518	115.898	0.9939	490	0.4184	0	631
Unigene6030	1.5285	0.2268	1001	0.4236	0	17
Unigene8839	237.412	0.9509	997	0.3821	0	2630
Unigene13842	10.721	0.9185	319	0.3542	0	38
Unigene12211	9.2947	0.9824	397	0.3073	0	41
Unigene20198	5.5243	0.9488	391	0.5371	0	24
Unigene19347	4.0179	0.9137	336	0.3542	0	15
Unigene19925	1.1936	0.5756	377	0.3289	0	5
Unigene9318	217.291	0.9987	753	0.3971	0	1818
Unigene7582	4.1189	0.2166	1750	0.3069	0	82
[truncated: 16,386 more rows]
