# Supplementary material for: Novel Insights into the Transcriptome of Dirofilaria immitis
Source: PLoS One. 2012 Jul 23;7(7):e41639. doi: 10.1371/journal.pone.0041639 (PMC3402454; doi:10.1371/journal.pone.0041639)
Supplement: Table S4 — Annotations against Pfam. (XLS) [file pone.0041639.s007.xls]

## Sheet: Table S3
Table S4. Annotations against Pfam
Pfam_ID	Number of unigene match entry
Pkinase	351
RRM_1	131
Pkinase_Tyr	95
zf-C4	85
zf-C2H2	85
WD40	84
Metallophos	79
TUDOR	75
I-set	73
MFS_1	69
7tm_1	63
Ion_trans_2	59
Ank_2	58
Y_phosphatase	56
Ras	54
DEAD	49
Collagen	45
Patched	42
AAA	42
Mito_carr	41
Hormone_recep	38
Motile_Sperm	37
BTB	37
fn3	36
PDZ	36
Neur_chan_LBD	35
DUF290	33
Innexin	33
zf-C3HC4	33
Homeobox	32
CH	32
Glycos_transf_2	32
UQ_con	32
Col_cuticle_N	31
GTP_EFTU	31
Cadherin	30
adh_short	30
DnaJ	30
Kunitz_BPTI	30
Zona_pellucida	29
Ion_trans	29
RhoGEF	27
RhoGAP	27
HLH	26
RCC1	26
UCH	26
Sugar_tr	25
LIM	24
C2	23
DSPc	23
SET	21
Neur_chan_memb	21
Histone	21
Thioredoxin	21
Patatin	21
Myosin_head	21
TBC	21
LRR_4	21
DHO_dh	20
Kinesin	20
NHL	20
COesterase	20
SNF2_N	20
SH2	19
Astacin	19
MADF_DNA_bdg	19
Tetraspannin	18
Arf	18
TB2_DP1_HVA22	18
Guanylate_cyc	18
ABC_membrane	18
ABC_tran	18
G-alpha	18
An_peroxidase	18
KH_1	18
Kelch_1	17
DB	17
ASC	17
AMP-binding	17
His_Phos_2	17
Acyltransferase	17
EGF_CA	16
Tubulin	16
Fork_head	16
HSP20	16
E1-E2_ATPase	16
Aa_trans	16
CUB	16
LSM	16
Peptidase_M14	16
MBOAT	16
PAN_1	16
Pro_isomerase	16
Proteasome	16
PP2C	16
PDEase_I	15
Zip	15
AA_permease	15
GMC_oxred_N	15
SNF	15
HMG_box	15
SAM_1	15
Amidase	15
FPN1	14
Helicase_C	14
Asp	14
ThiF	14
Pfam-B_12	14
Bestrophin	14
G-patch	14
SH3_1	14
F-box-like	14
Actin	14
K_tetra	14
Trehalase	14
DUF23	14
Cpn60_TCP1	14
Acetyltransf_1	14
7TM_GPCR_Srx	14
PHD	13
DUF3456	13
Guanylate_kin	13
DUF229	13
MORN	13
PH	13
Band_7	13
HECT	13
RGS	13
PI-PLC-X	13
Aminotran_1_2	13
Pfam-B_10897	13
Folate_carrier	13
Glutaredoxin	12
Maf	12
Hydrolase	12
PI3_PI4_kinase	12
NUDIX	12
Phosphodiest	12
tRNA-synt_1	12
Clc-like	12
Cyclin_N	12
Beta-lactamase	12
HSP70	12
zf-CCCH	12
RasGEF	11
Pfam-B_17137	11
MCM	11
wnt	11
Epimerase	11
ACBP	11
Abhydrolase_5	11
Pfam-B_865	11
PX	11
Peptidase_S10	11
Rhomboid	11
Rap_GAP	11
Peptidase_S8	11
Globin	11
JmjC	11
SNARE	11
DUF2003	11
Abhydrolase_6	11
Cation_efflux	11
ArfGap	10
Sec7_N	10
ubiquitin	10
CBM_14	10
PK	10
Tubulin_C	10
UAA	10
E2F_TDP	10
Exo_endo_phos	10
Laminin_G_2	10
HORMA	10
Sulfate_transp	10
Glyco_hydro_47	10
DENN	10
Na_H_Exchanger	10
DUF1759	10
p450	10
Peptidase_C1	10
Ldl_recept_b	10
7TM_GPCR_Srw	10
Piwi	10
Peptidase_M24	10
tRNA-synt_2	10
Peptidase_A17	10
NIF	9
PID	9
ELO	9
tRNA-synt_2b	9
Septin	9
Gal-bind_lectin	9
Adaptin_N	9
Trypsin	9
LLGL	9
efhand	9
AAA_2	9
RNase_PH	9
Peptidase_M1	9
Pfam-B_457	9
CRAL_TRIO	9
zf-BED	9
FH2	9
DUF236	9
zf-DHHC	9
Carb_anhydrase	9
Pfam-B_116	9
BAR	9
DUF1768	9
Reprolysin	9
Bax1-I	9
Miro	9
Serpin	9
LMBR1	9
PBC	8
Cullin	8
Syja_N	8
Methyltransf_16	8
FGGY_C	8
Ground-like	8
bZIP_1	8
Hist_deacetyl	8
Pfam-B_717	8
Fumble	8
Rad9	8
Peptidase_M8	8
EMP24_GP25L	8
NCD1	8
SPRY	8
IPK	8
Neuralized	8
LBP_BPI_CETP_C	8
TGF_beta	8
TLD	8
Glyco_transf_10	8
Xpo1	8
BTG	8
GRIP	8
Anoctamin	8
FYVE	8
7TM_GPCR_Srsx	8
F-box	8
BACK	8
Bromodomain	8
bZIP_2	8
RNase_Zc3h12a	8
Chorein_N	8
FERM_M	8
Ly-6_related	8
NPR2	8
Peptidase_M13	8
Chromadorea_ALT	8
zf-rbx1	8
ShK	8
PTCB-BRCT	8
ST7	8
VWA	8
Copine	8
7TM_GPCR_Srab	7
OATP	7
Carn_acyltransf	7
Methyltransf_11	7
PAP_assoc	7
DAO	7
zf-Apc11	7
CHGN	7
FKBP_C	7
7tm_3	7
Pfam-B_962	7
MIP	7
CBS	7
Cofilin_ADF	7
Glyco_hydro_18	7
Dynein_light	7
Rhodanese	7
RNase_T	7
Pfam-B_890	7
LRR_1	7
Mob1_phocein	7
DUF21	7
Laminin_N	7
Peptidase_C2	7
Brix	7
Snf7	7
Ets	7
Galactosyl_T	7
Nuc_sug_transp	7
Peptidase_S28	7
ANF_receptor	7
Aldo_ket_red	7
E1_dh	7
Pfam-B_85	7
Cyt-b5	7
Pfam-B_5268	7
TSP_1	7
Chromo	7
Fructosamin_kin	7
GMC_oxred_C	7
EB	7
Spermine_synth	7
MOZ_SAS	7
SIR2	7
Pfam-B_14584	7
His_Phos_1	7
CBFD_NFYB_HMF	7
Pfam-B_9199	7
IQ	7
MH2	7
FA_desaturase	7
CLN3	7
Peptidase_M28	6
Pfam-B_877	6
MMR_HSR1	6
IRK	6
tRNA-synt_1g	6
GSHPx	6
DNA_topoisoIV	6
TRAPP	6
V_ATPase_I	6
tRNA-synt_1b	6
EGF	6
Pfam-B_2613	6
Clat_adaptor_s	6
Pfam-B_936	6
PCMT	6
Pfam-B_2349	6
Sec1	6
PWWP	6
Pfam-B_53	6
M_domain	6
Adap_comp_sub	6
Pfam-B_15593	6
Lectin_C	6
PUF	6
efhand_like	6
B9	6
RNase_H	6
Gpi1	6
Pfam-B_6242	6
TTL	6
5_nucleotid	6
Sema	6
FAD_binding_2	6
Peptidase_S9	6
TROVE	6
RINGv	6
Galactosyl_T_2	6
Pfam-B_12436	6
Prenyltrans	6
CAP_GLY	6
Glyco_transf_22	6
Ldl_recept_a	6
PCI	6
Mov34	6
Pfam-B_11046	6
RA	6
Tropomyosin	6
Lactamase_B	6
Iso_dh	6
Pfam-B_1468	6
PIP5K	6
zf-AN1	6
Mpv17_PMP22	6
Radical_SAM	6
RF-1	6
Acyl_transf_3	6
P4Ha_N	6
Pfam-B_2097	6
Filamin	6
zf-MYND	6
CDP-OH_P_transf	6
BRO1	6
DCP2	6
HCO3_cotransp	6
RdRP	6
ATP-synt_ab	6
Nucleoside_tran	6
PALP	6
MFP2b	6
SH3_2	6
Choline_kinase	6
Pfam-B_9278	6
Synaptobrevin	6
PHO4	6
Sec23_trunk	6
Fer2	5
Pfam-B_18055	5
Exo70	5
PAP2	5
GoLoco	5
Homeobox_KN	5
XRN_N	5
zf-LITAF-like	5
GNT-I	5
MutS_V	5
PFK	5
GST_N	5
SprT-like	5
UbiA	5
Pfam-B_3730	5
Spc97_Spc98	5
Ribosomal_L7Ae	5
FHA	5
Peptidase_M13_N	5
Glycos_transf_1	5
Pfam-B_8857	5
Amino_oxidase	5
Peptidase_M22	5
Oxysterol_BP	5
PGAP1	5
AhpC-TSA	5
ZZ	5
Pex2_Pex12	5
Pfam-B_3064	5
Pfam-B_5492	5
FtsJ	5
Pfam-B_280	5
Ins145_P3_rec	5
Kazal_2	5
Pfam-B_3045	5
C1_1	5
CoaE	5
zf-Tim10_DDP	5
Fe-S_biosyn	5
Pfam-B_11776	5
Alg6_Alg8	5
Pfam-B_10471	5
Laminin_EGF	5
Malic_M	5
PAS_3	5
A_deaminase	5
CPSF_A	5
Pfam-B_1432	5
TSC22	5
Glycolytic	5
Myb_DNA-binding	5
cNMP_binding	5
PHR	5
Pribosyltran	5
Frag1	5
MCD	5
YchF-GTPase_C	5
Pfam-B_5346	5
Ctr	5
Pyridoxal_deC	5
DUF1794	5
NOT2_3_5	5
IF-2B	5
FERM_C	5
Pfam-B_2669	5
ABC_tran_2	5
Pfam-B_13376	5
IP_trans	5
RIG-I_C-RD	5
DUF2152	5
Annexin	5
Dynactin	5
Hexokinase_2	5
DUF148	5
NTP_transferase	5
RNA_pol_Rpb2_6	5
IBR	5
Calreticulin	5
Peptidase_C48	5
TRAPPC9-Trs120	5
DREV	5
DUF833	5
ADH_zinc_N	5
Alpha-amylase	5
Pfam-B_5599	5
Frizzled	5
Aldedh	5
Reticulon	5
NUC153	5
UBX	4
SMC_N	4
ECH	4
Nol1_Nop2_Fmu	4
SAC3_GANP	4
CLASP_N	4
Herpes_UL52	4
NAD_kinase	4
DUF1253	4
Glyco_hydro_31	4
Tyrosinase	4
SAP	4
PseudoU_synth_1	4
RIO1	4
Calponin	4
Pfam-B_1989	4
LysM	4
Pfam-B_1461	4
TRAM_LAG1_CLN8	4
DAGK_cat	4
DUF2368	4
Pfam-B_7118	4
DNA_pol_E_B	4
DUF2650	4
DUF775	4
Pyr_redox_dim	4
Med26	4
START	4
STAT_bind	4
SRF-TF	4
Got1	4
Acyl-CoA_dh_1	4
tRNA_m1G_MT	4
ATP_bind_4	4
Laminin_B	4
Pfam-B_13607	4
Telomerase_RBD	4
RYDR_ITPR	4
Peptidase_M3	4
Pfam-B_7751	4
Pfam-B_1719	4
R3H	4
ARD	4
Prefoldin	4
DEAD_2	4
Pfam-B_901	4
IMS	4
RasGAP	4
BRICHOS	4
2-oxoacid_dh	4
Abhydrolase_3	4
Pfam-B_2098	4
UDPGP	4
Steroid_dh	4
DUF2419	4
Peptidase_M10	4
Pfam-B_151	4
EGF_2	4
Sushi	4
dCMP_cyt_deam_1	4
Peptidase_M20	4
PQ-loop	4
Macoilin	4
AAA_5	4
DIX	4
TGS	4
FRG1	4
Filament	4
Peptidase_M17	4
Pfam-B_876	4
DNA_pol_A	4
FSA_C	4
Pfam-B_4284	4
zf-met	4
DNA_pol_A_exo1	4
Pterin_4a	4
Pfam-B_14738	4
Pmp3	4
ANTH	4
Nckap1	4
DUF699	4
Pyr_redox_2	4
Aminotran_5	4
Pfam-B_536	4
Pfam-B_659	4
Pfam-B_610	4
T-box	4
CSD	4
DNA_pol_B	4
TPR_1	4
tRNA-synt_2c	4
ABC1	4
Pfam-B_11015	4
ATP-synt_C	4
Glyco_transf_43	4
Biopterin_H	4
DNA_ligase_A_M	4
Pfam-B_3960	4
Prefoldin_2	4
Myosin_tail_1	4
Vinculin	4
Ribosomal_L16	4
Pfam-B_4487	4
Pfam-B_124	4
Beach	4
IFRD	4
Branch	4
Phytochelatin	4
Ricin_B_lectin	4
Ribosomal_S5_C	4
SDF	4
Pfam-B_3556	4
CwfJ_C_1	4
CGI-121	4
Pfam-B_14947	4
GDPD	4
Fringe	4
NNMT_PNMT_TEMT	4
Chromo_shadow	4
COX6B	4
DUF3595	4
Peptidase_M16	4
BC10	4
Clathrin	4
CX	4
Ded_cyto	4
Pfam-B_123	4
HA2	4
WH1	4
Sec7	4
Spectrin	4
ig	4
FerB	4
SCHIP-1	4
HGTP_anticodon	4
tRNA-synt_1d	4
zf-CHY	4
SIS	4
ARID	4
OB_NTP_bind	4
DUF2428	4
Myelin_PLP	4
HCaRG	4
Evr1_Alr	4
Arrestin_N	4
Dynamin_M	4
ADK	4
ABC2_membrane_3	4
Condensin2nSMC	4
Glyco_hydro_38C	4
Pfam-B_364	4
HlyIII	4
S4	4
ABC2_membrane	4
DUF644	4
Complex1_49kDa	4
Pfam-B_2746	4
Golgin_A5	4
CTP_transf_2	4
Per1	4
PTB	4
DUF618	4
Glyco_hydro_15	4
Dymeclin	4
Peptidase_M50	4
GCV_T	4
tRNA-synt_1c	4
Cache_1	4
DOMON	4
Pfam-B_2423	4
Peptidase_M41	4
BSD	4
DUF1041	4
Pfam-B_27	4
DUF1242	4
ZU5	3
Presenilin	3
Pfam-B_206	3
Saccharop_dh	3
4HBT	3
S1	3
HMG_CoA_synt_N	3
PRK	3
Pfam-B_1002	3
Chitin_synth_2	3
FAD-oxidase_C	3
Dynamin_N	3
Skp1_POZ	3
O-FucT	3
BIR	3
AP_endonuc_2	3
CBF	3
YEATS	3
Pfam-B_1622	3
Ldh_1_C	3
Pfam-B_8865	3
Pfam-B_9033	3
NTF2	3
Glyco_hydro_20	3
2-Hacid_dh_C	3
DUF1681	3
PB1	3
Rad51	3
FAD_binding_1	3
DeoC	3
IMPDH	3
ADH_N	3
Ribosomal_L4	3
SUI1	3
PMM	3
Ribosomal_S11	3
Pfam-B_1363	3
DJ-1_PfpI	3
Pfam-B_1021	3
Pfam-B_338	3
Arv1	3
AIG2	3
Troponin	3
HSP90	3
MRP-S22	3
Gtr1_RagA	3
MtN3_slv	3
GBP	3
Pfam-B_255	3
ELFV_dehydrog	3
DUF1193	3
DUF1232	3
Pfam-B_1489	3
MyTH4	3
DUF3437	3
RBD-FIP	3
Med19	3
Voltage_CLC	3
SSF	3
Pfam-B_1562	3
PPTA	3
Pfam-B_7271	3
Pfam-B_14405	3
Ephrin	3
PGM_PMM_IV	3
Beta-Casp	3
COX3	3
WW	3
IF4E	3
DUF106	3
PNPOx_C	3
PLD_envelope	3
DRY_EERY	3
Pfam-B_707	3
ING	3
Pepsin-I3	3
Sod_Cu	3
zf-C4H2	3
THAP	3
SEFIR	3
Ribosomal_L3	3
Proteasom_Rpn13	3
60KD_IMP	3
FBPase	3
SelR	3
PRMT5	3
CHCH	3
zf-C3HC	3
Pfam-B_35	3
Pfam-B_10779	3
VWC	3
Pfam-B_3314	3
OTU	3
Inositol_P	3
PET	3
Rcd1	3
Pfam-B_520	3
ACOX	3
tRNA-synt_2d	3
IPP-2	3
EF_TS	3
Viral_Rep	3
7tm_2	3
SSB	3
Pfam-B_5349	3
Vps35	3
Glutaminase	3
Pfam-B_673	3
Pfam-B_4367	3
Cupin_4	3
Mannosyl_trans2	3
DcpS_C	3
Pfam-B_9451	3
DUF1758	3
DC_STAMP	3
Pfam-B_1000	3
ZYG-11_interact	3
Sterol-sensing	3
Pfam-B_2094	3
PfkB	3
PAX	3
Josephin	3
PWI	3
Med13_N	3
TspO_MBR	3
FGGY_N	3
FGF	3
DAGK_acc	3
Peptidase_C78	3
Peptidase_M16_C	3
TFIID_20kDa	3
Sds3	3
Sybindin	3
Cystatin	3
Pfam-B_7582	3
COPIIcoated_ERV	3
Pfam-B_14566	3
Pfam-B_1052	3
Macro	3
malic	3
Pfam-B_6330	3
PCI_Csn8	3
P53	3
Ldh_1_N	3
Hexokinase_1	3
SEA	3
Drf_FH3	3
Dpy19	3
Pfam-B_8073	3
HD	3
RWD	3
HTH_Tnp_Tc5	3
zf-B_box	3
Sulfotransfer_1	3
Mtc	3
dUTPase	3
Peptidase_S9_N	3
DUF842	3
Pfam-B_8884	3
Nucleotid_trans	3
Porin_3	3
Erf4	3
EF1_GNE	3
Cytochrom_B561	3
L51_S25_CI-B8	3
NADHdh	3
ClpB_D2-small	3
Glyco_hydro_38	3
CLPTM1	3
Nop	3
GATA	3
Endostatin	3
XPG_I	3
Pfam-B_16265	3
Tim17	3
Yip1	3
CS	3
Pfam-B_2720	3
BHD_3	3
ATP-synt	3
Arm	3
Glyco_hydro_2_C	3
Ribosomal_S9	3
DUF300	3
Hyccin	3
BRF1	3
Ribosomal_S12	3
Prenyltransf	3
TH1	3
HEAT	3
DUF821	3
DUF3424	3
ATG_C	3
Pfam-B_797	3
Pfam-B_12542	3
CD20	3
Rieske	3
tRNA_int_endo	3
zf-UBR	3
COX1	3
Gp-FAR-1	3
LRRNT	3
Integrin_alpha2	3
La	3
MIF4G_like	3
DUF803	3
SAM_2	3
Pfam-B_1422	3
Btz	3
Pfam-B_9881	3
GILT	3
Pfam-B_3683	3
PBP	3
Pfam-B_1404	3
Jnk-SapK_ap_N	3
DUF3585	3
DUF2036	3
Pfam-B_11027	3
TruD	3
G-gamma	3
FLYWCH	3
Peroxin-3	3
EMP70	3
zf-CDGSH	3
zf-RanBP	3
DLIC	3
PP-binding	3
Pfam-B_7041	3
Thiolase_N	3
Ferrochelatase	3
Na_Ca_ex	3
zf-C2H2_2	3
Pfam-B_13323	3
Lipase_2	3
MTS	3
ATP_bind_1	3
PRA1	3
Pfam-B_14370	3
RNB	3
ATP-gua_Ptrans	3
AcetylCoA_hydro	3
CDC50	3
PRELI	3
TFIIS_C	3
Pfam-B_13140	3
Topoisom_bac	3
Ribosomal_L18e	3
COX2	3
ENTH	3
DUF727	3
CBM_21	3
Pfam-B_629	3
DZF	3
DUF608	3
SPARC_Ca_bdg	3
Ribosomal_L13	3
UPF0041	3
Lig_chan	3
Pfam-B_2638	3
Cation_ATPase_C	3
ETX_MTX2	3
Cornichon	3
Sec6	3
TIMELESS_C	3
Pfam-B_809	3
Pfam-B_1277	3
polyprenyl_synt	3
A_deamin	3
HSL_N	3
Pfam-B_4813	2
Ssu72	2
PTPLA	2
PRP38	2
MIG-14_Wnt-bd	2
Pfam-B_511	2
Transket_pyr	2
GLTP	2
GHMP_kinases_N	2
CTP_transf_1	2
Pfam-B_17299	2
RPN7	2
W2	2
Pfam-B_5822	2
Ipi1_N	2
Med4	2
DUF2051	2
EGF_3	2
GATase_2	2
VWD	2
eIF-6	2
TIM	2
A2M_N	2
Pfam-B_3313	2
Pfam-B_11916	2
Sod_Fe_C	2
Cytochrom_B_C	2
EMI	2
DUF2048	2
Rab5-bind	2
Transaldolase	2
Pfam-B_1258	2
Melibiase	2
Cys_knot	2
Pfam-B_8727	2
Pfam-B_834	2
PITH	2
Nsp1_C	2
Pfam-B_4932	2
Ribosomal_S7	2
Pfam-B_5926	2
Cnd3	2
LBP_BPI_CETP	2
Sad1_UNC	2
SAPS	2
FragX_IP	2
Pfam-B_2905	2
Pfam-B_3675	2
MRP-L28	2
Ssl1	2
Pfam-B_3468	2
Pfam-B_13571	2
Pfam-B_238	2
IMD	2
DUF2362	2
Ribosomal_L35Ae	2
Cauli_VI	2
MreB_Mbl	2
Vps16_N	2
Pfam-B_2315	2
RNA_pol_Rpb2_7	2
Med23	2
SCP2	2
Pfam-B_1366	2
Citrate_synt	2
TRIC	2
GN3L_Grn1	2
DUF2453	2
Glu_synthase	2
DER1	2
MBD	2
Alpha_L_fucos	2
ADAM_spacer1	2
Fz	2
UDPGT	2
Na_K-ATPase	2
Syntaxin	2
DUF1241	2
EST1	2
V-SNARE_C	2
DUF726	2
Ribosomal_S18	2
YhhN	2
Paf1	2
DUF2464	2
SCAMP	2
Pfam-B_7537	2
WAPL	2
Pfam-B_4317	2
Nop52	2
Pfam-B_1170	2
Pfam-B_13587	2
PPI_Ypi1	2
Mlf1IP	2
3Beta_HSD	2
Foie-gras_1	2
Meckelin	2
ELFV_dehydrog_N	2
CutA1	2
DHFR_1	2
Not3	2
Rer1	2
Maf1	2
KAP	2
AMMECR1	2
SANTA	2
Vma12	2
YjeF_N	2
Pfam-B_2048	2
GDI	2
Peptidase_C14	2
Pfam-B_3674	2
Strumpellin	2
Pfam-B_16466	2
DUF1767	2
Prenylcys_lyase	2
HYR	2
THOC7	2
RIH_assoc	2
Pfam-B_1155	2
GSH_synth_ATP	2
SPOC	2
Arfaptin	2
Mss4	2
INCENP_ARK-bind	2
MT-A70	2
Linker_histone	2
Pfam-B_6733	2
Pfam-B_12862	2
Beta-TrCP_D	2
Pfam-B_87	2
CDI	2
Folliculin	2
Ribosomal_L10	2
DUF3480	2
Pfam-B_4266	2
PEX-1N	2
PDCD9	2
DUF1011	2
Ribosomal_S14	2
Pfam-B_17254	2
Strabismus	2
DUF3384	2
WWE	2
NDK	2
Gp_dh_C	2
Pfam-B_4724	2
Ribosomal_L9_N	2
V-ATPase_C	2
HRDC	2
Alpha_kinase	2
SCO1-SenC	2
TPT	2
Pfam-B_13882	2
Pfam-B_11757	2
Rib_5-P_isom_A	2
Kringle	2
MoCF_biosynth	2
Bcl-2	2
Pfam-B_454	2
Hira	2
TRM	2
PIG-S	2
DUF89	2
DUF1032	2
Pfam-B_11020	2
Pfam-B_11412	2
Pfam-B_512	2
LIM_bind	2
Dna2	2
Ribosomal_L22	2
PXA	2
ThiS	2
Plexin_cytopl	2
Pfam-B_3238	2
DUF2349	2
Glyco_hydro_30	2
RNA_pol_3_Rpc31	2
Pfam-B_4730	2
Pfam-B_8958	2
Cu2_monoox_C	2
Pfam-B_8203	2
Pfam-B_1568	2
Methyltransf_3	2
Rad60-SLD	2
Pfam-B_7486	2
Pfam-B_3542	2
ADP_PFK_GK	2
TORC_N	2
SMN	2
LUC7	2
SpoIIE	2
LANC_like	2
Pfam-B_14891	2
API5	2
RmuC	2
DUF1352	2
TFIIS_M	2
CAF1	2
Pfam-B_172	2
Pfam-B_3331	2
IBB	2
Ndr	2
BcrAD_BadFG	2
Ins_P5_2-kin	2
Pfam-B_358	2
ketoacyl-synt	2
Fcf1	2
Tyr_Deacylase	2
Yippee	2
DUF2371	2
Amidohydro_1	2
Pfam-B_13351	2
Ribonuc_red_lgC	2
Ribosomal_S10	2
DM	2
Pfam-B_15011	2
Pfam-B_106	2
SRP54	2
DUF2146	2
Pfam-B_2847	2
MFAP1_C	2
UPF0139	2
Suf	2
Ribonuclease_3	2
CDC45	2
CytochromB561_N	2
EAP30	2
uDENN	2
GMP_PDE_delta	2
A2M_comp	2
Nse4	2
KTI12	2
HSNSD	2
AdoMet_MTase	2
Bromo_TP	2
Polyketide_cyc	2
Pfam-B_4338	2
Pfam-B_275	2
AXH	2
Pfam-B_1153	2
RNA_pol_Rpc34	2
RNA_pol_Rpb4	2
Pfam-B_8355	2
Pou	2
Dus	2
Methyltransf_8	2
JmjN	2
Pfam-B_395	2
DSL	2
BRCT	2
Sel1	2
ESSS	2
Pfam-B_16941	2
PRP21_like_P	2
NDUFA12	2
Pfam-B_3682	2
Pfam-B_17405	2
Sulfatase	2
DNA_ligase_aden	2
U1snRNP70_N	2
VMA21	2
MIP-T3	2
SH3BGR	2
Pfam-B_12078	2
HTH_psq	2
C4	2
BRAP2	2
CLP_protease	2
LEM	2
tRNA-synt_1e	2
Pfam-B_5895	2
RNase_H2_suC	2
Tho2	2
Pfam-B_16321	2
Pfam-B_2304	2
GatB_N	2
Enolase_C	2
Pfam-B_12963	2
PTR2	2
Pfam-B_321	2
Xan_ur_permease	2
Abhydro_lipase	2
Pfam-B_652	2
Phosphorylase	2
Pfam-B_875	2
RNA_pol_Rbc25	2
Rad17	2
Bud13	2
DUF2205	2
UME	2
MgtE	2
Pfam-B_18539	2
MRG	2
Pfam-B_1308	2
Pfam-B_39	2
Pfam-B_1439	2
RrnaAD	2
Pfam-B_5154	2
UPF0004	2
Pfam-B_8854	2
RNase_HII	2
Aldolase_II	2
Carboxyl_trans	2
Pfam-B_894	2
Sulfotransfer_2	2
Pfam-B_780	2
zf-U1	2
KOW	2
DUF837	2
Translin	2
NAP	2
Scs3p	2
Integrin_beta	2
Ribosomal_S3_C	2
Lectin_leg-like	2
Med10	2
Abhydrolase_2	2
DUF572	2
Lactamase_B_2	2
DNA_primase_lrg	2
DUF719	2
efhand_3	2
efhand_1	2
Pfam-B_7009	2
Ribosomal_L2	2
S-AdoMet_synt_N	2
Pfam-B_4576	2
eIF3g	2
Rab5ip	2
Cid2	2
Pfam-B_4249	2
RNA_pol_I_A49	2
Cnd1	2
eIF-1a	2
Pfam-B_724	2
UPF0020	2
MIF4G_like_2	2
Asp_protease	2
Ribosomal_L37e	2
Ist1	2
RNA_pol_Rpb1_5	2
Rotamase	2
Gp_dh_N	2
Pfam-B_1996	2
Pfam-B_1266	2
DUF800	2
COG6	2
MTHFR	2
Ocnus	2
Tbf5	2
MIF4G	2
FAD_binding_7	2
Ribosomal_S16	2
GpcrRhopsn4	2
Pfam-B_410	2
PARP	2
pKID	2
KA1	2
RIC1	2
DUF663	2
PTH2	2
TACC	2
Pfam-B_4692	2
Pfam-B_4107	2
GYF	2
Dynein_heavy	2
Pyrophosphatase	2
Pfam-B_3708	2
CD36	2
Pfam-B_10249	2
Gar1	2
PEPCK	2
Pfam-B_4337	2
Nfu_N	2
LETM1	2
Pfam-B_1679	2
Pfam-B_1681	2
Pfam-B_1644	2
OLF	2
RNA_pol_Rpb1_1	2
DKCLD	2
Rav1p_C	2
Pfam-B_9905	2
Glycogen_syn	2
Alpha-2-MRAP_C	2
Ribosomal_L23	2
S-methyl_trans	2
CNH	2
DUF477	2
ATP_bind_3	2
DUF1399	2
Pfam-B_3580	2
Pfam-B_14120	2
Pfam-B_3606	2
Archease	2
Pfam-B_5434	2
BAH	2
Pfam-B_72	2
Cluap1	2
Pfam-B_17330	2
LON	2
Glyco_transf_64	2
DP	2
RNA_pol_A_bac	2
Fasciclin	2
Pfam-B_12367	2
DUF1222	2
ER_lumen_recept	2
Glyoxalase	2
ChaC	2
Pfam-B_651	2
DSHCT	2
Adenylsucc_synt	2
Lyase_1	2
zf-CCHC	2
Vps55	2
Ribosomal_S8e	2
Pfam-B_107	2
Amidinotransf	2
Spt4	2
FEZ	2
DUF2012	2
DUF1785	2
Tmemb_14	2
Pfam-B_5120	2
Sec3	2
Tweety	2
Acyl_transf_1	2
TAFII55_N	2
Pfam-B_1918	2
GATase	2
Hamartin	2
XPG_N	2
Ribosomal_L6	2
Tmemb_55A	2
DFP	2
efThoc1	2
Pfam-B_236	2
6PF2K	2
Pfam-B_17833	2
Asn_synthase	2
B56	2
Peptidase_S24	2
DUF1448	2
Lung_7-TM_R	2
Peptidase_C12	2
PNP_UDP_1	2
PMI_typeI	2
Pfam-B_12111	2
Cys_rich_FGFR	2
DUF1632	2
Pfam-B_1357	2
dsrm	2
DUF2351	2
Ribosomal_S25	2
TBP	2
Pfam-B_4070	2
PTPA	2
Pfam-B_983	2
Rep_fac-A_C	2
Pfam-B_5575	2
Ribonuc_red_sm	2
Pfam-B_3095	2
Thymidylate_kin	2
DUF607	2
Dimer_Tnp_hAT	2
Pfam-B_8125	2
Pfam-B_18571	2
Pfam-B_5263	2
Biotin_lipoyl	2
Pfam-B_8447	2
DIRP	2
UDP-g_GGTase	2
HCNGP	2
Atg14	2
Methyltransf_PK	2
FSH1	2
Pfam-B_4894	2
Pfam-B_7792	2
Pfam-B_6593	2
Utp12	2
DUF1943	2
Ribosomal_S5	2
Pfam-B_7963	2
zf-MIZ	2
Rft-1	2
Pfam-B_2516	2
Sina	2
BK_channel_a	2
Pfam-B_3338	2
Pfam-B_867	2
Dynactin_p62	2
TPD52	2
HhH-GPD	2
DUF812	2
Pfam-B_754	2
PrmA	2
Pfam-B_5499	2
PseudoU_synth_2	2
HIT	2
Ribosomal_L29	2
Pfam-B_7055	2
ENT	2
Pfam-B_694	2
Pfam-B_4555	2
Dak1	2
Pfam-B_8597	2
Pfam-B_5675	2
DUF778	2
Pfam-B_1713	2
Pfam-B_7785	2
TBCC	2
Med6	2
Bap31	2
Aph-1	2
Abhydrolase_1	2
Pfam-B_740	2
Pfam-B_10874	2
3HCDH_N	2
MGAT2	2
DUF1900	2
SBF2	2
Pfam-B_8572	2
Pfam-B_5718	2
Pfam-B_127	2
GCC2_GCC3	2
Pfam-B_13127	2
SURF1	2
Nop10p	2
Peptidase_C13	2
GMP_synt_C	2
Pfam-B_2126	2
Pfam-B_89	2
Dpy-30	2
Asparaginase	2
Ribonuclease_T2	2
Ufd2P_core	2
Pfam-B_7939	2
Memo	2
Pfam-B_2995	2
RNA_pol_L	2
Mad3_BUB1_I	2
Metallopep	2
DUF791	2
RUN	2
F-actin_cap_A	2
Med15	2
ResIII	2
UMPH-1	2
ATP-grasp_2	2
Ribosomal_S19e	2
BolA	2
Ribosomal_S8	2
S10_plectin	2
NifU_N	2
ERG2_Sigma1R	2
Pfam-B_14066	2
PGM_PMM_I	2
G_glu_transpept	2
Pfam-B_14096	2
TIL	2
Pfam-B_779	2
Ribosomal_L6e	2
Orai-1	2
eIF-5_eIF-2B	2
Pfam-B_4825	2
SWIB	2
Tim44	2
DPPIV_N	2
eRF1_1	2
Fer4_7	2
Pfam-B_1647	2
PGK	2
FCH	2
Pfam-B_209	2
Ribosomal_L19	2
DUF28	2
DUF3548	2
EB1	2
Pfam-B_6669	2
Phospholip_A2_1	2
Ran_BP1	2
Sarcoglycan_1	2
ATP_Ca_trans_C	2
DUF525	2
Pfam-B_1001	2
TRP_2	2
Pfam-B_13608	2
Sedlin_N	2
Pfam-B_7952	2
CAP_N	2
LSM14	2
TPP_enzyme_C	2
GPI2	2
Pfam-B_685	2
Fibrinogen_C	2
Pfam-B_992	2
GST_C	2
Gal_Lectin	2
Pfam-B_9273	2
EPL1	2
Nitroreductase	2
Kua-UEV1_localn	2
Pfam-B_11823	2
Pfam-B_6746	2
Auto_anti-p27	2
Cobalamin_bind	2
Pfam-B_1486	2
OMPdecase	2
IBN_N	2
TGT	2
ORC3_N	2
ATP-synt_A	2
DUF2054	2
SF3b1	2
Pfam-B_3645	2
Pfam-B_19170	2
Rad21_Rec8_N	2
ABC_membrane_2	2
Peptidase_C54	2
GTP_EFTU_D2	2
MIF	2
IF_tail	2
Atg8	2
TRAP-delta	2
Ribosomal_L24e	2
Ost4	2
Pfam-B_4371	2
DUF3694	2
UNC-93	2
IFT57	2
PUL	2
Glyco_hydro_35	2
DUF2305	2
STT3	2
TFIIA	2
dNK	2
Sec63	2
BPL_LplA_LipB	2
Str_synth	2
HtrL_YibB	2
DUF2052	2
HMA	2
Tmp39	2
Ribosomal_L1	2
VPS9	2
Abi	2
DUF2352	2
Secretogranin_V	2
Pfam-B_14347	2
CUT	2
Pfam-B_866	2
DUF273	2
Slu7	2
Pfam-B_1042	2
Pfam-B_5314	2
FMO-like	2
TIP49	2
DIL	2
FBA	2
Pfam-B_4820	2
N6-adenineMlase	2
Lipase_3	2
Profilin	2
Diphthamide_syn	2
RPEL	2
VHS	2
C6	2
Romo1	2
NAD_Gly3P_dh_N	2
Peptidase_A22B	2
Methyltransf_18	2
Proteasom_PSMB	1
Pfam-B_16863	1
STAG	1
Laminin_G_1	1
SecY	1
Pfam-B_4368	1
CP2	1
Pfam-B_18029	1
Frataxin_Cyay	1
DUF498	1
TauE	1
EIF4E-T	1
Ubiq_cyt_C_chap	1
mRNA_cap_enzyme	1
Pex19	1
Pfam-B_6571	1
ETC_C1_NDUFA4	1
Rpr2	1
Pfam-B_2500	1
DDT	1
tRNA_Me_trans	1
Beta-trefoil	1
Pfam-B_4690	1
Asparaginase_2	1
Methyltransf_4	1
Pfam-B_4590	1
Phospholip_B	1
Pfam-B_7592	1
DDRGK	1
PMSR	1
NfI_DNAbd_pre-N	1
DUF149	1
NGP1NT	1
DUF953	1
Carb_kinase	1
RNA_pol_Rpb7_N	1
Pfam-B_14388	1
Disintegrin	1
MoeA_N	1
YccV-like	1
DUF3414	1
Pfam-B_4340	1
Pfam-B_5637	1
Pfam-B_17180	1
Pfam-B_5999	1
Pfam-B_1651	1
Pfam-B_3136	1
Apt1	1
Pfam-B_8179	1
N2227	1
KIX	1
Pfam-B_9653	1
CDC37_M	1
IRF-2BP1_2	1
Pfam-B_5494	1
Pfam-B_4164	1
Pfam-B_3895	1
Pfam-B_14070	1
Ribosomal_L31e	1
Pfam-B_9843	1
GON	1
Pfam-B_7292	1
Pfam-B_1428	1
UPF0027	1
Pfam-B_15121	1
Peptidase_M18	1
Pfam-B_1494	1
Ret_tiss	1
Pfam-B_11804	1
Pfam-B_1449	1
PAT1	1
Pfam-B_5875	1
DUF654	1
DUF862	1
PolyA_pol	1
Pyr_redox	1
DUF2638	1
Ligase_CoA	1
Cyanate_lyase	1
TrbL	1
DAGAT	1
SPT2	1
Oxidored_q5_N	1
RNA_pol_N	1
VHP	1
Pfam-B_1402	1
zf-CpG_bind_C	1
SIN1	1
Spond_N	1
NIDO	1
Pfam-B_8516	1
IF-2	1
NAcGluc_Transf	1
P21-Arc	1
Ribosomal_L37ae	1
APG9	1
Pfam-B_2035	1
UPF0121	1
Mt_ATP-synt_D	1
DUF1674	1
ATP-synt_F	1
Pfam-B_7095	1
Peptidase_C50	1
eIF-3c_N	1
BSMAP	1
ParA	1
GHMP_kinases_C	1
DUF1325	1
Glyco_hydro_63	1
Pfam-B_1239	1
Ribosomal_L15e	1
Det1	1
Pfam-B_2858	1
Mitofilin	1
DM13	1
Pfam-B_500	1
6PGD	1
DUF3591	1
Cbl_N3	1
Cytochrom_C1	1
Pfam-B_1074	1
Pescadillo_N	1
Transmemb_17	1
Ribosomal_L29e	1
Pfam-B_2279	1
SynMuv_product	1
TFIID-18kDa	1
TFIIF_alpha	1
Pfam-B_742	1
Pfam-B_5001	1
Med31	1
Pfam-B_19530	1
Med14	1
DUF3523	1
Med12-LCEWAV	1
Tmemb_161AB	1
GIDA	1
Pfam-B_12689	1
Pfam-B_693	1
Pfam-B_6711	1
Pfam-B_7837	1
CactinC_cactus	1
cEGF	1
Pfam-B_2725	1
Pfam-B_138	1
TRAM1	1
Pfam-B_1323	1
ATP-synt_Eps	1
Flavoprotein	1
Mab-21	1
IATP	1
Pfam-B_888	1
Rpn3_C	1
DUF3608	1
SecG	1
Ribosomal_L14	1
NAD_binding_4	1
Pfam-B_1572	1
PIG-L	1
Bin3	1
TUG	1
Asp_Arg_Hydrox	1
Pfam-B_7168	1
LOH1CR12	1
SRP72	1
Tom7	1
RNA_pol_Rpc4	1
Coa1	1
Pfam-B_3530	1
GIY-YIG	1
Pfam-B_6537	1
ACPS	1
Pfam-B_8741	1
DUF3469	1
Pfam-B_1265	1
WAP	1
Cw-hydrolase	1
Pfam-B_5957	1
Pfam-B_324	1
Pfam-B_1818	1
Pfam-B_2256	1
Pfam-B_8785	1
Pfam-B_6082	1
Pfam-B_8545	1
Pfam-B_13184	1
Nefa_Nip30_N	1
Pfam-B_5306	1
Glyco_transf_25	1
Peptidase_C65	1
tRNA_U5-meth_tr	1
DUF1115	1
UDPG_MGDP_dh_N	1
MCLC	1
Taeniidae_ag	1
Pfam-B_1272	1
Pfam-B_1102	1
Pfam-B_17377	1
Ferritin	1
Band_3_cyto	1
G-patch_2	1
Pfam-B_19619	1
Atx10homo_assoc	1
Pfam-B_4700	1
Ribosomal_S4e	1
SBDS_C	1
Cation_ATPase_N	1
MAS20	1
Pfam-B_3759	1
Pfam-B_10481	1
Dynamitin	1
Ribosomal_L5_C	1
Ufm1	1
Ribosomal_L44	1
APG5	1
PRKCSH-like	1
BicD	1
Aminotran_3	1
Bac_surface_Ag	1
AMPKBI	1
Pfam-B_17390	1
OPA3	1
EFP_N	1
WDYHV	1
Pfam-B_6738	1
DCX	1
YIF1	1
Pfam-B_11377	1
iPGM_N	1
Pfam-B_6025	1
Mpp10	1
PRP1_N	1
Dala_Dala_lig_N	1
Caenor_Her-1	1
Swi3	1
RRP7	1
APC_CDC26	1
Sec61_beta	1
VWA_N	1
PNK3P	1
Pfam-B_1708	1
Ribosomal_L18ae	1
COG4	1
CN_hydrolase	1
Pfam-B_758	1
TRM13	1
SART-1	1
Pcc1	1
PSI	1
Pfam-B_10018	1
PAXNEB	1
DUF1740	1
PSII	1
Pet191_N	1
PSP	1
vATP-synt_AC39	1
Pfam-B_4796	1
Pfam-B_7699	1
Pfam-B_9497	1
SMC_Nse1	1
TPP_enzyme_N	1
TPR_2	1
Somatomedin_B	1
Mcm10	1
HEAT_PBS	1
Pfam-B_9892	1
CAMSAP_CKK	1
DS	1
Pfam-B_2641	1
NB-ARC	1
DNA_methylase	1
Pfam-B_4806	1
DUF1712	1
SelP_N	1
NDUF_B8	1
MRP-L47	1
GshA	1
DUF3361	1
dTDP_sugar_isom	1
Phospho_p8	1
PABP	1
Pfam-B_111	1
TBPIP	1
tRNA_SAD	1
Pfam-B_993	1
Pfam-B_7666	1
Ala_racemase_N	1
Pfam-B_2066	1
DUF605	1
Glyco_transf_54	1
Pfam-B_17577	1
rve	1
PA26	1
Pfam-B_4354	1
NOA36	1
Sigma70_r2	1
zf-ZPR1	1
Pfam-B_9272	1
Pfam-B_18556	1
Integrin_alpha	1
Ribosomal_L25p	1
Sas10_Utp3_C	1
Rogdi_lz	1
Endonuclease_NS	1
Ndc1_Nup	1
TEA	1
Transketolase_C	1
TAP_C	1
DUF667	1
Tom37	1
Pfam-B_8795	1
Smg4_UPF3	1
CtaG_Cox11	1
Pfam-B_2963	1
Granulin	1
GTP_EFTU_D3	1
zf-Nse	1
UNC-50	1
ERO1	1
Acyl-CoA_dh_N	1
Pfam-B_14971	1
Pfam-B_408	1
Aha1_N	1
SURF4	1
Pfam-B_188	1
Pfam-B_17529	1
Pfam-B_10028	1
Pfam-B_2899	1
Pfam-B_4451	1
Suppressor_APC	1
BCAS2	1
Ubie_methyltran	1
Pfam-B_15662	1
Bac_DNA_binding	1
Lipase_GDSL	1
DUF1693	1
Spo12	1
Hint	1
MAGE	1
Pfam-B_12437	1
ARS2	1
2OG-FeII_Oxy	1
Pfam-B_6164	1
Pfam-B_9766	1
UCR_hinge	1
FimP	1
Pfam-B_550	1
MTP18	1
Pfam-B_12232	1
Anticodon_1	1
ERG4_ERG24	1
WWbp	1
ELL	1
SAE2	1
Pfam-B_203	1
GDA1_CD39	1
BAF	1
Pfam-B_7809	1
Ribosomal_S24e	1
Ribosomal_L17	1
ATG16	1
Wbp11	1
Pfam-B_11078	1
ATP-synt_B	1
zf-CXXC	1
DUF1649	1
DAG1	1
Nup84_Nup100	1
Pfam-B_3715	1
Alg14	1
Pfam-B_2976	1
Pfam-B_774	1
DHC_N2	1
DUF846	1
ApoO	1
Ebp2	1
MAD	1
Endosulfine	1
Gln-synt_C	1
SNF5	1
CXC	1
CoA_binding	1
mTERF	1
Leo1	1
Tcp11	1
MRP-L27	1
Scramblase	1
NADH_4Fe-4S	1
Pfam-B_4133	1
MBF1	1
Pfam-B_6377	1
ICln_channel	1
COBRA1	1
DUF2358	1
IKI3	1
Pfam-B_15751	1
Med7	1
Pfam-B_684	1
Cse1	1
VEFS-Box	1
LsmAD	1
Pfam-B_1954	1
Pfam-B_12083	1
Pfam-B_3944	1
zf-UBP	1
AAA_8	1
TFIID_90kDa	1
[truncated: 1,249 more rows]
