# Supplementary material for: Novel Insights into the Transcriptome of Dirofilaria immitis
Source: PLoS One. 2012 Jul 23;7(7):e41639. doi: 10.1371/journal.pone.0041639 (PMC3402454; doi:10.1371/journal.pone.0041639)
Supplement: Table S5 — Summary of KEGG pathways information for adult Dirofilaria immitis transcriptome. (XLS) [file pone.0041639.s008.xls]

## Sheet: Table S5.a.
Table S5. Summary of KEGG pathways information for adult Dirofilaria immitis transcriptome
Category	Subcategory	Pathways	No. of predicted peptides	Pathway ID
Global Map (Metabolism)		Metabolic pathways	1278	ko01100
Metabolism	Carbohydrate Metabolism	Glycolysis / Gluconeogenesis	79	ko00010
		Citrate cycle (TCA cycle)	46	ko00020
		Pentose phosphate pathway	36	ko00030
		Pentose and glucuronate interconversions	16	ko00040
		Fructose and mannose metabolism	64	ko00051
		Galactose metabolism	42	ko00052
		Ascorbate and aldarate metabolism	7	ko00053
		Starch and sucrose metabolism	63	ko00500
		Amino sugar and nucleotide sugar metabolism	78	ko00520
		Pyruvate metabolism	59	ko00620
		Glyoxylate and dicarboxylate metabolism	11	ko00630
		Propanoate metabolism	33	ko00640
		Butanoate metabolism	30	ko00650
		Inositol phosphate metabolism	94	ko00562
	Energy Metabolism	Oxidative phosphorylation	133	ko00190
		Nitrogen metabolism	25	ko00910
		Sulfur metabolism	4	ko00920
	Lipid Metabolism	Fatty acid biosynthesis	14	ko00061
		Fatty acid elongation in mitochondria	9	ko00062
		Fatty acid metabolism	41	ko00071
		Synthesis and degradation of ketone bodies	7	ko00072
		Steroid biosynthesis	11	ko00100
		Primary bile acid biosynthesis	11	ko00120
		Steroid hormone biosynthesis	18	ko00140
		Glycerolipid metabolism	63	ko00561
		Glycerophospholipid metabolism	117	ko00564
		Ether lipid metabolism	57	ko00565
		Sphingolipid metabolism	39	ko00600
		Arachidonic acid metabolism	39	ko00590
		Linoleic acid metabolism	31	ko00591
		alpha-Linolenic acid metabolism	35	ko00592
		Biosynthesis of unsaturated fatty acids	27	ko01040
	Nucleotide Metabolism	Purine metabolism	217	ko00230
		Pyrimidine metabolism	132	ko00240
	Amino Acid Metabolism	Alanine, aspartate and glutamate metabolism	37	ko00250
		Glycine, serine and threonine metabolism	49	ko00260
		Cysteine and methionine metabolism	46	ko00270
		Valine, leucine and isoleucine degradation	48	ko00280
		Valine, leucine and isoleucine biosynthesis	32	ko00290
		Lysine biosynthesis	7	ko00300
		Lysine degradation	84	ko00310
		Arginine and proline metabolism	52	ko00330
		Histidine metabolism	14	ko00340
		Tyrosine metabolism	56	ko00350
		Phenylalanine metabolism	26	ko00360
		Tryptophan metabolism	32	ko00380
		Phenylalanine, tyrosine and tryptophan biosynthesis	5	ko00400
	Metabolism of Other Amino Acids	beta-Alanine metabolism	29	ko00410
		Taurine and hypotaurine metabolism	5	ko00430
		Selenoamino acid metabolism	29	ko00450
		Cyanoamino acid metabolism	7	ko00460
		D-Glutamine and D-glutamate metabolism	9	ko00471
		D-Arginine and D-ornithine metabolism	1	ko00472
		Glutathione metabolism	46	ko00480
	Glycan Biosynthesis and Metabolism	N-Glycan biosynthesis	68	ko00510
		O-Glycan biosynthesis	44	ko00512
		O-Mannosyl glycan biosynthesis	2	ko00514
		Glycosaminoglycan biosynthesis - chondroitin sulfate	18	ko00532
		Glycosaminoglycan biosynthesis - heparan sulfate	21	ko00534
		Glycosaminoglycan biosynthesis - keratan sulfate	8	ko00533
		Glycosaminoglycan degradation	8	ko00531
		Glycosylphosphatidylinositol(GPI)-anchor biosynthesis	44	ko00563
		Glycosphingolipid biosynthesis - lacto and neolacto series	17	ko00601
		Glycosphingolipid biosynthesis - globo series	6	ko00603
		Glycosphingolipid biosynthesis - ganglio series	6	ko00604
		Other glycan degradation	18	ko00511
	Metabolism of Cofactors and Vitamins	Thiamine metabolism	15	ko00730
		Riboflavin metabolism	131	ko00740
		Vitamin B6 metabolism	4	ko00750
		Nicotinate and nicotinamide metabolism	23	ko00760
		Pantothenate and CoA biosynthesis	25	ko00770
		Biotin metabolism	6	ko00780
		Lipoic acid metabolism	5	ko00785
		Folate biosynthesis	12	ko00790
		One carbon pool by folate	11	ko00670
		Retinol metabolism	26	ko00830
		Porphyrin and chlorophyll metabolism	24	ko00860
		Ubiquinone and other terpenoid-quinone biosynthesis	12	ko00130
	Metabolism of Terpenoids and Polyketides	Terpenoid backbone biosynthesis	19	ko00900
		Limonene and pinene degradation	22	ko00903
		Polyketide sugar unit biosynthesis	4	ko00523
	Biosynthesis of Other Secondary Metabolites	Caffeine metabolism	1	ko00232
		Butirosin and neomycin biosynthesis	8	ko00524
	Xenobiotics Biodegradation and Metabolism	Metabolism of xenobiotics by cytochrome P450	19	ko00980
		Drug metabolism - cytochrome P450	21	ko00982
		Drug metabolism - other enzymes	46	ko00983
Genetic Information Processing	Transcription	RNA polymerase	48	ko03020
		Basal transcription factors	62	ko03022
		Spliceosome	315	ko03040
	Translation	Ribosome	95	ko03010
		Aminoacyl-tRNA biosynthesis	86	ko00970
	Folding, Sorting and Degradation	Protein export	26	ko03060
		Protein processing in endoplasmic reticulum	243	ko04141
		SNARE interactions in vesicular transport	23	ko04130
		Ubiquitin mediated proteolysis	185	ko04120
		Proteasome	59	ko03050
		RNA degradation	148	ko03018
	Replication and Repair	DNA replication	68	ko03030
		Base excision repair	31	ko03410
		Nucleotide excision repair	67	ko03420
		Mismatch repair	39	ko03430
		Homologous recombination	45	ko03440
		Non-homologous end-joining	18	ko03450
Environmental Information Processing	Membrane Transport	ABC transporters	54	ko02010
	Signal Transduction	MAPK signaling pathway	246	ko04010
		MAPK signaling pathway - fly	46	ko04013
		ErbB signaling pathway	107	ko04012
		Wnt signaling pathway	249	ko04310
		Notch signaling pathway	78	ko04330
		Hedgehog signaling pathway	71	ko04340
		TGF-beta signaling pathway	101	ko04350
		VEGF signaling pathway	105	ko04370
		Jak-STAT signaling pathway	72	ko04630
		Calcium signaling pathway	174	ko04020
		Phosphatidylinositol signaling system	143	ko04070
		mTOR signaling pathway	75	ko04150
	Signaling Molecules and Interaction	Neuroactive ligand-receptor interaction	113	ko04080
		Cytokine-cytokine receptor interaction	44	ko04060
		ECM-receptor interaction	147	ko04512
		Cell adhesion molecules (CAMs)	84	ko04514
Cellular Processes	Transport and Catabolism	Endocytosis	241	ko04144
		Phagosome	173	ko04145
		Lysosome	187	ko04142
		Peroxisome	113	ko04146
		Regulation of autophagy	28	ko04140
	Cell Motility	Regulation of actin cytoskeleton	403	ko04810
	Cell Growth and Death	Cell cycle	208	ko04110
		Oocyte meiosis	238	ko04114
		Apoptosis	56	ko04210
		p53 signaling pathway	70	ko04115
	Cell Communication	Focal adhesion	366	ko04510
		Adherens junction	248	ko04520
		Tight junction	306	ko04530
		Gap junction	124	ko04540
Organismal Systems	Immune System	Hematopoietic cell lineage	38	ko04640
		Complement and coagulation cascades	48	ko04610
		Toll-like receptor signaling pathway	74	ko04620
		NOD-like receptor signaling pathway	32	ko04621
		RIG-I-like receptor signaling pathway	39	ko04622
		Cytosolic DNA-sensing pathway	33	ko04623
		Natural killer cell mediated cytotoxicity	72	ko04650
		Antigen processing and presentation	34	ko04612
		T cell receptor signaling pathway	120	ko04660
		B cell receptor signaling pathway	105	ko04662
		Fc epsilon RI signaling pathway	93	ko04664
		Fc gamma R-mediated phagocytosis	127	ko04666
		Leukocyte transendothelial migration	139	ko04670
		Chemokine signaling pathway	199	ko04062
	Endocrine System	Insulin signaling pathway	220	ko04910
		Adipocytokine signaling pathway	96	ko04920
		PPAR signaling pathway	99	ko03320
		GnRH signaling pathway	144	ko04912
		Progesterone-mediated oocyte maturation	157	ko04914
		Melanogenesis	136	ko04916
		Renin-angiotensin system	21	ko04614
	Circulatory System	Cardiac muscle contraction	194	ko04260
		Vascular smooth muscle contraction	321	ko04270
	Digestive System	Salivary secretion	114	ko04970
		Gastric acid secretion	133	ko04971
		Pancreatic secretion	147	ko04972
	Excretory System	Vasopressin-regulated water reabsorption	57	ko04962
		Aldosterone-regulated sodium reabsorption	46	ko04960
		Proximal tubule bicarbonate reclamation	52	ko04964
		Collecting duct acid secretion	41	ko04966
	Nervous System	Long-term potentiation	128	ko04720
		Long-term depression	108	ko04730
		Neurotrophin signaling pathway	161	ko04722
	Sensory System	Phototransduction	59	ko04744
		Phototransduction - fly	76	ko04745
		Olfactory transduction	60	ko04740
		Taste transduction	38	ko04742
	Development	Dorso-ventral axis formation	110	ko04320
		Axon guidance	170	ko04360
	Environmental Adaptation	Circadian rhythm - mammal	19	ko04710
		Circadian rhythm - fly	31	ko04711
Human Diseases	Cancers	Pathways in cancer	437	ko05200
		Colorectal cancer	110	ko05210
		Pancreatic cancer	69	ko05212
		Glioma	76	ko05214
		Thyroid cancer	86	ko05216
		Acute myeloid leukemia	57	ko05221
		Chronic myeloid leukemia	92	ko05220
		Basal cell carcinoma	100	ko05217
		Melanoma	46	ko05218
		Renal cell carcinoma	88	ko05211
		Bladder cancer	46	ko05219
		Prostate cancer	102	ko05215
		Endometrial cancer	105	ko05213
		Small cell lung cancer	123	ko05222
		Non-small cell lung cancer	108	ko05223
	Immune Diseases	Asthma	5	ko05310
		Systemic lupus erythematosus	50	ko05322
		Autoimmune thyroid disease	13	ko05320
		Graft-versus-host disease	1	ko05332
		Primary immunodeficiency	10	ko05340
	Neurodegenerative Diseases	Alzheimer's disease	209	ko05010
		Parkinson's disease	153	ko05012
		Amyotrophic lateral sclerosis (ALS)	96	ko05014
		Huntington's disease	239	ko05016
		Prion diseases	73	ko05020
	Cardiovascular Diseases	Hypertrophic cardiomyopathy (HCM)	214	ko05410
		Arrhythmogenic right ventricular cardiomyopathy (ARVC)	58	ko05412
		Dilated cardiomyopathy	217	ko05414
		Viral myocarditis	156	ko05416
	Endocrine and Metabolic Diseases	Type I diabetes mellitus	7	ko04940
		Type II diabetes mellitus	43	ko04930
		Maturity onset diabetes of the young	31	ko04950
	Infectious Diseases	Vibrio cholerae infection	104	ko05110
		Epithelial cell signaling in Helicobacter pylori infection	67	ko05120
		Pathogenic Escherichia coli infection	127	ko05130
		Shigellosis	110	ko05131
		Bacterial invasion of epithelial cells	117	ko05100
		Amoebiasis	166	ko05146
		Malaria	23	ko05144
		Leishmaniasis	48	ko05140
		Chagas disease	97	ko05142

## Sheet: Table S5.b.
Table S5.b. KEGG pathways for 9,138 unigenes from adult Dirofilaria immitis trascriptome
#	Pathway	Count (9138)	Pathway ID
1	Metabolic pathways	1278	ko01100
2	Pathways in cancer	437	ko05200
3	Regulation of actin cytoskeleton	403	ko04810
4	Focal adhesion	366	ko04510
5	Vascular smooth muscle contraction	321	ko04270
6	Spliceosome	315	ko03040
7	Tight junction	306	ko04530
8	Wnt signaling pathway	249	ko04310
9	Adherens junction	248	ko04520
10	MAPK signaling pathway	246	ko04010
11	Protein processing in endoplasmic reticulum	243	ko04141
12	Endocytosis	241	ko04144
13	Huntington's disease	239	ko05016
14	Oocyte meiosis	238	ko04114
15	Insulin signaling pathway	220	ko04910
16	Purine metabolism	217	ko00230
17	Dilated cardiomyopathy	217	ko05414
18	Hypertrophic cardiomyopathy (HCM)	214	ko05410
19	Alzheimer's disease	209	ko05010
20	Cell cycle	208	ko04110
21	Chemokine signaling pathway	199	ko04062
22	Cardiac muscle contraction	194	ko04260
23	Lysosome	187	ko04142
24	Ubiquitin mediated proteolysis	185	ko04120
25	Calcium signaling pathway	174	ko04020
26	Phagosome	173	ko04145
27	Axon guidance	170	ko04360
28	Amoebiasis	166	ko05146
29	Neurotrophin signaling pathway	161	ko04722
30	Progesterone-mediated oocyte maturation	157	ko04914
31	Viral myocarditis	156	ko05416
32	Parkinson's disease	153	ko05012
33	RNA degradation	148	ko03018
34	ECM-receptor interaction	147	ko04512
35	Pancreatic secretion	147	ko04972
36	GnRH signaling pathway	144	ko04912
37	Phosphatidylinositol signaling system	143	ko04070
38	Leukocyte transendothelial migration	139	ko04670
39	Melanogenesis	136	ko04916
40	Gastric acid secretion	133	ko04971
41	Oxidative phosphorylation	133	ko00190
42	Pyrimidine metabolism	132	ko00240
43	Riboflavin metabolism	131	ko00740
44	Long-term potentiation	128	ko04720
45	Fc gamma R-mediated phagocytosis	127	ko04666
46	Pathogenic Escherichia coli infection	127	ko05130
47	Gap junction	124	ko04540
48	Small cell lung cancer	123	ko05222
49	T cell receptor signaling pathway	120	ko04660
50	Bacterial invasion of epithelial cells	117	ko05100
51	Glycerophospholipid metabolism	117	ko00564
52	Salivary secretion	114	ko04970
53	Peroxisome	113	ko04146
54	Neuroactive ligand-receptor interaction	113	ko04080
55	Dorso-ventral axis formation	110	ko04320
56	Colorectal cancer	110	ko05210
57	Shigellosis	110	ko05131
58	Non-small cell lung cancer	108	ko05223
59	Long-term depression	108	ko04730
60	ErbB signaling pathway	107	ko04012
61	B cell receptor signaling pathway	105	ko04662
62	Endometrial cancer	105	ko05213
63	VEGF signaling pathway	105	ko04370
64	Vibrio cholerae infection	104	ko05110
65	Prostate cancer	102	ko05215
66	TGF-beta signaling pathway	101	ko04350
67	Basal cell carcinoma	100	ko05217
68	PPAR signaling pathway	99	ko03320
69	Chagas disease	97	ko05142
70	Adipocytokine signaling pathway	96	ko04920
71	Amyotrophic lateral sclerosis (ALS)	96	ko05014
72	Ribosome	95	ko03010
73	Inositol phosphate metabolism	94	ko00562
74	Fc epsilon RI signaling pathway	93	ko04664
75	Chronic myeloid leukemia	92	ko05220
76	Renal cell carcinoma	88	ko05211
77	Thyroid cancer	86	ko05216
78	Aminoacyl-tRNA biosynthesis	86	ko00970
79	Lysine degradation	84	ko00310
80	Cell adhesion molecules (CAMs)	84	ko04514
81	Glycolysis / Gluconeogenesis	79	ko00010
82	Amino sugar and nucleotide sugar metabolism	78	ko00520
83	Notch signaling pathway	78	ko04330
84	Phototransduction - fly	76	ko04745
85	Glioma	76	ko05214
86	mTOR signaling pathway	75	ko04150
87	Toll-like receptor signaling pathway	74	ko04620
88	Prion diseases	73	ko05020
89	Natural killer cell mediated cytotoxicity	72	ko04650
90	Jak-STAT signaling pathway	72	ko04630
91	Hedgehog signaling pathway	71	ko04340
92	p53 signaling pathway	70	ko04115
93	Pancreatic cancer	69	ko05212
94	N-Glycan biosynthesis	68	ko00510
95	DNA replication	68	ko03030
96	Nucleotide excision repair	67	ko03420
97	Epithelial cell signaling in Helicobacter pylori infection	67	ko05120
98	Fructose and mannose metabolism	64	ko00051
99	Starch and sucrose metabolism	63	ko00500
100	Glycerolipid metabolism	63	ko00561
101	Basal transcription factors	62	ko03022
102	Olfactory transduction	60	ko04740
103	Phototransduction	59	ko04744
104	Pyruvate metabolism	59	ko00620
105	Proteasome	59	ko03050
106	Arrhythmogenic right ventricular cardiomyopathy (ARVC)	58	ko05412
107	Acute myeloid leukemia	57	ko05221
108	Ether lipid metabolism	57	ko00565
109	Vasopressin-regulated water reabsorption	57	ko04962
110	Tyrosine metabolism	56	ko00350
111	Apoptosis	56	ko04210
112	ABC transporters	54	ko02010
113	Arginine and proline metabolism	52	ko00330
114	Proximal tubule bicarbonate reclamation	52	ko04964
115	Systemic lupus erythematosus	50	ko05322
116	Glycine, serine and threonine metabolism	49	ko00260
117	Leishmaniasis	48	ko05140
118	Valine, leucine and isoleucine degradation	48	ko00280
119	Complement and coagulation cascades	48	ko04610
120	RNA polymerase	48	ko03020
121	Melanoma	46	ko05218
122	Drug metabolism - other enzymes	46	ko00983
123	Cysteine and methionine metabolism	46	ko00270
124	Glutathione metabolism	46	ko00480
125	Aldosterone-regulated sodium reabsorption	46	ko04960
126	Bladder cancer	46	ko05219
127	Citrate cycle (TCA cycle)	46	ko00020
128	MAPK signaling pathway - fly	46	ko04013
129	Homologous recombination	45	ko03440
130	Glycosylphosphatidylinositol(GPI)-anchor biosynthesis	44	ko00563
131	O-Glycan biosynthesis	44	ko00512
132	Cytokine-cytokine receptor interaction	44	ko04060
133	Type II diabetes mellitus	43	ko04930
134	Galactose metabolism	42	ko00052
135	Collecting duct acid secretion	41	ko04966
136	Fatty acid metabolism	41	ko00071
137	Sphingolipid metabolism	39	ko00600
138	RIG-I-like receptor signaling pathway	39	ko04622
139	Mismatch repair	39	ko03430
140	Arachidonic acid metabolism	39	ko00590
141	Hematopoietic cell lineage	38	ko04640
142	Taste transduction	38	ko04742
143	Alanine, aspartate and glutamate metabolism	37	ko00250
144	Pentose phosphate pathway	36	ko00030
145	alpha-Linolenic acid metabolism	35	ko00592
146	Antigen processing and presentation	34	ko04612
147	Cytosolic DNA-sensing pathway	33	ko04623
148	Propanoate metabolism	33	ko00640
149	NOD-like receptor signaling pathway	32	ko04621
150	Tryptophan metabolism	32	ko00380
151	Valine, leucine and isoleucine biosynthesis	32	ko00290
152	Linoleic acid metabolism	31	ko00591
153	Base excision repair	31	ko03410
154	Circadian rhythm - fly	31	ko04711
155	Maturity onset diabetes of the young	31	ko04950
156	Butanoate metabolism	30	ko00650
157	Selenoamino acid metabolism	29	ko00450
158	beta-Alanine metabolism	29	ko00410
159	Regulation of autophagy	28	ko04140
160	Biosynthesis of unsaturated fatty acids	27	ko01040
161	Protein export	26	ko03060
162	Retinol metabolism	26	ko00830
163	Phenylalanine metabolism	26	ko00360
164	Pantothenate and CoA biosynthesis	25	ko00770
165	Nitrogen metabolism	25	ko00910
166	Porphyrin and chlorophyll metabolism	24	ko00860
167	Malaria	23	ko05144
168	Nicotinate and nicotinamide metabolism	23	ko00760
169	SNARE interactions in vesicular transport	23	ko04130
170	Limonene and pinene degradation	22	ko00903
171	Drug metabolism - cytochrome P450	21	ko00982
172	Glycosaminoglycan biosynthesis - heparan sulfate	21	ko00534
173	Renin-angiotensin system	21	ko04614
174	Circadian rhythm - mammal	19	ko04710
175	Metabolism of xenobiotics by cytochrome P450	19	ko00980
176	Terpenoid backbone biosynthesis	19	ko00900
177	Steroid hormone biosynthesis	18	ko00140
178	Other glycan degradation	18	ko00511
179	Glycosaminoglycan biosynthesis - chondroitin sulfate	18	ko00532
180	Non-homologous end-joining	18	ko03450
181	Glycosphingolipid biosynthesis - lacto and neolacto series	17	ko00601
182	Pentose and glucuronate interconversions	16	ko00040
183	Thiamine metabolism	15	ko00730
184	Fatty acid biosynthesis	14	ko00061
185	Histidine metabolism	14	ko00340
186	Autoimmune thyroid disease	13	ko05320
187	Folate biosynthesis	12	ko00790
188	Ubiquinone and other terpenoid-quinone biosynthesis	12	ko00130
189	Primary bile acid biosynthesis	11	ko00120
190	Steroid biosynthesis	11	ko00100
191	Glyoxylate and dicarboxylate metabolism	11	ko00630
192	One carbon pool by folate	11	ko00670
193	Primary immunodeficiency	10	ko05340
194	D-Glutamine and D-glutamate metabolism	9	ko00471
195	Fatty acid elongation in mitochondria	9	ko00062
196	Glycosaminoglycan biosynthesis - keratan sulfate	8	ko00533
197	Glycosaminoglycan degradation	8	ko00531
198	Butirosin and neomycin biosynthesis	8	ko00524
199	Lysine biosynthesis	7	ko00300
200	Ascorbate and aldarate metabolism	7	ko00053
201	Type I diabetes mellitus	7	ko04940
202	Synthesis and degradation of ketone bodies	7	ko00072
203	Cyanoamino acid metabolism	7	ko00460
204	Glycosphingolipid biosynthesis - ganglio series	6	ko00604
205	Glycosphingolipid biosynthesis - globo series	6	ko00603
206	Biotin metabolism	6	ko00780
207	Lipoic acid metabolism	5	ko00785
208	Taurine and hypotaurine metabolism	5	ko00430
209	Asthma	5	ko05310
210	Phenylalanine, tyrosine and tryptophan biosynthesis	5	ko00400
211	Polyketide sugar unit biosynthesis	4	ko00523
212	Sulfur metabolism	4	ko00920
213	Vitamin B6 metabolism	4	ko00750
214	O-Mannosyl glycan biosynthesis	2	ko00514
215	Caffeine metabolism	1	ko00232
216	D-Arginine and D-ornithine metabolism	1	ko00472
217	Graft-versus-host disease	1	ko05332
	Detail classification of Dirofilaria immitis unigenes in KEGG pathways
#	Pathway	Differentially expressed genes
1	Metabolic pathways (no map in kegg database)	Unigene10008_Sample_011046840, Unigene10046_Sample_011046840, Unigene10058_Sample_011046840, Unigene10062_Sample_011046840, Unigene10076_Sample_011046840, Unigene10077_Sample_011046840, Unigene10078_Sample_011046840, Unigene10090_Sample_011046840, Unigene10125_Sample_011046840, Unigene10165_Sample_011046840, Unigene10169_Sample_011046840, Unigene10171_Sample_011046840, Unigene10172_Sample_0110468…
2	Pathways in cancer	Unigene10003_Sample_011046840, Unigene10026_Sample_011046840, Unigene10042_Sample_011046840, Unigene1014_Sample_011046840, Unigene10210_Sample_011046840, Unigene10215_Sample_011046840, Unigene10224_Sample_011046840, Unigene10225_Sample_011046840, Unigene1024_Sample_011046840, Unigene10559_Sample_011046840, Unigene10576_Sample_011046840, Unigene10581_Sample_011046840, Unigene10791_Sample_011046840…
3	Regulation of actin cytoskeleton	Unigene10054_Sample_011046840, Unigene10181_Sample_011046840, Unigene10246_Sample_011046840, Unigene10355_Sample_011046840, Unigene10501_Sample_011046840, Unigene10559_Sample_011046840, Unigene10665_Sample_011046840, Unigene10852_Sample_011046840, Unigene10853_Sample_011046840, Unigene10897_Sample_011046840, Unigene10994_Sample_011046840, Unigene10998_Sample_011046840, Unigene11033_Sample_0110468…
4	Focal adhesion	Unigene10022_Sample_011046840, Unigene10057_Sample_011046840, Unigene10067_Sample_011046840, Unigene10068_Sample_011046840, Unigene10141_Sample_011046840, Unigene10215_Sample_011046840, Unigene10549_Sample_011046840, Unigene10665_Sample_011046840, Unigene10721_Sample_011046840, Unigene10741_Sample_011046840, Unigene10875_Sample_011046840, Unigene10885_Sample_011046840, Unigene10886_Sample_0110468…
5	Vascular smooth muscle contraction	Unigene10054_Sample_011046840, Unigene10178_Sample_011046840, Unigene10181_Sample_011046840, Unigene10246_Sample_011046840, Unigene10381_Sample_011046840, Unigene10477_Sample_011046840, Unigene10501_Sample_011046840, Unigene10665_Sample_011046840, Unigene10790_Sample_011046840, Unigene10931_Sample_011046840, Unigene10998_Sample_011046840, Unigene11457_Sample_011046840, Unigene11458_Sample_0110468…
6	Spliceosome	Unigene10004_Sample_011046840, Unigene1000_Sample_011046840, Unigene10020_Sample_011046840, Unigene10094_Sample_011046840, Unigene1021_Sample_011046840, Unigene10369_Sample_011046840, Unigene1045_Sample_011046840, Unigene10708_Sample_011046840, Unigene10820_Sample_011046840, Unigene10925_Sample_011046840, Unigene11046_Sample_011046840, Unigene11049_Sample_011046840, Unigene11050_Sample_011046840,…
7	Tight junction	Unigene10054_Sample_011046840, Unigene10144_Sample_011046840, Unigene10246_Sample_011046840, Unigene10501_Sample_011046840, Unigene10931_Sample_011046840, Unigene1099_Sample_011046840, Unigene1100_Sample_011046840, Unigene1101_Sample_011046840, Unigene11733_Sample_011046840, Unigene1177_Sample_011046840, Unigene1189_Sample_011046840, Unigene12120_Sample_011046840, Unigene1213_Sample_011046840, Un…
8	Wnt signaling pathway	Unigene10003_Sample_011046840, Unigene10042_Sample_011046840, Unigene1014_Sample_011046840, Unigene10215_Sample_011046840, Unigene10931_Sample_011046840, Unigene11081_Sample_011046840, Unigene11132_Sample_011046840, Unigene11284_Sample_011046840, Unigene11324_Sample_011046840, Unigene11512_Sample_011046840, Unigene11729_Sample_011046840, Unigene11730_Sample_011046840, Unigene1192_Sample_011046840…
9	Adherens junction	Unigene10062_Sample_011046840, Unigene1014_Sample_011046840, Unigene10289_Sample_011046840, Unigene10422_Sample_011046840, Unigene10428_Sample_011046840, Unigene10521_Sample_011046840, Unigene10522_Sample_011046840, Unigene10559_Sample_011046840, Unigene10697_Sample_011046840, Unigene10889_Sample_011046840, Unigene10890_Sample_011046840, Unigene10893_Sample_011046840, Unigene10970_Sample_01104684…
10	MAPK signaling pathway	Unigene10381_Sample_011046840, Unigene10559_Sample_011046840, Unigene10721_Sample_011046840, Unigene10885_Sample_011046840, Unigene10886_Sample_011046840, Unigene10931_Sample_011046840, Unigene11033_Sample_011046840, Unigene11132_Sample_011046840, Unigene11368_Sample_011046840, Unigene1143_Sample_011046840, Unigene1144_Sample_011046840, Unigene1145_Sample_011046840, Unigene1146_Sample_011046840, …
11	Protein processing in endoplasmic reticulum	Unigene10009_Sample_011046840, Unigene10398_Sample_011046840, Unigene10399_Sample_011046840, Unigene11249_Sample_011046840, Unigene11251_Sample_011046840, Unigene11598_Sample_011046840, Unigene11689_Sample_011046840, Unigene1175_Sample_011046840, Unigene1179_Sample_011046840, Unigene11815_Sample_011046840, Unigene11823_Sample_011046840, Unigene11895_Sample_011046840, Unigene11896_Sample_011046840…
12	Endocytosis	Unigene1016_Sample_011046840, Unigene10210_Sample_011046840, Unigene10471_Sample_011046840, Unigene10559_Sample_011046840, Unigene10676_Sample_011046840, Unigene10725_Sample_011046840, Unigene10885_Sample_011046840, Unigene10886_Sample_011046840, Unigene11033_Sample_011046840, Unigene1104_Sample_011046840, Unigene1105_Sample_011046840, Unigene11422_Sample_011046840, Unigene11423_Sample_011046840,…
13	Huntington's disease	Unigene1014_Sample_011046840, Unigene10165_Sample_011046840, Unigene11048_Sample_011046840, Unigene11284_Sample_011046840, Unigene11396_Sample_011046840, Unigene11719_Sample_011046840, Unigene11795_Sample_011046840, Unigene11876_Sample_011046840, Unigene11946_Sample_011046840, Unigene12641_Sample_011046840, Unigene12869_Sample_011046840, Unigene12979_Sample_011046840, Unigene13050_Sample_01104684…
14	Oocyte meiosis	Unigene10178_Sample_011046840, Unigene10334_Sample_011046840, Unigene10335_Sample_011046840, Unigene10369_Sample_011046840, Unigene10477_Sample_011046840, Unigene10665_Sample_011046840, Unigene10960_Sample_011046840, Unigene10998_Sample_011046840, Unigene11132_Sample_011046840, Unigene11572_Sample_011046840, Unigene11573_Sample_011046840, Unigene11574_Sample_011046840, Unigene11593_Sample_0110468…
15	Insulin signaling pathway	Unigene10008_Sample_011046840, Unigene10178_Sample_011046840, Unigene10215_Sample_011046840, Unigene10379_Sample_011046840, Unigene10428_Sample_011046840, Unigene10665_Sample_011046840, Unigene10885_Sample_011046840, Unigene10886_Sample_011046840, Unigene10926_Sample_011046840, Unigene10998_Sample_011046840, Unigene11572_Sample_011046840, Unigene11573_Sample_011046840, Unigene11574_Sample_0110468…
16	Purine metabolism	Unigene10343_Sample_011046840, Unigene10344_Sample_011046840, Unigene10477_Sample_011046840, Unigene10710_Sample_011046840, Unigene10790_Sample_011046840, Unigene10891_Sample_011046840, Unigene1112_Sample_011046840, Unigene11145_Sample_011046840, Unigene11146_Sample_011046840, Unigene11425_Sample_011046840, Unigene11457_Sample_011046840, Unigene11458_Sample_011046840, Unigene11459_Sample_01104684…
17	Dilated cardiomyopathy	Unigene10054_Sample_011046840, Unigene10174_Sample_011046840, Unigene10178_Sample_011046840, Unigene10246_Sample_011046840, Unigene10381_Sample_011046840, Unigene10428_Sample_011046840, Unigene1046_Sample_011046840, Unigene10477_Sample_011046840, Unigene10501_Sample_011046840, Unigene10631_Sample_011046840, Unigene10783_Sample_011046840, Unigene10876_Sample_011046840, Unigene1130_Sample_011046840…
18	Hypertrophic cardiomyopathy (HCM)	Unigene10054_Sample_011046840, Unigene10174_Sample_011046840, Unigene10178_Sample_011046840, Unigene10246_Sample_011046840, Unigene10381_Sample_011046840, Unigene10428_Sample_011046840, Unigene1046_Sample_011046840, Unigene10501_Sample_011046840, Unigene10631_Sample_011046840, Unigene10783_Sample_011046840, Unigene10876_Sample_011046840, Unigene1130_Sample_011046840, Unigene11310_Sample_011046840…
19	Alzheimer's disease	Unigene10009_Sample_011046840, Unigene10165_Sample_011046840, Unigene10178_Sample_011046840, Unigene10215_Sample_011046840, Unigene1033_Sample_011046840, Unigene10381_Sample_011046840, Unigene11132_Sample_011046840, Unigene11396_Sample_011046840, Unigene11689_Sample_011046840, Unigene1175_Sample_011046840, Unigene11795_Sample_011046840, Unigene11876_Sample_011046840, Unigene11946_Sample_011046840…
20	Cell cycle	Unigene1014_Sample_011046840, Unigene10215_Sample_011046840, Unigene10423_Sample_011046840, Unigene10424_Sample_011046840, Unigene11284_Sample_011046840, Unigene11658_Sample_011046840, Unigene1192_Sample_011046840, Unigene1256_Sample_011046840, Unigene12887_Sample_011046840, Unigene12888_Sample_011046840, Unigene13352_Sample_011046840, Unigene13423_Sample_011046840, Unigene13424_Sample_011046840,…
21	Chemokine signaling pathway	Unigene10215_Sample_011046840, Unigene10355_Sample_011046840, Unigene10477_Sample_011046840, Unigene10885_Sample_011046840, Unigene10886_Sample_011046840, Unigene10931_Sample_011046840, Unigene11422_Sample_011046840, Unigene11423_Sample_011046840, Unigene1164_Sample_011046840, Unigene11848_Sample_011046840, Unigene1215_Sample_011046840, Unigene12206_Sample_011046840, Unigene13050_Sample_011046840…
22	Cardiac muscle contraction	Unigene10054_Sample_011046840, Unigene10084_Sample_011046840, Unigene10085_Sample_011046840, Unigene10152_Sample_011046840, Unigene10178_Sample_011046840, Unigene10246_Sample_011046840, Unigene10381_Sample_011046840, Unigene10501_Sample_011046840, Unigene10850_Sample_011046840, Unigene10851_Sample_011046840, Unigene10852_Sample_011046840, Unigene10853_Sample_011046840, Unigene11310_Sample_0110468…
23	Lysosome	Unigene10101_Sample_011046840, Unigene1024_Sample_011046840, Unigene10341_Sample_011046840, Unigene1057_Sample_011046840, Unigene10618_Sample_011046840, Unigene10832_Sample_011046840, Unigene10963_Sample_011046840, Unigene10978_Sample_011046840, Unigene11173_Sample_011046840, Unigene11190_Sample_011046840, Unigene11191_Sample_011046840, Unigene1133_Sample_011046840, Unigene1134_Sample_011046840, …
24	Ubiquitin mediated proteolysis	Unigene10004_Sample_011046840, Unigene1074_Sample_011046840, Unigene1075_Sample_011046840, Unigene1076_Sample_011046840, Unigene1077_Sample_011046840, Unigene1121_Sample_011046840, Unigene1122_Sample_011046840, Unigene11328_Sample_011046840, Unigene11469_Sample_011046840, Unigene11470_Sample_011046840, Unigene11569_Sample_011046840, Unigene11823_Sample_011046840, Unigene11875_Sample_011046840, Un…
25	Calcium signaling pathway	Unigene10178_Sample_011046840, Unigene10381_Sample_011046840, Unigene10477_Sample_011046840, Unigene10496_Sample_011046840, Unigene10931_Sample_011046840, Unigene10935_Sample_011046840, Unigene11048_Sample_011046840, Unigene11125_Sample_011046840, Unigene11126_Sample_011046840, Unigene11127_Sample_011046840, Unigene11132_Sample_011046840, Unigene11310_Sample_011046840, Unigene11663_Sample_0110468…
26	Phagosome	Unigene10141_Sample_011046840, Unigene10398_Sample_011046840, Unigene10399_Sample_011046840, Unigene10516_Sample_011046840, Unigene10517_Sample_011046840, Unigene10725_Sample_011046840, Unigene10830_Sample_011046840, Unigene1104_Sample_011046840, Unigene1105_Sample_011046840, Unigene1130_Sample_011046840, Unigene11553_Sample_011046840, Unigene1176_Sample_011046840, Unigene1177_Sample_011046840, U…
27	Axon guidance	Unigene10026_Sample_011046840, Unigene10141_Sample_011046840, Unigene10181_Sample_011046840, Unigene10215_Sample_011046840, Unigene10404_Sample_011046840, Unigene10405_Sample_011046840, Unigene10606_Sample_011046840, Unigene10897_Sample_011046840, Unigene10970_Sample_011046840, Unigene11132_Sample_011046840, Unigene11704_Sample_011046840, Unigene12062_Sample_011046840, Unigene12310_Sample_0110468…
28	Amoebiasis	Unigene10022_Sample_011046840, Unigene10067_Sample_011046840, Unigene10068_Sample_011046840, Unigene10549_Sample_011046840, Unigene10875_Sample_011046840, Unigene10931_Sample_011046840, Unigene10981_Sample_011046840, Unigene11694_Sample_011046840, Unigene1172_Sample_011046840, Unigene1180_Sample_011046840, Unigene1183_Sample_011046840, Unigene11848_Sample_011046840, Unigene12004_Sample_011046840,…
29	Neurotrophin signaling pathway	Unigene10178_Sample_011046840, Unigene10215_Sample_011046840, Unigene10521_Sample_011046840, Unigene10885_Sample_011046840, Unigene10886_Sample_011046840, Unigene1143_Sample_011046840, Unigene1144_Sample_011046840, Unigene1145_Sample_011046840, Unigene1146_Sample_011046840, Unigene11845_Sample_011046840, Unigene12092_Sample_011046840, Unigene1215_Sample_011046840, Unigene13363_Sample_011046840, U…
30	Progesterone-mediated oocyte maturation	Unigene10334_Sample_011046840, Unigene10335_Sample_011046840, Unigene10477_Sample_011046840, Unigene10960_Sample_011046840, Unigene11848_Sample_011046840, Unigene1215_Sample_011046840, Unigene12956_Sample_011046840, Unigene13050_Sample_011046840, Unigene13052_Sample_011046840, Unigene13204_Sample_011046840, Unigene13363_Sample_011046840, Unigene1360_Sample_011046840, Unigene13657_Sample_011046840…
31	Viral myocarditis	Unigene10054_Sample_011046840, Unigene10246_Sample_011046840, Unigene10501_Sample_011046840, Unigene10783_Sample_011046840, Unigene11335_Sample_011046840, Unigene1177_Sample_011046840, Unigene1189_Sample_011046840, Unigene12174_Sample_011046840, Unigene1258_Sample_011046840, Unigene1259_Sample_011046840, Unigene12796_Sample_011046840, Unigene12914_Sample_011046840, Unigene13037_Sample_011046840, …
32	Parkinson's disease	Unigene10165_Sample_011046840, Unigene11048_Sample_011046840, Unigene1106_Sample_011046840, Unigene1107_Sample_011046840, Unigene1114_Sample_011046840, Unigene1115_Sample_011046840, Unigene11396_Sample_011046840, Unigene11795_Sample_011046840, Unigene11876_Sample_011046840, Unigene12036_Sample_011046840, Unigene12641_Sample_011046840, Unigene12869_Sample_011046840, Unigene12979_Sample_011046840, …
33	RNA degradation	Unigene10363_Sample_011046840, Unigene1062_Sample_011046840, Unigene1063_Sample_011046840, Unigene1064_Sample_011046840, Unigene1065_Sample_011046840, Unigene1066_Sample_011046840, Unigene1067_Sample_011046840, Unigene10867_Sample_011046840, Unigene10_Sample_011046840, Unigene1135_Sample_011046840, Unigene11387_Sample_011046840, Unigene11388_Sample_011046840, Unigene11559_Sample_011046840, Unigen…
34	ECM-receptor interaction	Unigene10022_Sample_011046840, Unigene10057_Sample_011046840, Unigene10067_Sample_011046840, Unigene10068_Sample_011046840, Unigene10141_Sample_011046840, Unigene10363_Sample_011046840, Unigene10549_Sample_011046840, Unigene10741_Sample_011046840, Unigene10783_Sample_011046840, Unigene10809_Sample_011046840, Unigene10875_Sample_011046840, Unigene10981_Sample_011046840, Unigene10988_Sample_0110468…
35	Pancreatic secretion	Unigene10084_Sample_011046840, Unigene10085_Sample_011046840, Unigene10152_Sample_011046840, Unigene10316_Sample_011046840, Unigene10477_Sample_011046840, Unigene10788_Sample_011046840, Unigene10789_Sample_011046840, Unigene10852_Sample_011046840, Unigene10853_Sample_011046840, Unigene10931_Sample_011046840, Unigene11127_Sample_011046840, Unigene11340_Sample_011046840, Unigene11341_Sample_0110468…
36	GnRH signaling pathway	Unigene10178_Sample_011046840, Unigene10210_Sample_011046840, Unigene10381_Sample_011046840, Unigene10477_Sample_011046840, Unigene10791_Sample_011046840, Unigene10885_Sample_011046840, Unigene10886_Sample_011046840, Unigene10931_Sample_011046840, Unigene11368_Sample_011046840, Unigene11793_Sample_011046840, Unigene11848_Sample_011046840, Unigene12408_Sample_011046840, Unigene12409_Sample_0110468…
37	Phosphatidylinositol signaling system	Unigene10178_Sample_011046840, Unigene10377_Sample_011046840, Unigene105_Sample_011046840, Unigene10660_Sample_011046840, Unigene106_Sample_011046840, Unigene10838_Sample_011046840, Unigene10926_Sample_011046840, Unigene10931_Sample_011046840, Unigene1104_Sample_011046840, Unigene1105_Sample_011046840, Unigene11125_Sample_011046840, Unigene11126_Sample_011046840, Unigene12159_Sample_011046840, Un…
38	Leukocyte transendothelial migration	Unigene10521_Sample_011046840, Unigene10791_Sample_011046840, Unigene10931_Sample_011046840, Unigene1099_Sample_011046840, Unigene1100_Sample_011046840, Unigene1101_Sample_011046840, Unigene1102_Sample_011046840, Unigene11690_Sample_011046840, Unigene12092_Sample_011046840, Unigene12310_Sample_011046840, Unigene12796_Sample_011046840, Unigene13050_Sample_011046840, Unigene13052_Sample_011046840, …
39	Melanogenesis	Unigene10003_Sample_011046840, Unigene10042_Sample_011046840, Unigene1014_Sample_011046840, Unigene10178_Sample_011046840, Unigene10215_Sample_011046840, Unigene10477_Sample_011046840, Unigene10576_Sample_011046840, Unigene10931_Sample_011046840, Unigene11284_Sample_011046840, Unigene11729_Sample_011046840, Unigene11730_Sample_011046840, Unigene11848_Sample_011046840, Unigene11866_Sample_01104684…
40	Gastric acid secretion	Unigene10084_Sample_011046840, Unigene10085_Sample_011046840, Unigene10152_Sample_011046840, Unigene10178_Sample_011046840, Unigene10477_Sample_011046840, Unigene10788_Sample_011046840, Unigene10789_Sample_011046840, Unigene10850_Sample_011046840, Unigene10851_Sample_011046840, Unigene10852_Sample_011046840, Unigene10853_Sample_011046840, Unigene10931_Sample_011046840, Unigene11340_Sample_0110468…
41	Oxidative phosphorylation	Unigene10165_Sample_011046840, Unigene11396_Sample_011046840, Unigene11795_Sample_011046840, Unigene11876_Sample_011046840, Unigene12869_Sample_011046840, Unigene12979_Sample_011046840, Unigene13238_Sample_011046840, Unigene13950_Sample_011046840, Unigene14042_Sample_011046840, Unigene14883_Sample_011046840, Unigene1541_Sample_011046840, Unigene16008_Sample_011046840, Unigene16145_Sample_01104684…
42	Pyrimidine metabolism	Unigene1327_Sample_011046840, Unigene14033_Sample_011046840, Unigene14139_Sample_011046840, Unigene14140_Sample_011046840, Unigene14473_Sample_011046840, Unigene14627_Sample_011046840, Unigene14819_Sample_011046840, Unigene14862_Sample_011046840, Unigene14942_Sample_011046840, Unigene14943_Sample_011046840, Unigene14996_Sample_011046840, Unigene15289_Sample_011046840, Unigene15661_Sample_01104684…
43	Riboflavin metabolism	Unigene10062_Sample_011046840, Unigene10289_Sample_011046840, Unigene10422_Sample_011046840, Unigene10521_Sample_011046840, Unigene10522_Sample_011046840, Unigene10710_Sample_011046840, Unigene10889_Sample_011046840, Unigene10890_Sample_011046840, Unigene10893_Sample_011046840, Unigene11083_Sample_011046840, Unigene11246_Sample_011046840, Unigene1133_Sample_011046840, Unigene1134_Sample_011046840…
44	Long-term potentiation	Unigene1014_Sample_011046840, Unigene10178_Sample_011046840, Unigene10477_Sample_011046840, Unigene10665_Sample_011046840, Unigene10931_Sample_011046840, Unigene10998_Sample_011046840, Unigene11132_Sample_011046840, Unigene11284_Sample_011046840, Unigene11572_Sample_011046840, Unigene11573_Sample_011046840, Unigene11574_Sample_011046840, Unigene11819_Sample_011046840, Unigene11848_Sample_01104684…
45	Fc gamma R-mediated phagocytosis	Unigene10210_Sample_011046840, Unigene10818_Sample_011046840, Unigene10931_Sample_011046840, Unigene1104_Sample_011046840, Unigene1105_Sample_011046840, Unigene11781_Sample_011046840, Unigene12206_Sample_011046840, Unigene12408_Sample_011046840, Unigene12409_Sample_011046840, Unigene13363_Sample_011046840, Unigene1366_Sample_011046840, Unigene14061_Sample_011046840, Unigene14062_Sample_011046840,…
46	Pathogenic Escherichia coli infection	Unigene10516_Sample_011046840, Unigene10517_Sample_011046840, Unigene10820_Sample_011046840, Unigene10830_Sample_011046840, Unigene10931_Sample_011046840, Unigene11841_Sample_011046840, Unigene12176_Sample_011046840, Unigene12206_Sample_011046840, Unigene12263_Sample_011046840, Unigene12796_Sample_011046840, Unigene1288_Sample_011046840, Unigene13057_Sample_011046840, Unigene13501_Sample_01104684…
47	Gap junction	Unigene10477_Sample_011046840, Unigene10516_Sample_011046840, Unigene10517_Sample_011046840, Unigene10830_Sample_011046840, Unigene10885_Sample_011046840, Unigene10886_Sample_011046840, Unigene10931_Sample_011046840, Unigene11457_Sample_011046840, Unigene11458_Sample_011046840, Unigene11459_Sample_011046840, Unigene11765_Sample_011046840, Unigene11841_Sample_011046840, Unigene11848_Sample_0110468…
48	Small cell lung cancer	Unigene1130_Sample_011046840, Unigene11441_Sample_011046840, Unigene1180_Sample_011046840, Unigene12076_Sample_011046840, Unigene12708_Sample_011046840, Unigene12746_Sample_011046840, Unigene12747_Sample_011046840, Unigene12748_Sample_011046840, Unigene12749_Sample_011046840, Unigene12883_Sample_011046840, Unigene13044_Sample_011046840, Unigene1332_Sample_011046840, Unigene13363_Sample_011046840,…
49	T cell receptor signaling pathway	Unigene10215_Sample_011046840, Unigene10289_Sample_011046840, Unigene10435_Sample_011046840, Unigene10885_Sample_011046840, Unigene10886_Sample_011046840, Unigene10897_Sample_011046840, Unigene11132_Sample_011046840, Unigene11337_Sample_011046840, Unigene11338_Sample_011046840, Unigene11339_Sample_011046840, Unigene1212_Sample_011046840, Unigene13363_Sample_011046840, Unigene13657_Sample_01104684…
50	Bacterial invasion of epithelial cells	Unigene1106_Sample_011046840, Unigene1107_Sample_011046840, Unigene1114_Sample_011046840, Unigene1115_Sample_011046840, Unigene1130_Sample_011046840, Unigene12206_Sample_011046840, Unigene12310_Sample_011046840, Unigene12796_Sample_011046840, Unigene14039_Sample_011046840, Unigene14185_Sample_011046840, Unigene1422_Sample_011046840, Unigene14445_Sample_011046840, Unigene14629_Sample_011046840, Un…
51	Glycerophospholipid metabolism	Unigene10210_Sample_011046840, Unigene10558_Sample_011046840, Unigene10593_Sample_011046840, Unigene105_Sample_011046840, Unigene106_Sample_011046840, Unigene10818_Sample_011046840, Unigene10821_Sample_011046840, Unigene10822_Sample_011046840, Unigene11149_Sample_011046840, Unigene11286_Sample_011046840, Unigene11287_Sample_011046840, Unigene12408_Sample_011046840, Unigene12409_Sample_011046840, …
52	Salivary secretion	Unigene10084_Sample_011046840, Unigene10085_Sample_011046840, Unigene10152_Sample_011046840, Unigene10178_Sample_011046840, Unigene10191_Sample_011046840, Unigene10316_Sample_011046840, Unigene10326_Sample_011046840, Unigene10477_Sample_011046840, Unigene10788_Sample_011046840, Unigene10789_Sample_011046840, Unigene10852_Sample_011046840, Unigene10853_Sample_011046840, Unigene10931_Sample_0110468…
53	Peroxisome	Unigene10076_Sample_011046840, Unigene10077_Sample_011046840, Unigene10078_Sample_011046840, Unigene10506_Sample_011046840, Unigene10507_Sample_011046840, Unigene10820_Sample_011046840, Unigene11033_Sample_011046840, Unigene11300_Sample_011046840, Unigene11724_Sample_011046840, Unigene1209_Sample_011046840, Unigene1211_Sample_011046840, Unigene12689_Sample_011046840, Unigene12690_Sample_011046840…
54	Neuroactive ligand-receptor interaction	Unigene10099_Sample_011046840, Unigene10100_Sample_011046840, Unigene10155_Sample_011046840, Unigene10244_Sample_011046840, Unigene10440_Sample_011046840, Unigene10496_Sample_011046840, Unigene10701_Sample_011046840, Unigene10752_Sample_011046840, Unigene10805_Sample_011046840, Unigene10806_Sample_011046840, Unigene10807_Sample_011046840, Unigene10935_Sample_011046840, Unigene10958_Sample_0110468…
55	Dorso-ventral axis formation	Unigene1021_Sample_011046840, Unigene10250_Sample_011046840, Unigene10334_Sample_011046840, Unigene10335_Sample_011046840, Unigene1035_Sample_011046840, Unigene10820_Sample_011046840, Unigene10885_Sample_011046840, Unigene10886_Sample_011046840, Unigene10925_Sample_011046840, Unigene10960_Sample_011046840, Unigene11110_Sample_011046840, Unigene1199_Sample_011046840, Unigene1265_Sample_011046840, …
56	Colorectal cancer	Unigene10026_Sample_011046840, Unigene10215_Sample_011046840, Unigene11081_Sample_011046840, Unigene11324_Sample_011046840, Unigene11512_Sample_011046840, Unigene1192_Sample_011046840, Unigene1212_Sample_011046840, Unigene1215_Sample_011046840, Unigene12797_Sample_011046840, Unigene13111_Sample_011046840, Unigene13317_Sample_011046840, Unigene13363_Sample_011046840, Unigene13657_Sample_011046840,…
57	Shigellosis	Unigene1130_Sample_011046840, Unigene11750_Sample_011046840, Unigene12206_Sample_011046840, Unigene12796_Sample_011046840, Unigene13657_Sample_011046840, Unigene13720_Sample_011046840, Unigene1422_Sample_011046840, Unigene14753_Sample_011046840, Unigene1500_Sample_011046840, Unigene15055_Sample_011046840, Unigene15056_Sample_011046840, Unigene15341_Sample_011046840, Unigene15342_Sample_011046840,…
58	Non-small cell lung cancer	Unigene10885_Sample_011046840, Unigene10886_Sample_011046840, Unigene10931_Sample_011046840, Unigene11441_Sample_011046840, Unigene11765_Sample_011046840, Unigene1215_Sample_011046840, Unigene12746_Sample_011046840, Unigene12747_Sample_011046840, Unigene12748_Sample_011046840, Unigene12749_Sample_011046840, Unigene13363_Sample_011046840, Unigene1366_Sample_011046840, Unigene14665_Sample_011046840…
59	Long-term depression	Unigene10931_Sample_011046840, Unigene11457_Sample_011046840, Unigene11458_Sample_011046840, Unigene11459_Sample_011046840, Unigene11866_Sample_011046840, Unigene11897_Sample_011046840, Unigene1215_Sample_011046840, Unigene12408_Sample_011046840, Unigene12409_Sample_011046840, Unigene13050_Sample_011046840, Unigene13051_Sample_011046840, Unigene13052_Sample_011046840, Unigene1360_Sample_011046840…
60	ErbB signaling pathway	Unigene10215_Sample_011046840, Unigene10885_Sample_011046840, Unigene10886_Sample_011046840, Unigene10897_Sample_011046840, Unigene10931_Sample_011046840, Unigene11765_Sample_011046840, Unigene1215_Sample_011046840, Unigene13363_Sample_011046840, Unigene13657_Sample_011046840, Unigene1366_Sample_011046840, Unigene14015_Sample_011046840, Unigene14016_Sample_011046840, Unigene14017_Sample_011046840…
61	B cell receptor signaling pathway	Unigene10215_Sample_011046840, Unigene10289_Sample_011046840, Unigene10885_Sample_011046840, Unigene10886_Sample_011046840, Unigene10931_Sample_011046840, Unigene11132_Sample_011046840, Unigene11781_Sample_011046840, Unigene1212_Sample_011046840, Unigene12354_Sample_011046840, Unigene13363_Sample_011046840, Unigene13609_Sample_011046840, Unigene13610_Sample_011046840, Unigene1366_Sample_011046840…
62	Endometrial cancer	Unigene10215_Sample_011046840, Unigene10885_Sample_011046840, Unigene10886_Sample_011046840, Unigene11081_Sample_011046840, Unigene11324_Sample_011046840, Unigene11512_Sample_011046840, Unigene11765_Sample_011046840, Unigene1215_Sample_011046840, Unigene12797_Sample_011046840, Unigene13111_Sample_011046840, Unigene13317_Sample_011046840, Unigene13363_Sample_011046840, Unigene14015_Sample_01104684…
63	VEGF signaling pathway	Unigene10931_Sample_011046840, Unigene11132_Sample_011046840, Unigene12408_Sample_011046840, Unigene12409_Sample_011046840, Unigene13363_Sample_011046840, Unigene1366_Sample_011046840, Unigene14039_Sample_011046840, Unigene14629_Sample_011046840, Unigene14630_Sample_011046840, Unigene14717_Sample_011046840, Unigene14942_Sample_011046840, Unigene14943_Sample_011046840, Unigene15153_Sample_01104684…
64	Vibrio cholerae infection	Unigene10316_Sample_011046840, Unigene10931_Sample_011046840, Unigene1172_Sample_011046840, Unigene12796_Sample_011046840, Unigene13051_Sample_011046840, Unigene1366_Sample_011046840, Unigene13744_Sample_011046840, Unigene14040_Sample_011046840, Unigene14041_Sample_011046840, Unigene14042_Sample_011046840, Unigene1422_Sample_011046840, Unigene14511_Sample_011046840, Unigene14512_Sample_011046840,…
65	Prostate cancer	Unigene1014_Sample_011046840, Unigene10215_Sample_011046840, Unigene10559_Sample_011046840, Unigene10885_Sample_011046840, Unigene10886_Sample_011046840, Unigene11284_Sample_011046840, Unigene11765_Sample_011046840, Unigene11946_Sample_011046840, Unigene1202_Sample_011046840, Unigene1203_Sample_011046840, Unigene1215_Sample_011046840, Unigene13363_Sample_011046840, Unigene1360_Sample_011046840, U…
66	TGF-beta signaling pathway	Unigene10141_Sample_011046840, Unigene1014_Sample_011046840, Unigene11284_Sample_011046840, Unigene11553_Sample_011046840, Unigene1192_Sample_011046840, Unigene12391_Sample_011046840, Unigene13354_Sample_011046840, Unigene14445_Sample_011046840, Unigene14535_Sample_011046840, Unigene14536_Sample_011046840, Unigene14847_Sample_011046840, Unigene1494_Sample_011046840, Unigene15094_Sample_011046840,…
67	Basal cell carcinoma	Unigene10003_Sample_011046840, Unigene10042_Sample_011046840, Unigene10215_Sample_011046840, Unigene1024_Sample_011046840, Unigene11081_Sample_011046840, Unigene11165_Sample_011046840, Unigene11173_Sample_011046840, Unigene11324_Sample_011046840, Unigene11512_Sample_011046840, Unigene11729_Sample_011046840, Unigene11730_Sample_011046840, Unigene12797_Sample_011046840, Unigene13111_Sample_01104684…
68	PPAR signaling pathway	Unigene11300_Sample_011046840, Unigene11441_Sample_011046840, Unigene11569_Sample_011046840, Unigene118_Sample_011046840, Unigene12010_Sample_011046840, Unigene12058_Sample_011046840, Unigene12059_Sample_011046840, Unigene12746_Sample_011046840, Unigene12747_Sample_011046840, Unigene12748_Sample_011046840, Unigene12749_Sample_011046840, Unigene13067_Sample_011046840, Unigene13068_Sample_011046840…
69	Chagas disease	Unigene10398_Sample_011046840, Unigene10399_Sample_011046840, Unigene11848_Sample_011046840, Unigene11866_Sample_011046840, Unigene11897_Sample_011046840, Unigene1195_Sample_011046840, Unigene1212_Sample_011046840, Unigene13050_Sample_011046840, Unigene13051_Sample_011046840, Unigene13052_Sample_011046840, Unigene13363_Sample_011046840, Unigene13657_Sample_011046840, Unigene14027_Sample_011046840…
70	Adipocytokine signaling pathway	Unigene10521_Sample_011046840, Unigene11300_Sample_011046840, Unigene11441_Sample_011046840, Unigene12092_Sample_011046840, Unigene12746_Sample_011046840, Unigene12747_Sample_011046840, Unigene12748_Sample_011046840, Unigene12749_Sample_011046840, Unigene13261_Sample_011046840, Unigene13363_Sample_011046840, Unigene13402_Sample_011046840, Unigene13657_Sample_011046840, Unigene14076_Sample_0110468…
71	Amyotrophic lateral sclerosis (ALS)	Unigene10631_Sample_011046840, Unigene10953_Sample_011046840, Unigene10954_Sample_011046840, Unigene11132_Sample_011046840, Unigene11293_Sample_011046840, Unigene1332_Sample_011046840, Unigene13623_Sample_011046840, Unigene14340_Sample_011046840, Unigene14396_Sample_011046840, Unigene14397_Sample_011046840, Unigene14398_Sample_011046840, Unigene14399_Sample_011046840, Unigene14400_Sample_01104684…
72	Ribosome	Unigene10997_Sample_011046840, Unigene12781_Sample_011046840, Unigene1385_Sample_011046840, Unigene14067_Sample_011046840, Unigene16621_Sample_011046840, Unigene1710_Sample_011046840, Unigene17516_Sample_011046840, Unigene19319_Sample_011046840, Unigene19672_Sample_011046840, Unigene20167_Sample_011046840, Unigene20272_Sample_011046840, Unigene20368_Sample_011046840, Unigene2658_Sample_011046840,…
73	Inositol phosphate metabolism	Unigene10377_Sample_011046840, Unigene105_Sample_011046840, Unigene10660_Sample_011046840, Unigene106_Sample_011046840, Unigene10838_Sample_011046840, Unigene10926_Sample_011046840, Unigene1104_Sample_011046840, Unigene1105_Sample_011046840, Unigene11125_Sample_011046840, Unigene11126_Sample_011046840, Unigene12159_Sample_011046840, Unigene13137_Sample_011046840, Unigene13391_Sample_011046840, Un…
74	Fc epsilon RI signaling pathway	Unigene10885_Sample_011046840, Unigene10886_Sample_011046840, Unigene10931_Sample_011046840, Unigene12408_Sample_011046840, Unigene12409_Sample_011046840, Unigene13363_Sample_011046840, Unigene13657_Sample_011046840, Unigene1366_Sample_011046840, Unigene14717_Sample_011046840, Unigene14720_Sample_011046840, Unigene14942_Sample_011046840, Unigene14943_Sample_011046840, Unigene15026_Sample_01104684…
75	Chronic myeloid leukemia	Unigene10521_Sample_011046840, Unigene10885_Sample_011046840, Unigene10886_Sample_011046840, Unigene1109_Sample_011046840, Unigene1110_Sample_011046840, Unigene1192_Sample_011046840, Unigene12092_Sample_011046840, Unigene1215_Sample_011046840, Unigene12257_Sample_011046840, Unigene12615_Sample_011046840, Unigene12948_Sample_011046840, Unigene13363_Sample_011046840, Unigene14277_Sample_011046840, …
76	Renal cell carcinoma	Unigene1014_Sample_011046840, Unigene10521_Sample_011046840, Unigene10581_Sample_011046840, Unigene10885_Sample_011046840, Unigene10886_Sample_011046840, Unigene10897_Sample_011046840, Unigene10925_Sample_011046840, Unigene11284_Sample_011046840, Unigene11632_Sample_011046840, Unigene12092_Sample_011046840, Unigene1215_Sample_011046840, Unigene12310_Sample_011046840, Unigene13261_Sample_011046840…
77	Thyroid cancer	Unigene11441_Sample_011046840, Unigene11682_Sample_011046840, Unigene11899_Sample_011046840, Unigene1205_Sample_011046840, Unigene1215_Sample_011046840, Unigene12746_Sample_011046840, Unigene12747_Sample_011046840, Unigene12748_Sample_011046840, Unigene12749_Sample_011046840, Unigene13444_Sample_011046840, Unigene14665_Sample_011046840, Unigene14667_Sample_011046840, Unigene14668_Sample_011046840…
78	Aminoacyl-tRNA biosynthesis	Unigene10802_Sample_011046840, Unigene10837_Sample_011046840, Unigene10967_Sample_011046840, Unigene1113_Sample_011046840, Unigene11239_Sample_011046840, Unigene11655_Sample_011046840, Unigene11903_Sample_011046840, Unigene1208_Sample_011046840, Unigene14086_Sample_011046840, Unigene14087_Sample_011046840, Unigene14188_Sample_011046840, Unigene14236_Sample_011046840, Unigene14237_Sample_011046840…
79	Lysine degradation	Unigene10042_Sample_011046840, Unigene10169_Sample_011046840, Unigene11171_Sample_011046840, Unigene1166_Sample_011046840, Unigene12092_Sample_011046840, Unigene13088_Sample_011046840, Unigene13089_Sample_011046840, Unigene13485_Sample_011046840, Unigene13702_Sample_011046840, Unigene13826_Sample_011046840, Unigene15201_Sample_011046840, Unigene15451_Sample_011046840, Unigene15453_Sample_01104684…
80	Cell adhesion molecules (CAMs)	Unigene10030_Sample_011046840, Unigene10032_Sample_011046840, Unigene10033_Sample_011046840, Unigene10363_Sample_011046840, Unigene10425_Sample_011046840, Unigene10428_Sample_011046840, Unigene10923_Sample_011046840, Unigene10990_Sample_011046840, Unigene1130_Sample_011046840, Unigene12118_Sample_011046840, Unigene12354_Sample_011046840, Unigene12356_Sample_011046840, Unigene12487_Sample_01104684…
81	Glycolysis / Gluconeogenesis	Unigene10046_Sample_011046840, Unigene10379_Sample_011046840, Unigene11558_Sample_011046840, Unigene11960_Sample_011046840, Unigene12217_Sample_011046840, Unigene12218_Sample_011046840, Unigene12406_Sample_011046840, Unigene1399_Sample_011046840, Unigene14249_Sample_011046840, Unigene14250_Sample_011046840, Unigene14251_Sample_011046840, Unigene15347_Sample_011046840, Unigene16042_Sample_01104684…
82	Amino sugar and nucleotide sugar metabolism	Unigene10379_Sample_011046840, Unigene11569_Sample_011046840, Unigene11708_Sample_011046840, Unigene12089_Sample_011046840, Unigene12833_Sample_011046840, Unigene12906_Sample_011046840, Unigene13364_Sample_011046840, Unigene13504_Sample_011046840, Unigene13626_Sample_011046840, Unigene14257_Sample_011046840, Unigene14479_Sample_011046840, Unigene14939_Sample_011046840, Unigene14940_Sample_0110468…
83	Notch signaling pathway	Unigene1014_Sample_011046840, Unigene10250_Sample_011046840, Unigene1035_Sample_011046840, Unigene10471_Sample_011046840, Unigene10754_Sample_011046840, Unigene11284_Sample_011046840, Unigene1199_Sample_011046840, Unigene1201_Sample_011046840, Unigene12782_Sample_011046840, Unigene12948_Sample_011046840, Unigene13257_Sample_011046840, Unigene13553_Sample_011046840, Unigene13554_Sample_011046840, …
84	Phototransduction - fly	Unigene10178_Sample_011046840, Unigene10429_Sample_011046840, Unigene10430_Sample_011046840, Unigene10871_Sample_011046840, Unigene10931_Sample_011046840, Unigene11695_Sample_011046840, Unigene12796_Sample_011046840, Unigene13050_Sample_011046840, Unigene13052_Sample_011046840, Unigene13801_Sample_011046840, Unigene14027_Sample_011046840, Unigene1422_Sample_011046840, Unigene14610_Sample_01104684…
85	Glioma	Unigene10178_Sample_011046840, Unigene10885_Sample_011046840, Unigene10886_Sample_011046840, Unigene10931_Sample_011046840, Unigene11765_Sample_011046840, Unigene1215_Sample_011046840, Unigene13363_Sample_011046840, Unigene1360_Sample_011046840, Unigene1366_Sample_011046840, Unigene13801_Sample_011046840, Unigene14629_Sample_011046840, Unigene14630_Sample_011046840, Unigene14717_Sample_011046840,…
86	mTOR signaling pathway	Unigene10931_Sample_011046840, Unigene1215_Sample_011046840, Unigene1234_Sample_011046840, Unigene12919_Sample_011046840, Unigene13363_Sample_011046840, Unigene14632_Sample_011046840, Unigene14633_Sample_011046840, Unigene14770_Sample_011046840, Unigene14779_Sample_011046840, Unigene15010_Sample_011046840, Unigene15011_Sample_011046840, Unigene15012_Sample_011046840, Unigene15438_Sample_011046840…
87	Toll-like receptor signaling pathway	Unigene11105_Sample_011046840, Unigene11993_Sample_011046840, Unigene1212_Sample_011046840, Unigene13363_Sample_011046840, Unigene13657_Sample_011046840, Unigene14080_Sample_011046840, Unigene14720_Sample_011046840, Unigene15026_Sample_011046840, Unigene15138_Sample_011046840, Unigene15268_Sample_011046840, Unigene15560_Sample_011046840, Unigene16378_Sample_011046840, Unigene16644_Sample_01104684…
88	Prion diseases	Unigene10030_Sample_011046840, Unigene10032_Sample_011046840, Unigene10033_Sample_011046840, Unigene10250_Sample_011046840, Unigene1035_Sample_011046840, Unigene10425_Sample_011046840, Unigene10923_Sample_011046840, Unigene1199_Sample_011046840, Unigene12076_Sample_011046840, Unigene12383_Sample_011046840, Unigene12654_Sample_011046840, Unigene12782_Sample_011046840, Unigene13257_Sample_011046840…
89	Natural killer cell mediated cytotoxicity	Unigene10289_Sample_011046840, Unigene10521_Sample_011046840, Unigene10885_Sample_011046840, Unigene10886_Sample_011046840, Unigene10931_Sample_011046840, Unigene11132_Sample_011046840, Unigene12092_Sample_011046840, Unigene1215_Sample_011046840, Unigene13560_Sample_011046840, Unigene1366_Sample_011046840, Unigene14629_Sample_011046840, Unigene14630_Sample_011046840, Unigene14717_Sample_011046840…
90	Jak-STAT signaling pathway	Unigene10042_Sample_011046840, Unigene1014_Sample_011046840, Unigene10289_Sample_011046840, Unigene10521_Sample_011046840, Unigene10885_Sample_011046840, Unigene10886_Sample_011046840, Unigene11284_Sample_011046840, Unigene12092_Sample_011046840, Unigene12112_Sample_011046840, Unigene12891_Sample_011046840, Unigene12960_Sample_011046840, Unigene13098_Sample_011046840, Unigene13363_Sample_01104684…
91	Hedgehog signaling pathway	Unigene10215_Sample_011046840, Unigene1024_Sample_011046840, Unigene11165_Sample_011046840, Unigene11173_Sample_011046840, Unigene11206_Sample_011046840, Unigene11729_Sample_011046840, Unigene11730_Sample_011046840, Unigene13709_Sample_011046840, Unigene13710_Sample_011046840, Unigene13744_Sample_011046840, Unigene14015_Sample_011046840, Unigene14016_Sample_011046840, Unigene14017_Sample_01104684…
92	p53 signaling pathway	Unigene10141_Sample_011046840, Unigene10423_Sample_011046840, Unigene10424_Sample_011046840, Unigene11553_Sample_011046840, Unigene11658_Sample_011046840, Unigene12887_Sample_011046840, Unigene12888_Sample_011046840, Unigene1332_Sample_011046840, Unigene13352_Sample_011046840, Unigene14329_Sample_011046840, Unigene14625_Sample_011046840, Unigene1502_Sample_011046840, Unigene16700_Sample_011046840…
93	Pancreatic cancer	Unigene10210_Sample_011046840, Unigene11765_Sample_011046840, Unigene1192_Sample_011046840, Unigene1215_Sample_011046840, Unigene13363_Sample_011046840, Unigene13657_Sample_011046840, Unigene14640_Sample_011046840, Unigene14641_Sample_011046840, Unigene14642_Sample_011046840, Unigene15560_Sample_011046840, Unigene15930_Sample_011046840, Unigene16361_Sample_011046840, Unigene16871_Sample_011046840…
94	N-Glycan biosynthesis	Unigene10568_Sample_011046840, Unigene10938_Sample_011046840, Unigene1103_Sample_011046840, Unigene1371_Sample_011046840, Unigene1392_Sample_011046840, Unigene14201_Sample_011046840, Unigene14930_Sample_011046840, Unigene14977_Sample_011046840, Unigene14978_Sample_011046840, Unigene15493_Sample_011046840, Unigene15790_Sample_011046840, Unigene15791_Sample_011046840, Unigene15841_Sample_011046840,…
95	DNA replication	Unigene10223_Sample_011046840, Unigene10655_Sample_011046840, Unigene10764_Sample_011046840, Unigene1256_Sample_011046840, Unigene13570_Sample_011046840, Unigene14222_Sample_011046840, Unigene14223_Sample_011046840, Unigene14473_Sample_011046840, Unigene15501_Sample_011046840, Unigene15530_Sample_011046840, Unigene1578_Sample_011046840, Unigene1641_Sample_011046840, Unigene16817_Sample_011046840,…
96	Nucleotide excision repair	Unigene1256_Sample_011046840, Unigene14473_Sample_011046840, Unigene15501_Sample_011046840, Unigene15530_Sample_011046840, Unigene16062_Sample_011046840, Unigene16166_Sample_011046840, Unigene16355_Sample_011046840, Unigene1662_Sample_011046840, Unigene16923_Sample_011046840, Unigene17075_Sample_011046840, Unigene1724_Sample_011046840, Unigene1739_Sample_011046840, Unigene17524_Sample_011046840, …
97	Epithelial cell signaling in Helicobacter pylori infection	Unigene10422_Sample_011046840, Unigene10521_Sample_011046840, Unigene10522_Sample_011046840, Unigene12092_Sample_011046840, Unigene12310_Sample_011046840, Unigene13657_Sample_011046840, Unigene1366_Sample_011046840, Unigene14042_Sample_011046840, Unigene14185_Sample_011046840, Unigene15013_Sample_011046840, Unigene15026_Sample_011046840, Unigene15153_Sample_011046840, Unigene15154_Sample_01104684…
98	Fructose and mannose metabolism	Unigene10379_Sample_011046840, Unigene10602_Sample_011046840, Unigene10603_Sample_011046840, Unigene12592_Sample_011046840, Unigene14249_Sample_011046840, Unigene14250_Sample_011046840, Unigene14251_Sample_011046840, Unigene15467_Sample_011046840, Unigene16352_Sample_011046840, Unigene16353_Sample_011046840, Unigene17056_Sample_011046840, Unigene17144_Sample_011046840, Unigene17683_Sample_0110468…
99	Starch and sucrose metabolism	Unigene10176_Sample_011046840, Unigene10260_Sample_011046840, Unigene10379_Sample_011046840, Unigene10710_Sample_011046840, Unigene11307_Sample_011046840, Unigene11518_Sample_011046840, Unigene11519_Sample_011046840, Unigene11666_Sample_011046840, Unigene12255_Sample_011046840, Unigene12399_Sample_011046840, Unigene12723_Sample_011046840, Unigene13189_Sample_011046840, Unigene13190_Sample_0110468…
100	Glycerolipid metabolism	Unigene10558_Sample_011046840, Unigene10577_Sample_011046840, Unigene10818_Sample_011046840, Unigene12058_Sample_011046840, Unigene12059_Sample_011046840, Unigene12959_Sample_011046840, Unigene13184_Sample_011046840, Unigene13345_Sample_011046840, Unigene13518_Sample_011046840, Unigene13519_Sample_011046840, Unigene13520_Sample_011046840, Unigene13521_Sample_011046840, Unigene13522_Sample_0110468…
101	Basal transcription factors	Unigene10896_Sample_011046840, Unigene11229_Sample_011046840, Unigene11230_Sample_011046840, Unigene1209_Sample_011046840, Unigene1211_Sample_011046840, Unigene1337_Sample_011046840, Unigene14128_Sample_011046840, Unigene14273_Sample_011046840, Unigene14625_Sample_011046840, Unigene14787_Sample_011046840, Unigene16342_Sample_011046840, Unigene16904_Sample_011046840, Unigene17086_Sample_011046840,…
102	Olfactory transduction	Unigene10178_Sample_011046840, Unigene10205_Sample_011046840, Unigene10504_Sample_011046840, Unigene10953_Sample_011046840, Unigene10954_Sample_011046840, Unigene1208_Sample_011046840, Unigene12167_Sample_011046840, Unigene12216_Sample_011046840, Unigene12731_Sample_011046840, Unigene13744_Sample_011046840, Unigene13801_Sample_011046840, Unigene14176_Sample_011046840, Unigene14875_Sample_01104684…
103	Phototransduction	Unigene10064_Sample_011046840, Unigene10133_Sample_011046840, Unigene10178_Sample_011046840, Unigene10205_Sample_011046840, Unigene10439_Sample_011046840, Unigene10504_Sample_011046840, Unigene10953_Sample_011046840, Unigene10954_Sample_011046840, Unigene12216_Sample_011046840, Unigene1222_Sample_011046840, Unigene1334_Sample_011046840, Unigene13801_Sample_011046840, Unigene14176_Sample_011046840…
104	Pyruvate metabolism	Unigene10046_Sample_011046840, Unigene11558_Sample_011046840, Unigene12147_Sample_011046840, Unigene12217_Sample_011046840, Unigene12218_Sample_011046840, Unigene1399_Sample_011046840, Unigene14241_Sample_011046840, Unigene14242_Sample_011046840, Unigene14243_Sample_011046840, Unigene14244_Sample_011046840, Unigene14245_Sample_011046840, Unigene15282_Sample_011046840, Unigene15347_Sample_01104684…
105	Proteasome	Unigene11140_Sample_011046840, Unigene11419_Sample_011046840, Unigene12150_Sample_011046840, Unigene13062_Sample_011046840, Unigene13063_Sample_011046840, Unigene13443_Sample_011046840, Unigene14538_Sample_011046840, Unigene14539_Sample_011046840, Unigene1477_Sample_011046840, Unigene1528_Sample_011046840, Unigene17546_Sample_011046840, Unigene18107_Sample_011046840, Unigene18192_Sample_011046840…
106	Arrhythmogenic right ventricular cardiomyopathy (ARVC)	Unigene10054_Sample_011046840, Unigene10381_Sample_011046840, Unigene10783_Sample_011046840, Unigene1130_Sample_011046840, Unigene11335_Sample_011046840, Unigene12174_Sample_011046840, Unigene12300_Sample_011046840, Unigene12796_Sample_011046840, Unigene12947_Sample_011046840, Unigene13291_Sample_011046840, Unigene134_Sample_011046840, Unigene135_Sample_011046840, Unigene13961_Sample_011046840, U…
107	Acute myeloid leukemia	Unigene10885_Sample_011046840, Unigene10886_Sample_011046840, Unigene1215_Sample_011046840, Unigene13363_Sample_011046840, Unigene14770_Sample_011046840, Unigene14774_Sample_011046840, Unigene15560_Sample_011046840, Unigene16361_Sample_011046840, Unigene16787_Sample_011046840, Unigene16788_Sample_011046840, Unigene17092_Sample_011046840, Unigene17170_Sample_011046840, Unigene17171_Sample_01104684…
108	Ether lipid metabolism	Unigene10210_Sample_011046840, Unigene10710_Sample_011046840, Unigene10818_Sample_011046840, Unigene12408_Sample_011046840, Unigene12409_Sample_011046840, Unigene1333_Sample_011046840, Unigene14061_Sample_011046840, Unigene14062_Sample_011046840, Unigene16430_Sample_011046840, Unigene17009_Sample_011046840, Unigene17028_Sample_011046840, Unigene17620_Sample_011046840, Unigene18331_Sample_01104684…
109	Vasopressin-regulated water reabsorption	Unigene10676_Sample_011046840, Unigene11513_Sample_011046840, Unigene1158_Sample_011046840, Unigene11946_Sample_011046840, Unigene119_Sample_011046840, Unigene12674_Sample_011046840, Unigene12958_Sample_011046840, Unigene13051_Sample_011046840, Unigene13513_Sample_011046840, Unigene13744_Sample_011046840, Unigene13833_Sample_011046840, Unigene13924_Sample_011046840, Unigene14057_Sample_011046840,…
110	Tyrosine metabolism	Unigene10090_Sample_011046840, Unigene11644_Sample_011046840, Unigene11645_Sample_011046840, Unigene11646_Sample_011046840, Unigene11647_Sample_011046840, Unigene1202_Sample_011046840, Unigene1203_Sample_011046840, Unigene12112_Sample_011046840, Unigene12488_Sample_011046840, Unigene125_Sample_011046840, Unigene12695_Sample_011046840, Unigene128_Sample_011046840, Unigene13098_Sample_011046840, Un…
111	Apoptosis	Unigene11132_Sample_011046840, Unigene1332_Sample_011046840, Unigene13363_Sample_011046840, Unigene13744_Sample_011046840, Unigene14625_Sample_011046840, Unigene15807_Sample_011046840, Unigene16282_Sample_011046840, Unigene16283_Sample_011046840, Unigene17092_Sample_011046840, Unigene17095_Sample_011046840, Unigene17196_Sample_011046840, Unigene17511_Sample_011046840, Unigene17738_Sample_01104684…
112	ABC transporters	Unigene10007_Sample_011046840, Unigene10351_Sample_011046840, Unigene11779_Sample_011046840, Unigene11780_Sample_011046840, Unigene12689_Sample_011046840, Unigene12690_Sample_011046840, Unigene13020_Sample_011046840, Unigene13265_Sample_011046840, Unigene13384_Sample_011046840, Unigene14451_Sample_011046840, Unigene14452_Sample_011046840, Unigene14890_Sample_011046840, Unigene15490_Sample_0110468…
113	Arginine and proline metabolism	Unigene10756_Sample_011046840, Unigene10903_Sample_011046840, Unigene11057_Sample_011046840, Unigene11058_Sample_011046840, Unigene11059_Sample_011046840, Unigene11060_Sample_011046840, Unigene11061_Sample_011046840, Unigene11644_Sample_011046840, Unigene11645_Sample_011046840, Unigene11646_Sample_011046840, Unigene11647_Sample_011046840, Unigene11724_Sample_011046840, Unigene128_Sample_011046840…
114	Proximal tubule bicarbonate reclamation	Unigene10084_Sample_011046840, Unigene10085_Sample_011046840, Unigene10152_Sample_011046840, Unigene10756_Sample_011046840, Unigene10850_Sample_011046840, Unigene10851_Sample_011046840, Unigene10852_Sample_011046840, Unigene10853_Sample_011046840, Unigene10903_Sample_011046840, Unigene11340_Sample_011046840, Unigene11341_Sample_011046840, Unigene12658_Sample_011046840, Unigene13462_Sample_0110468…
115	Systemic lupus erythematosus	Unigene1174_Sample_011046840, Unigene1195_Sample_011046840, Unigene1225_Sample_011046840, Unigene1335_Sample_011046840, Unigene1339_Sample_011046840, Unigene14935_Sample_011046840, Unigene151_Sample_011046840, Unigene1533_Sample_011046840, Unigene1576_Sample_011046840, Unigene16340_Sample_011046840, Unigene17815_Sample_011046840, Unigene17851_Sample_011046840, Unigene17852_Sample_011046840, Unige…
116	Glycine, serine and threonine metabolism	Unigene11724_Sample_011046840, Unigene12217_Sample_011046840, Unigene12218_Sample_011046840, Unigene12642_Sample_011046840, Unigene13365_Sample_011046840, Unigene13647_Sample_011046840, Unigene16688_Sample_011046840, Unigene18554_Sample_011046840, Unigene18555_Sample_011046840, Unigene18696_Sample_011046840, Unigene18697_Sample_011046840, Unigene19462_Sample_011046840, Unigene2106_Sample_01104684…
117	Leishmaniasis	Unigene10289_Sample_011046840, Unigene10931_Sample_011046840, Unigene1195_Sample_011046840, Unigene1212_Sample_011046840, Unigene14717_Sample_011046840, Unigene14942_Sample_011046840, Unigene14943_Sample_011046840, Unigene151_Sample_011046840, Unigene15560_Sample_011046840, Unigene15861_Sample_011046840, Unigene1654_Sample_011046840, Unigene16566_Sample_011046840, Unigene16567_Sample_011046840, U…
118	Valine, leucine and isoleucine degradation	Unigene10062_Sample_011046840, Unigene10213_Sample_011046840, Unigene10214_Sample_011046840, Unigene11295_Sample_011046840, Unigene11369_Sample_011046840, Unigene11370_Sample_011046840, Unigene1166_Sample_011046840, Unigene12217_Sample_011046840, Unigene12218_Sample_011046840, Unigene13067_Sample_011046840, Unigene13068_Sample_011046840, Unigene13088_Sample_011046840, Unigene13089_Sample_01104684…
119	Complement and coagulation cascades	Unigene10336_Sample_011046840, Unigene10337_Sample_011046840, Unigene10741_Sample_011046840, Unigene11365_Sample_011046840, Unigene11606_Sample_011046840, Unigene11668_Sample_011046840, Unigene1195_Sample_011046840, Unigene12180_Sample_011046840, Unigene12354_Sample_011046840, Unigene12430_Sample_011046840, Unigene13436_Sample_011046840, Unigene1391_Sample_011046840, Unigene14905_Sample_011046840…
120	RNA polymerase	Unigene14819_Sample_011046840, Unigene14942_Sample_011046840, Unigene14943_Sample_011046840, Unigene15289_Sample_011046840, Unigene15661_Sample_011046840, Unigene15662_Sample_011046840, Unigene15720_Sample_011046840, Unigene15869_Sample_011046840, Unigene16023_Sample_011046840, Unigene16024_Sample_011046840, Unigene16130_Sample_011046840, Unigene1654_Sample_011046840, Unigene16805_Sample_01104684…
121	Melanoma	Unigene10559_Sample_011046840, Unigene10576_Sample_011046840, Unigene11765_Sample_011046840, Unigene1215_Sample_011046840, Unigene12310_Sample_011046840, Unigene13363_Sample_011046840, Unigene13456_Sample_011046840, Unigene13457_Sample_011046840, Unigene1360_Sample_011046840, Unigene14185_Sample_011046840, Unigene15504_Sample_011046840, Unigene15560_Sample_011046840, Unigene16361_Sample_011046840…
122	Drug metabolism - other enzymes	Unigene10260_Sample_011046840, Unigene10593_Sample_011046840, Unigene11425_Sample_011046840, Unigene12118_Sample_011046840, Unigene12478_Sample_011046840, Unigene13071_Sample_011046840, Unigene1327_Sample_011046840, Unigene1329_Sample_011046840, Unigene13353_Sample_011046840, Unigene1346_Sample_011046840, Unigene1347_Sample_011046840, Unigene14047_Sample_011046840, Unigene14048_Sample_011046840, …
123	Cysteine and methionine metabolism	Unigene10948_Sample_011046840, Unigene10949_Sample_011046840, Unigene11644_Sample_011046840, Unigene11645_Sample_011046840, Unigene11646_Sample_011046840, Unigene11647_Sample_011046840, Unigene12642_Sample_011046840, Unigene13365_Sample_011046840, Unigene13436_Sample_011046840, Unigene13647_Sample_011046840, Unigene14607_Sample_011046840, Unigene14608_Sample_011046840, Unigene15494_Sample_0110468…
124	Glutathione metabolism	Unigene1202_Sample_011046840, Unigene1203_Sample_011046840, Unigene12506_Sample_011046840, Unigene1272_Sample_011046840, Unigene14340_Sample_011046840, Unigene15293_Sample_011046840, Unigene15294_Sample_011046840, Unigene16926_Sample_011046840, Unigene16927_Sample_011046840, Unigene17223_Sample_011046840, Unigene17224_Sample_011046840, Unigene17225_Sample_011046840, Unigene17335_Sample_011046840,…
125	Aldosterone-regulated sodium reabsorption	Unigene10084_Sample_011046840, Unigene10085_Sample_011046840, Unigene10152_Sample_011046840, Unigene10931_Sample_011046840, Unigene1300_Sample_011046840, Unigene13950_Sample_011046840, Unigene14619_Sample_011046840, Unigene14717_Sample_011046840, Unigene14942_Sample_011046840, Unigene14943_Sample_011046840, Unigene15518_Sample_011046840, Unigene15560_Sample_011046840, Unigene15861_Sample_01104684…
126	Bladder cancer	Unigene10141_Sample_011046840, Unigene10224_Sample_011046840, Unigene10225_Sample_011046840, Unigene10559_Sample_011046840, Unigene10791_Sample_011046840, Unigene11033_Sample_011046840, Unigene1143_Sample_011046840, Unigene1144_Sample_011046840, Unigene1145_Sample_011046840, Unigene1146_Sample_011046840, Unigene11553_Sample_011046840, Unigene11765_Sample_011046840, Unigene1191_Sample_011046840, U…
127	Citrate cycle (TCA cycle)	Unigene10046_Sample_011046840, Unigene12217_Sample_011046840, Unigene12218_Sample_011046840, Unigene1305_Sample_011046840, Unigene15293_Sample_011046840, Unigene15294_Sample_011046840, Unigene15347_Sample_011046840, Unigene1541_Sample_011046840, Unigene16540_Sample_011046840, Unigene16924_Sample_011046840, Unigene17265_Sample_011046840, Unigene17539_Sample_011046840, Unigene18545_Sample_011046840…
128	MAPK signaling pathway - fly	Unigene101_Sample_011046840, Unigene102_Sample_011046840, Unigene103_Sample_011046840, Unigene104_Sample_011046840, Unigene10521_Sample_011046840, Unigene10885_Sample_011046840, Unigene10886_Sample_011046840, Unigene10925_Sample_011046840, Unigene1148_Sample_011046840, Unigene1149_Sample_011046840, Unigene11899_Sample_011046840, Unigene12092_Sample_011046840, Unigene1269_Sample_011046840, Unigene…
129	Homologous recombination	Unigene1209_Sample_011046840, Unigene1211_Sample_011046840, Unigene127_Sample_011046840, Unigene1389_Sample_011046840, Unigene13955_Sample_011046840, Unigene14462_Sample_011046840, Unigene15163_Sample_011046840, Unigene17075_Sample_011046840, Unigene1727_Sample_011046840, Unigene17503_Sample_011046840, Unigene17504_Sample_011046840, Unigene17505_Sample_011046840, Unigene17506_Sample_011046840, Un…
130	Glycosylphosphatidylinositol(GPI)-anchor biosynthesis	Unigene10125_Sample_011046840, Unigene10434_Sample_011046840, Unigene1051_Sample_011046840, Unigene1052_Sample_011046840, Unigene1053_Sample_011046840, Unigene1054_Sample_011046840, Unigene1055_Sample_011046840, Unigene1056_Sample_011046840, Unigene1152_Sample_011046840, Unigene1153_Sample_011046840, Unigene13544_Sample_011046840, Unigene14050_Sample_011046840, Unigene14051_Sample_011046840, Unig…
131	O-Glycan biosynthesis	Unigene10571_Sample_011046840, Unigene13152_Sample_011046840, Unigene13153_Sample_011046840, Unigene1401_Sample_011046840, Unigene14950_Sample_011046840, Unigene15793_Sample_011046840, Unigene15794_Sample_011046840, Unigene15795_Sample_011046840, Unigene15796_Sample_011046840, Unigene15797_Sample_011046840, Unigene15923_Sample_011046840, Unigene1729_Sample_011046840, Unigene17387_Sample_011046840…
132	Cytokine-cytokine receptor interaction	Unigene11765_Sample_011046840, Unigene12112_Sample_011046840, Unigene12310_Sample_011046840, Unigene13098_Sample_011046840, Unigene13444_Sample_011046840, Unigene13445_Sample_011046840, Unigene13446_Sample_011046840, Unigene14185_Sample_011046840, Unigene15203_Sample_011046840, Unigene16720_Sample_011046840, Unigene17245_Sample_011046840, Unigene17246_Sample_011046840, Unigene17443_Sample_0110468…
133	Type II diabetes mellitus	Unigene10379_Sample_011046840, Unigene13261_Sample_011046840, Unigene13657_Sample_011046840, Unigene1399_Sample_011046840, Unigene14626_Sample_011046840, Unigene14770_Sample_011046840, Unigene15560_Sample_011046840, Unigene16220_Sample_011046840, Unigene16352_Sample_011046840, Unigene16353_Sample_011046840, Unigene1652_Sample_011046840, Unigene17092_Sample_011046840, Unigene17399_Sample_011046840…
134	Galactose metabolism	Unigene10379_Sample_011046840, Unigene15467_Sample_011046840, Unigene15673_Sample_011046840, Unigene15840_Sample_011046840, Unigene15841_Sample_011046840, Unigene16352_Sample_011046840, Unigene16353_Sample_011046840, Unigene16823_Sample_011046840, Unigene17056_Sample_011046840, Unigene17144_Sample_011046840, Unigene17357_Sample_011046840, Unigene18013_Sample_011046840, Unigene18385_Sample_0110468…
135	Collecting duct acid secretion	Unigene10448_Sample_011046840, Unigene10449_Sample_011046840, Unigene10450_Sample_011046840, Unigene10705_Sample_011046840, Unigene10706_Sample_011046840, Unigene11151_Sample_011046840, Unigene11199_Sample_011046840, Unigene11340_Sample_011046840, Unigene11341_Sample_011046840, Unigene12658_Sample_011046840, Unigene13172_Sample_011046840, Unigene14042_Sample_011046840, Unigene16145_Sample_0110468…
136	Fatty acid metabolism	Unigene11300_Sample_011046840, Unigene1166_Sample_011046840, Unigene13067_Sample_011046840, Unigene13068_Sample_011046840, Unigene13088_Sample_011046840, Unigene13089_Sample_011046840, Unigene13402_Sample_011046840, Unigene14076_Sample_011046840, Unigene14163_Sample_011046840, Unigene15667_Sample_011046840, Unigene15668_Sample_011046840, Unigene16042_Sample_011046840, Unigene16420_Sample_01104684…
137	Sphingolipid metabolism	Unigene10818_Sample_011046840, Unigene114_Sample_011046840, Unigene1303_Sample_011046840, Unigene1304_Sample_011046840, Unigene14061_Sample_011046840, Unigene14062_Sample_011046840, Unigene1421_Sample_011046840, Unigene15604_Sample_011046840, Unigene15605_Sample_011046840, Unigene1565_Sample_011046840, Unigene15770_Sample_011046840, Unigene15771_Sample_011046840, Unigene17096_Sample_011046840, Un…
138	RIG-I-like receptor signaling pathway	Unigene10702_Sample_011046840, Unigene13616_Sample_011046840, Unigene13657_Sample_011046840, Unigene14491_Sample_011046840, Unigene14653_Sample_011046840, Unigene14654_Sample_011046840, Unigene14655_Sample_011046840, Unigene14656_Sample_011046840, Unigene14658_Sample_011046840, Unigene14659_Sample_011046840, Unigene14660_Sample_011046840, Unigene14661_Sample_011046840, Unigene14662_Sample_0110468…
139	Mismatch repair	Unigene1256_Sample_011046840, Unigene14077_Sample_011046840, Unigene148_Sample_011046840, Unigene15087_Sample_011046840, Unigene15088_Sample_011046840, Unigene15501_Sample_011046840, Unigene15530_Sample_011046840, Unigene16350_Sample_011046840, Unigene17075_Sample_011046840, Unigene1739_Sample_011046840, Unigene17600_Sample_011046840, Unigene17601_Sample_011046840, Unigene18718_Sample_011046840, …
140	Arachidonic acid metabolism	Unigene12408_Sample_011046840, Unigene12409_Sample_011046840, Unigene12506_Sample_011046840, Unigene14340_Sample_011046840, Unigene16430_Sample_011046840, Unigene17223_Sample_011046840, Unigene17224_Sample_011046840, Unigene17225_Sample_011046840, Unigene17335_Sample_011046840, Unigene18643_Sample_011046840, Unigene18857_Sample_011046840, Unigene191_Sample_011046840, Unigene2072_Sample_011046840,…
141	Hematopoietic cell lineage	Unigene10809_Sample_011046840, Unigene1130_Sample_011046840, Unigene12112_Sample_011046840, Unigene12354_Sample_011046840, Unigene12417_Sample_011046840, Unigene1272_Sample_011046840, Unigene13098_Sample_011046840, Unigene134_Sample_011046840, Unigene135_Sample_011046840, Unigene13609_Sample_011046840, Unigene13610_Sample_011046840, Unigene15099_Sample_011046840, Unigene15203_Sample_011046840, Un…
142	Taste transduction	Unigene10477_Sample_011046840, Unigene12032_Sample_011046840, Unigene1300_Sample_011046840, Unigene13051_Sample_011046840, Unigene13613_Sample_011046840, Unigene13744_Sample_011046840, Unigene14145_Sample_011046840, Unigene14610_Sample_011046840, Unigene16460_Sample_011046840, Unigene16464_Sample_011046840, Unigene16465_Sample_011046840, Unigene16881_Sample_011046840, Unigene16882_Sample_01104684…
143	Alanine, aspartate and glutamate metabolism	Unigene10756_Sample_011046840, Unigene10903_Sample_011046840, Unigene11644_Sample_011046840, Unigene11645_Sample_011046840, Unigene11646_Sample_011046840, Unigene11647_Sample_011046840, Unigene11724_Sample_011046840, Unigene12600_Sample_011046840, Unigene13462_Sample_011046840, Unigene13463_Sample_011046840, Unigene1390_Sample_011046840, Unigene14184_Sample_011046840, Unigene15286_Sample_01104684…
144	Pentose phosphate pathway	Unigene10058_Sample_011046840, Unigene10343_Sample_011046840, Unigene10344_Sample_011046840, Unigene14249_Sample_011046840, Unigene14250_Sample_011046840, Unigene14251_Sample_011046840, Unigene14863_Sample_011046840, Unigene14864_Sample_011046840, Unigene15419_Sample_011046840, Unigene15420_Sample_011046840, Unigene16677_Sample_011046840, Unigene17056_Sample_011046840, Unigene17125_Sample_0110468…
145	alpha-Linolenic acid metabolism	Unigene11569_Sample_011046840, Unigene12408_Sample_011046840, Unigene12409_Sample_011046840, Unigene13067_Sample_011046840, Unigene13068_Sample_011046840, Unigene13184_Sample_011046840, Unigene1506_Sample_011046840, Unigene16430_Sample_011046840, Unigene18467_Sample_011046840, Unigene18468_Sample_011046840, Unigene19132_Sample_011046840, Unigene2522_Sample_011046840, Unigene2581_Sample_011046840,…
146	Antigen processing and presentation	Unigene10398_Sample_011046840, Unigene10399_Sample_011046840, Unigene10978_Sample_011046840, Unigene11993_Sample_011046840, Unigene1210_Sample_011046840, Unigene12383_Sample_011046840, Unigene13560_Sample_011046840, Unigene13972_Sample_011046840, Unigene1446_Sample_011046840, Unigene14860_Sample_011046840, Unigene15988_Sample_011046840, Unigene16370_Sample_011046840, Unigene16572_Sample_011046840…
147	Cytosolic DNA-sensing pathway	Unigene11495_Sample_011046840, Unigene1175_Sample_011046840, Unigene14653_Sample_011046840, Unigene14654_Sample_011046840, Unigene14655_Sample_011046840, Unigene14656_Sample_011046840, Unigene14658_Sample_011046840, Unigene14659_Sample_011046840, Unigene14660_Sample_011046840, Unigene14661_Sample_011046840, Unigene14662_Sample_011046840, Unigene14819_Sample_011046840, Unigene15289_Sample_01104684…
148	Propanoate metabolism	Unigene10076_Sample_011046840, Unigene10077_Sample_011046840, Unigene10078_Sample_011046840, Unigene10506_Sample_011046840, Unigene10507_Sample_011046840, Unigene11295_Sample_011046840, Unigene11558_Sample_011046840, Unigene1166_Sample_011046840, Unigene13067_Sample_011046840, Unigene13068_Sample_011046840, Unigene13088_Sample_011046840, Unigene13089_Sample_011046840, Unigene14112_Sample_01104684…
149	NOD-like receptor signaling pathway	Unigene11901_Sample_011046840, Unigene13657_Sample_011046840, Unigene14753_Sample_011046840, Unigene15560_Sample_011046840, Unigene16232_Sample_011046840, Unigene16337_Sample_011046840, Unigene16644_Sample_011046840, Unigene16645_Sample_011046840, Unigene17399_Sample_011046840, Unigene17400_Sample_011046840, Unigene17966_Sample_011046840, Unigene17990_Sample_011046840, Unigene17991_Sample_0110468…
150	Tryptophan metabolism	Unigene1094_Sample_011046840, Unigene1095_Sample_011046840, Unigene1096_Sample_011046840, Unigene1097_Sample_011046840, Unigene1166_Sample_011046840, Unigene12388_Sample_011046840, Unigene13088_Sample_011046840, Unigene13089_Sample_011046840, Unigene13826_Sample_011046840, Unigene16042_Sample_011046840, Unigene1811_Sample_011046840, Unigene18269_Sample_011046840, Unigene18298_Sample_011046840, Un…
151	Valine, leucine and isoleucine biosynthesis	Unigene10046_Sample_011046840, Unigene10837_Sample_011046840, Unigene11903_Sample_011046840, Unigene1208_Sample_011046840, Unigene14432_Sample_011046840, Unigene14433_Sample_011046840, Unigene1572_Sample_011046840, Unigene16028_Sample_011046840, Unigene16029_Sample_011046840, Unigene17658_Sample_011046840, Unigene17659_Sample_011046840, Unigene17660_Sample_011046840, Unigene17661_Sample_011046840…
152	Linoleic acid metabolism	Unigene10602_Sample_011046840, Unigene10603_Sample_011046840, Unigene12408_Sample_011046840, Unigene12409_Sample_011046840, Unigene16430_Sample_011046840, Unigene18857_Sample_011046840, Unigene2202_Sample_011046840, Unigene2203_Sample_011046840, Unigene2204_Sample_011046840, Unigene2205_Sample_011046840, Unigene2788_Sample_011046840, Unigene361_Sample_011046840, Unigene4913_Sample_011046840, Unig…
153	Base excision repair	Unigene1256_Sample_011046840, Unigene14308_Sample_011046840, Unigene14309_Sample_011046840, Unigene14473_Sample_011046840, Unigene15530_Sample_011046840, Unigene15827_Sample_011046840, Unigene1739_Sample_011046840, Unigene18410_Sample_011046840, Unigene19012_Sample_011046840, Unigene19013_Sample_011046840, Unigene20095_Sample_011046840, Unigene2223_Sample_011046840, Unigene2334_Sample_011046840, …
154	Circadian rhythm - fly	Unigene10215_Sample_011046840, Unigene10581_Sample_011046840, Unigene1155_Sample_011046840, Unigene13993_Sample_011046840, Unigene14015_Sample_011046840, Unigene14016_Sample_011046840, Unigene14017_Sample_011046840, Unigene14018_Sample_011046840, Unigene14019_Sample_011046840, Unigene14020_Sample_011046840, Unigene14021_Sample_011046840, Unigene14023_Sample_011046840, Unigene14024_Sample_01104684…
155	Maturity onset diabetes of the young	Unigene10184_Sample_011046840, Unigene11825_Sample_011046840, Unigene12270_Sample_011046840, Unigene13261_Sample_011046840, Unigene14666_Sample_011046840, Unigene14669_Sample_011046840, Unigene14673_Sample_011046840, Unigene14690_Sample_011046840, Unigene14696_Sample_011046840, Unigene15902_Sample_011046840, Unigene17494_Sample_011046840, Unigene17495_Sample_011046840, Unigene17496_Sample_0110468…
156	Butanoate metabolism	Unigene10046_Sample_011046840, Unigene10602_Sample_011046840, Unigene10603_Sample_011046840, Unigene1166_Sample_011046840, Unigene12600_Sample_011046840, Unigene13088_Sample_011046840, Unigene13089_Sample_011046840, Unigene1783_Sample_011046840, Unigene1811_Sample_011046840, Unigene18298_Sample_011046840, Unigene18299_Sample_011046840, Unigene19898_Sample_011046840, Unigene19_Sample_011046840, Un…
157	Selenoamino acid metabolism	Unigene11655_Sample_011046840, Unigene12506_Sample_011046840, Unigene12642_Sample_011046840, Unigene128_Sample_011046840, Unigene13012_Sample_011046840, Unigene13365_Sample_011046840, Unigene13408_Sample_011046840, Unigene13647_Sample_011046840, Unigene14335_Sample_011046840, Unigene14336_Sample_011046840, Unigene14607_Sample_011046840, Unigene14608_Sample_011046840, Unigene16824_Sample_011046840…
158	beta-Alanine metabolism	Unigene10076_Sample_011046840, Unigene10077_Sample_011046840, Unigene10078_Sample_011046840, Unigene10506_Sample_011046840, Unigene10507_Sample_011046840, Unigene11295_Sample_011046840, Unigene1166_Sample_011046840, Unigene12600_Sample_011046840, Unigene13067_Sample_011046840, Unigene13068_Sample_011046840, Unigene13088_Sample_011046840, Unigene13089_Sample_011046840, Unigene1484_Sample_011046840…
159	Regulation of autophagy	Unigene11505_Sample_011046840, Unigene11949_Sample_011046840, Unigene11950_Sample_011046840, Unigene12919_Sample_011046840, Unigene16502_Sample_011046840, Unigene16503_Sample_011046840, Unigene1684_Sample_011046840, Unigene17861_Sample_011046840, Unigene18140_Sample_011046840, Unigene18412_Sample_011046840, Unigene18542_Sample_011046840, Unigene18635_Sample_011046840, Unigene18832_Sample_01104684…
160	Biosynthesis of unsaturated fatty acids (no map in kegg database)	Unigene10595_Sample_011046840, Unigene11569_Sample_011046840, Unigene13067_Sample_011046840, Unigene13068_Sample_011046840, Unigene13754_Sample_011046840, Unigene1457_Sample_011046840, Unigene1506_Sample_011046840, Unigene15775_Sample_011046840, Unigene1746_Sample_011046840, Unigene1811_Sample_011046840, Unigene18302_Sample_011046840, Unigene18467_Sample_011046840, Unigene18468_Sample_011046840, …
161	Protein export	Unigene12648_Sample_011046840, Unigene16630_Sample_011046840, Unigene17282_Sample_011046840, Unigene17796_Sample_011046840, Unigene17957_Sample_011046840, Unigene2734_Sample_011046840, Unigene2933_Sample_011046840, Unigene3084_Sample_011046840, Unigene5852_Sample_011046840, Unigene5947_Sample_011046840, Unigene6570_Sample_011046840, Unigene6817_Sample_011046840, Unigene7131_Sample_011046840, Unig…
162	Retinol metabolism	Unigene10260_Sample_011046840, Unigene10577_Sample_011046840, Unigene11962_Sample_011046840, Unigene1543_Sample_011046840, Unigene15721_Sample_011046840, Unigene16243_Sample_011046840, Unigene17215_Sample_011046840, Unigene17216_Sample_011046840, Unigene1742_Sample_011046840, Unigene18857_Sample_011046840, Unigene20703_Sample_011046840, Unigene2202_Sample_011046840, Unigene2203_Sample_011046840, …
163	Phenylalanine metabolism	Unigene11644_Sample_011046840, Unigene11645_Sample_011046840, Unigene11646_Sample_011046840, Unigene11647_Sample_011046840, Unigene13098_Sample_011046840, Unigene13848_Sample_011046840, Unigene14078_Sample_011046840, Unigene16420_Sample_011046840, Unigene16470_Sample_011046840, Unigene16546_Sample_011046840, Unigene18488_Sample_011046840, Unigene18490_Sample_011046840, Unigene1954_Sample_01104684…
164	Pantothenate and CoA biosynthesis	Unigene10710_Sample_011046840, Unigene13270_Sample_011046840, Unigene1482_Sample_011046840, Unigene15862_Sample_011046840, Unigene15863_Sample_011046840, Unigene15864_Sample_011046840, Unigene15865_Sample_011046840, Unigene16641_Sample_011046840, Unigene18939_Sample_011046840, Unigene18940_Sample_011046840, Unigene18941_Sample_011046840, Unigene18942_Sample_011046840, Unigene18943_Sample_01104684…
165	Nitrogen metabolism	Unigene10756_Sample_011046840, Unigene10903_Sample_011046840, Unigene11340_Sample_011046840, Unigene11341_Sample_011046840, Unigene12658_Sample_011046840, Unigene13462_Sample_011046840, Unigene13463_Sample_011046840, Unigene1390_Sample_011046840, Unigene14184_Sample_011046840, Unigene15286_Sample_011046840, Unigene15559_Sample_011046840, Unigene17182_Sample_011046840, Unigene1721_Sample_011046840…
166	Porphyrin and chlorophyll metabolism	Unigene10260_Sample_011046840, Unigene11239_Sample_011046840, Unigene14281_Sample_011046840, Unigene14488_Sample_011046840, Unigene14776_Sample_011046840, Unigene14777_Sample_011046840, Unigene1543_Sample_011046840, Unigene16243_Sample_011046840, Unigene16371_Sample_011046840, Unigene16382_Sample_011046840, Unigene16383_Sample_011046840, Unigene16825_Sample_011046840, Unigene18732_Sample_01104684…
167	Malaria	Unigene10141_Sample_011046840, Unigene1033_Sample_011046840, Unigene10363_Sample_011046840, Unigene11553_Sample_011046840, Unigene12310_Sample_011046840, Unigene12354_Sample_011046840, Unigene12564_Sample_011046840, Unigene13560_Sample_011046840, Unigene1387_Sample_011046840, Unigene14185_Sample_011046840, Unigene16127_Sample_011046840, Unigene16128_Sample_011046840, Unigene16129_Sample_011046840…
168	Nicotinate and nicotinamide metabolism	Unigene10090_Sample_011046840, Unigene10710_Sample_011046840, Unigene12388_Sample_011046840, Unigene13270_Sample_011046840, Unigene14139_Sample_011046840, Unigene14140_Sample_011046840, Unigene14627_Sample_011046840, Unigene15428_Sample_011046840, Unigene15862_Sample_011046840, Unigene15863_Sample_011046840, Unigene15864_Sample_011046840, Unigene15865_Sample_011046840, Unigene16554_Sample_0110468…
169	SNARE interactions in vesicular transport	Unigene10088_Sample_011046840, Unigene13751_Sample_011046840, Unigene14255_Sample_011046840, Unigene14265_Sample_011046840, Unigene16223_Sample_011046840, Unigene16659_Sample_011046840, Unigene16777_Sample_011046840, Unigene18153_Sample_011046840, Unigene18305_Sample_011046840, Unigene18328_Sample_011046840, Unigene3010_Sample_011046840, Unigene4313_Sample_011046840, Unigene434_Sample_011046840, …
170	Limonene and pinene degradation	Unigene1166_Sample_011046840, Unigene125_Sample_011046840, Unigene12695_Sample_011046840, Unigene13088_Sample_011046840, Unigene13089_Sample_011046840, Unigene14556_Sample_011046840, Unigene16042_Sample_011046840, Unigene161_Sample_011046840, Unigene1811_Sample_011046840, Unigene2069_Sample_011046840, Unigene2202_Sample_011046840, Unigene2203_Sample_011046840, Unigene2204_Sample_011046840, Unigen…
171	Drug metabolism - cytochrome P450	Unigene10260_Sample_011046840, Unigene1202_Sample_011046840, Unigene1203_Sample_011046840, Unigene15327_Sample_011046840, Unigene1543_Sample_011046840, Unigene16243_Sample_011046840, Unigene17335_Sample_011046840, Unigene1742_Sample_011046840, Unigene18857_Sample_011046840, Unigene20703_Sample_011046840, Unigene2202_Sample_011046840, Unigene2203_Sample_011046840, Unigene2204_Sample_011046840, Uni…
172	Glycosaminoglycan biosynthesis - heparan sulfate	Unigene12358_Sample_011046840, Unigene12987_Sample_011046840, Unigene15764_Sample_011046840, Unigene16194_Sample_011046840, Unigene16933_Sample_011046840, Unigene17637_Sample_011046840, Unigene18096_Sample_011046840, Unigene18347_Sample_011046840, Unigene18970_Sample_011046840, Unigene19168_Sample_011046840, Unigene3292_Sample_011046840, Unigene4397_Sample_011046840, Unigene5856_Sample_011046840,…
173	Renin-angiotensin system	Unigene11190_Sample_011046840, Unigene11191_Sample_011046840, Unigene12390_Sample_011046840, Unigene12417_Sample_011046840, Unigene1272_Sample_011046840, Unigene13277_Sample_011046840, Unigene15101_Sample_011046840, Unigene16285_Sample_011046840, Unigene18131_Sample_011046840, Unigene19521_Sample_011046840, Unigene20214_Sample_011046840, Unigene20347_Sample_011046840, Unigene20457_Sample_01104684…
174	Circadian rhythm - mammal	Unigene10581_Sample_011046840, Unigene1155_Sample_011046840, Unigene14847_Sample_011046840, Unigene16263_Sample_011046840, Unigene17757_Sample_011046840, Unigene19187_Sample_011046840, Unigene19583_Sample_011046840, Unigene20122_Sample_011046840, Unigene2860_Sample_011046840, Unigene5987_Sample_011046840, Unigene6229_Sample_011046840, Unigene6418_Sample_011046840, Unigene6431_Sample_011046840, Un…
175	Metabolism of xenobiotics by cytochrome P450	Unigene10260_Sample_011046840, Unigene1202_Sample_011046840, Unigene1203_Sample_011046840, Unigene1543_Sample_011046840, Unigene16243_Sample_011046840, Unigene17335_Sample_011046840, Unigene1742_Sample_011046840, Unigene18857_Sample_011046840, Unigene2202_Sample_011046840, Unigene2203_Sample_011046840, Unigene2204_Sample_011046840, Unigene2205_Sample_011046840, Unigene2438_Sample_011046840, Unige…
176	Terpenoid backbone biosynthesis	Unigene16528_Sample_011046840, Unigene17624_Sample_011046840, Unigene18298_Sample_011046840, Unigene18299_Sample_011046840, Unigene20722_Sample_011046840, Unigene2450_Sample_011046840, Unigene2808_Sample_011046840, Unigene281_Sample_011046840, Unigene282_Sample_011046840, Unigene5901_Sample_011046840, Unigene5967_Sample_011046840, Unigene5968_Sample_011046840, Unigene7157_Sample_011046840, Unigen…
177	Steroid hormone biosynthesis	Unigene10260_Sample_011046840, Unigene14078_Sample_011046840, Unigene1543_Sample_011046840, Unigene16243_Sample_011046840, Unigene17716_Sample_011046840, Unigene1848_Sample_011046840, Unigene2202_Sample_011046840, Unigene2203_Sample_011046840, Unigene2204_Sample_011046840, Unigene2205_Sample_011046840, Unigene3456_Sample_011046840, Unigene448_Sample_011046840, Unigene659_Sample_011046840, Unigene…
178	Other glycan degradation (no map in kegg database)	Unigene10965_Sample_011046840, Unigene11618_Sample_011046840, Unigene14257_Sample_011046840, Unigene15189_Sample_011046840, Unigene15995_Sample_011046840, Unigene15996_Sample_011046840, Unigene15997_Sample_011046840, Unigene15998_Sample_011046840, Unigene17096_Sample_011046840, Unigene18168_Sample_011046840, Unigene18169_Sample_011046840, Unigene19170_Sample_011046840, Unigene2737_Sample_01104684…
179	Glycosaminoglycan biosynthesis - chondroitin sulfate	Unigene10171_Sample_011046840, Unigene10172_Sample_011046840, Unigene10494_Sample_011046840, Unigene10495_Sample_011046840, Unigene12358_Sample_011046840, Unigene12987_Sample_011046840, Unigene16194_Sample_011046840, Unigene17637_Sample_011046840, Unigene18347_Sample_011046840, Unigene18739_Sample_011046840, Unigene18740_Sample_011046840, Unigene18741_Sample_011046840, Unigene18970_Sample_0110468…
180	Non-homologous end-joining	Unigene1209_Sample_011046840, Unigene1211_Sample_011046840, Unigene1389_Sample_011046840, Unigene14462_Sample_011046840, Unigene15530_Sample_011046840, Unigene15776_Sample_011046840, Unigene17762_Sample_011046840, Unigene18543_Sample_011046840, Unigene18989_Sample_011046840, Unigene18990_Sample_011046840, Unigene19087_Sample_011046840, Unigene2922_Sample_011046840, Unigene5288_Sample_011046840, U…
181	Glycosphingolipid biosynthesis - lacto and neolacto series	Unigene12402_Sample_011046840, Unigene15811_Sample_011046840, Unigene15890_Sample_011046840, Unigene18013_Sample_011046840, Unigene1923_Sample_011046840, Unigene19894_Sample_011046840, Unigene2078_Sample_011046840, Unigene2288_Sample_011046840, Unigene2446_Sample_011046840, Unigene249_Sample_011046840, Unigene3028_Sample_011046840, Unigene414_Sample_011046840, Unigene835_Sample_011046840, Unigene…
182	Pentose and glucuronate interconversions	Unigene10058_Sample_011046840, Unigene10260_Sample_011046840, Unigene14479_Sample_011046840, Unigene1543_Sample_011046840, Unigene15467_Sample_011046840, Unigene16243_Sample_011046840, Unigene16823_Sample_011046840, Unigene19405_Sample_011046840, Unigene20329_Sample_011046840, Unigene283_Sample_011046840, Unigene3360_Sample_011046840, Unigene5520_Sample_011046840, Unigene7406_Sample_011046840, Un…
183	Thiamine metabolism	Unigene12592_Sample_011046840, Unigene15608_Sample_011046840, Unigene18143_Sample_011046840, Unigene18567_Sample_011046840, Unigene1930_Sample_011046840, Unigene20456_Sample_011046840, Unigene2048_Sample_011046840, Unigene3056_Sample_011046840, Unigene3062_Sample_011046840, Unigene6105_Sample_011046840, Unigene6820_Sample_011046840, Unigene694_Sample_011046840, Unigene7579_Sample_011046840, Unige…
184	Fatty acid biosynthesis	Unigene10008_Sample_011046840, Unigene14071_Sample_011046840, Unigene17619_Sample_011046840, Unigene18186_Sample_011046840, Unigene18187_Sample_011046840, Unigene18188_Sample_011046840, Unigene18689_Sample_011046840, Unigene19353_Sample_011046840, Unigene20049_Sample_011046840, Unigene2866_Sample_011046840, Unigene3803_Sample_011046840, Unigene3939_Sample_011046840, Unigene4153_Sample_011046840, …
185	Histidine metabolism	Unigene128_Sample_011046840, Unigene13408_Sample_011046840, Unigene16042_Sample_011046840, Unigene17320_Sample_011046840, Unigene18108_Sample_011046840, Unigene18403_Sample_011046840, Unigene19781_Sample_011046840, Unigene20310_Sample_011046840, Unigene3031_Sample_011046840, Unigene552_Sample_011046840, Unigene7090_Sample_011046840, Unigene7548_Sample_011046840, Unigene7549_Sample_011046840, Unig…
186	Autoimmune thyroid disease	Unigene12112_Sample_011046840, Unigene13098_Sample_011046840, Unigene15203_Sample_011046840, Unigene18341_Sample_011046840, Unigene18894_Sample_011046840, Unigene19379_Sample_011046840, Unigene19643_Sample_011046840, Unigene20233_Sample_011046840, Unigene2250_Sample_011046840, Unigene2929_Sample_011046840, Unigene332_Sample_011046840, Unigene333_Sample_011046840, Unigene4177_Sample_011046840
187	Folate biosynthesis	Unigene10728_Sample_011046840, Unigene1282_Sample_011046840, Unigene16067_Sample_011046840, Unigene16068_Sample_011046840, Unigene16069_Sample_011046840, Unigene16070_Sample_011046840, Unigene6539_Sample_011046840, Unigene6549_Sample_011046840, Unigene7094_Sample_011046840, Unigene7095_Sample_011046840, Unigene7396_Sample_011046840, Unigene9294_Sample_011046840
188	Ubiquinone and other terpenoid-quinone biosynthesis	Unigene11325_Sample_011046840, Unigene13848_Sample_011046840, Unigene16119_Sample_011046840, Unigene16120_Sample_011046840, Unigene16420_Sample_011046840, Unigene259_Sample_011046840, Unigene2924_Sample_011046840, Unigene2931_Sample_011046840, Unigene4233_Sample_011046840, Unigene4928_Sample_011046840, Unigene6571_Sample_011046840, Unigene829_Sample_011046840
189	Primary bile acid biosynthesis	Unigene15582_Sample_011046840, Unigene15583_Sample_011046840, Unigene15721_Sample_011046840, Unigene17192_Sample_011046840, Unigene17193_Sample_011046840, Unigene17194_Sample_011046840, Unigene17195_Sample_011046840, Unigene17716_Sample_011046840, Unigene1992_Sample_011046840, Unigene472_Sample_011046840, Unigene6640_Sample_011046840
190	Steroid biosynthesis	Unigene10602_Sample_011046840, Unigene10603_Sample_011046840, Unigene11086_Sample_011046840, Unigene13184_Sample_011046840, Unigene1454_Sample_011046840, Unigene2581_Sample_011046840, Unigene6999_Sample_011046840, Unigene7582_Sample_011046840, Unigene7583_Sample_011046840, Unigene7611_Sample_011046840, Unigene7612_Sample_011046840
191	Glyoxylate and dicarboxylate metabolism	Unigene16134_Sample_011046840, Unigene16135_Sample_011046840, Unigene16924_Sample_011046840, Unigene20071_Sample_011046840, Unigene20078_Sample_011046840, Unigene2229_Sample_011046840, Unigene2908_Sample_011046840, Unigene7013_Sample_011046840, Unigene727_Sample_011046840, Unigene7983_Sample_011046840, Unigene8991_Sample_011046840
192	One carbon pool by folate	Unigene1282_Sample_011046840, Unigene14957_Sample_011046840, Unigene14958_Sample_011046840, Unigene20177_Sample_011046840, Unigene3309_Sample_011046840, Unigene4577_Sample_011046840, Unigene6917_Sample_011046840, Unigene7094_Sample_011046840, Unigene7095_Sample_011046840, Unigene8855_Sample_011046840, Unigene9376_Sample_011046840
193	Primary immunodeficiency	Unigene14127_Sample_011046840, Unigene15621_Sample_011046840, Unigene18543_Sample_011046840, Unigene2922_Sample_011046840, Unigene5618_Sample_011046840, Unigene5619_Sample_011046840, Unigene6542_Sample_011046840, Unigene6921_Sample_011046840, Unigene7924_Sample_011046840, Unigene8594_Sample_011046840
194	D-Glutamine and D-glutamate metabolism	Unigene10756_Sample_011046840, Unigene10903_Sample_011046840, Unigene13462_Sample_011046840, Unigene13463_Sample_011046840, Unigene1390_Sample_011046840, Unigene14184_Sample_011046840, Unigene15286_Sample_011046840, Unigene17182_Sample_011046840, Unigene9012_Sample_011046840
195	Fatty acid elongation in mitochondria	Unigene1166_Sample_011046840, Unigene13088_Sample_011046840, Unigene13089_Sample_011046840, Unigene17976_Sample_011046840, Unigene1811_Sample_011046840, Unigene4870_Sample_011046840, Unigene5613_Sample_011046840, Unigene5892_Sample_011046840, Unigene8214_Sample_011046840
196	Glycosaminoglycan biosynthesis - keratan sulfate (no map in kegg database)	Unigene15790_Sample_011046840, Unigene15791_Sample_011046840, Unigene15890_Sample_011046840, Unigene18013_Sample_011046840, Unigene2446_Sample_011046840, Unigene249_Sample_011046840, Unigene9715_Sample_011046840, Unigene9716_Sample_011046840
197	Glycosaminoglycan degradation	Unigene10341_Sample_011046840, Unigene14257_Sample_011046840, Unigene19405_Sample_011046840, Unigene20329_Sample_011046840, Unigene3360_Sample_011046840, Unigene448_Sample_011046840, Unigene787_Sample_011046840, Unigene811_Sample_011046840
198	Butirosin and neomycin biosynthesis	Unigene10379_Sample_011046840, Unigene16352_Sample_011046840, Unigene16353_Sample_011046840, Unigene18565_Sample_011046840, Unigene3008_Sample_011046840, Unigene8883_Sample_011046840, Unigene8907_Sample_011046840, Unigene9315_Sample_011046840
199	Lysine biosynthesis	Unigene10169_Sample_011046840, Unigene11171_Sample_011046840, Unigene13826_Sample_011046840, Unigene15787_Sample_011046840, Unigene20308_Sample_011046840, Unigene2580_Sample_011046840, Unigene3572_Sample_011046840
200	Ascorbate and aldarate metabolism	Unigene10260_Sample_011046840, Unigene14479_Sample_011046840, Unigene1543_Sample_011046840, Unigene16042_Sample_011046840, Unigene16243_Sample_011046840, Unigene7548_Sample_011046840, Unigene7549_Sample_011046840
201	Type I diabetes mellitus	Unigene11844_Sample_011046840, Unigene12600_Sample_011046840, Unigene180_Sample_011046840, Unigene3914_Sample_011046840, Unigene8861_Sample_011046840, Unigene9303_Sample_011046840, Unigene9608_Sample_011046840
202	Synthesis and degradation of ketone bodies	Unigene18298_Sample_011046840, Unigene18299_Sample_011046840, Unigene3021_Sample_011046840, Unigene8652_Sample_011046840, Unigene8653_Sample_011046840, Unigene8654_Sample_011046840, Unigene8655_Sample_011046840
203	Cyanoamino acid metabolism	Unigene12506_Sample_011046840, Unigene18488_Sample_011046840, Unigene18490_Sample_011046840, Unigene1954_Sample_011046840, Unigene576_Sample_011046840, Unigene591_Sample_011046840, Unigene6917_Sample_011046840
204	Glycosphingolipid biosynthesis - ganglio series	Unigene14257_Sample_011046840, Unigene19894_Sample_011046840, Unigene7000_Sample_011046840, Unigene716_Sample_011046840, Unigene787_Sample_011046840, Unigene811_Sample_011046840
205	Glycosphingolipid biosynthesis - globo series	Unigene14257_Sample_011046840, Unigene2078_Sample_011046840, Unigene3028_Sample_011046840, Unigene7917_Sample_011046840, Unigene7918_Sample_011046840, Unigene9874_Sample_011046840
206	Biotin metabolism	Unigene15451_Sample_011046840, Unigene479_Sample_011046840, Unigene7115_Sample_011046840, Unigene7116_Sample_011046840, Unigene7117_Sample_011046840, Unigene7899_Sample_011046840
207	Lipoic acid metabolism	Unigene18221_Sample_011046840, Unigene19890_Sample_011046840, Unigene3061_Sample_011046840, Unigene3098_Sample_011046840, Unigene9371_Sample_011046840
208	Taurine and hypotaurine metabolism	Unigene12506_Sample_011046840, Unigene12600_Sample_011046840, Unigene576_Sample_011046840, Unigene591_Sample_011046840, Unigene6532_Sample_011046840
209	Asthma	Unigene15203_Sample_011046840, Unigene17811_Sample_011046840, Unigene17812_Sample_011046840, Unigene19643_Sample_011046840, Unigene4177_Sample_011046840
210	Phenylalanine, tyrosine and tryptophan biosynthesis	Unigene11644_Sample_011046840, Unigene11645_Sample_011046840, Unigene11646_Sample_011046840, Unigene11647_Sample_011046840, Unigene4233_Sample_011046840
211	Polyketide sugar unit biosynthesis	Unigene16509_Sample_011046840, Unigene16915_Sample_011046840, Unigene6996_Sample_011046840, Unigene9124_Sample_011046840
212	Sulfur metabolism	Unigene17832_Sample_011046840, Unigene18250_Sample_011046840, Unigene2299_Sample_011046840, Unigene2541_Sample_011046840
213	Vitamin B6 metabolism	Unigene16973_Sample_011046840, Unigene16974_Sample_011046840, Unigene20622_Sample_011046840, Unigene495_Sample_011046840
214	O-Mannosyl glycan biosynthesis (no map in kegg database)	Unigene2787_Sample_011046840, Unigene6590_Sample_011046840
215	Caffeine metabolism	Unigene20703_Sample_011046840
216	D-Arginine and D-ornithine metabolism	Unigene11724_Sample_011046840
217	Graft-versus-host disease (no map in kegg database)	Unigene13560_Sample_011046840
