# Supplementary material for: Novel Insights into the Transcriptome of Dirofilaria immitis
Source: PLoS One. 2012 Jul 23;7(7):e41639. doi: 10.1371/journal.pone.0041639 (PMC3402454; doi:10.1371/journal.pone.0041639)
Supplement: Table S6 — Unigenes associated with ‘Cardiovascular Diseases’ KEGG pathway. (XLS) [file pone.0041639.s009.xls]

## Sheet: Table S5
Table S6. Unigenes associated with 'Cardiovascular Diseases' KEGG pathway
Unigene10054
Unigene10174
Unigene10178
Unigene10246
Unigene10381
Unigene10428
Unigene1046
Unigene10477
Unigene10501
Unigene10631
Unigene10783
Unigene10876
Unigene1130
Unigene11310
Unigene11326
Unigene11335
Unigene11697
Unigene11752
Unigene1177
Unigene11848
Unigene1189
Unigene12174
Unigene12300
Unigene12418
Unigene1258
Unigene1259
Unigene12796
Unigene1281
Unigene12873
Unigene12914
Unigene12947
Unigene13037
Unigene13051
Unigene13291
Unigene134
Unigene1343
Unigene135
Unigene13744
Unigene13765
Unigene13961
Unigene1415
Unigene1419
Unigene1422
Unigene14365
Unigene14366
Unigene14367
Unigene1461
Unigene14825
Unigene15055
Unigene15056
Unigene15099
Unigene15431
Unigene15602
Unigene15651
Unigene1569
Unigene15739
Unigene15773
Unigene15874
Unigene15943
Unigene15944
Unigene16054
Unigene16076
Unigene16154
Unigene16179
Unigene16285
Unigene16560
Unigene16687
Unigene16692
Unigene16694
Unigene16717
Unigene16861
Unigene16883
Unigene16917
Unigene16918
Unigene16930
Unigene16949
Unigene16950
Unigene16996
Unigene16999
Unigene17000
Unigene17002
Unigene17027
Unigene17042
Unigene17358
Unigene17359
Unigene17409
Unigene17435
Unigene17511
Unigene17570
Unigene17575
Unigene17576
Unigene17579
Unigene17581
Unigene17602
Unigene1761
Unigene17642
Unigene17643
Unigene17788
Unigene17798
Unigene17829
Unigene17962
Unigene18124
Unigene18137
Unigene18138
Unigene18149
Unigene18151
Unigene18306
Unigene18314
Unigene18316
Unigene18317
Unigene18319
Unigene18324
Unigene18325
Unigene18326
Unigene18357
Unigene18720
Unigene18760
Unigene18832
Unigene18904
Unigene18905
Unigene18909
Unigene18921
Unigene18971
Unigene18973
Unigene18979
Unigene19068
Unigene19137
Unigene19218
Unigene197
Unigene1996
Unigene200
Unigene2000
Unigene20105
Unigene2045
Unigene20593
Unigene2189
Unigene221
Unigene2213
Unigene2251
Unigene2362
Unigene2375
Unigene2394
Unigene2502
Unigene2560
Unigene2564
Unigene26
Unigene2654
Unigene2778
Unigene2797
Unigene2847
Unigene2972
Unigene3066
Unigene3087
Unigene311
Unigene364
Unigene377
Unigene409
Unigene417
Unigene4247
Unigene429
Unigene4330
Unigene44
Unigene45
Unigene4900
Unigene4950
Unigene496
Unigene4975
Unigene5096
Unigene5097
Unigene5098
Unigene5167
Unigene5205
Unigene5277
Unigene5283
Unigene5284
Unigene5321
Unigene5360
Unigene5380
Unigene539
Unigene540
Unigene5405
Unigene5455
Unigene5547
Unigene5594
Unigene5595
Unigene5596
Unigene5753
Unigene5794
Unigene5829
Unigene5839
Unigene5890
Unigene5930
Unigene5978
Unigene5979
Unigene6025
Unigene6156
Unigene6157
Unigene6185
Unigene6296
Unigene6317
Unigene6439
Unigene6440
Unigene6641
Unigene6833
Unigene696
Unigene703
Unigene7226
Unigene7238
Unigene7239
Unigene737
Unigene7490
Unigene763
Unigene7800
Unigene7902
Unigene7903
Unigene8036
Unigene8037
Unigene8038
Unigene8066
Unigene81
Unigene8191
Unigene822
Unigene8336
Unigene8361
Unigene8362
Unigene8363
Unigene8364
Unigene8365
Unigene8366
Unigene8407
Unigene8412
Unigene8478
Unigene8479
Unigene8480
Unigene8481
Unigene8519
Unigene8589
Unigene8607
Unigene8927
Unigene8956
Unigene8970
Unigene9125
Unigene9126
Unigene9402
Unigene9442
Unigene9465
Unigene9466
Unigene9524
Unigene9644
Unigene9651
Unigene990
Unigene9900
Unigene999
