# Supplementary material for: Novel Insights into the Transcriptome of Dirofilaria immitis
Source: PLoS One. 2012 Jul 23;7(7):e41639. doi: 10.1371/journal.pone.0041639 (PMC3402454; doi:10.1371/journal.pone.0041639)
Supplement: Table S7 — Putative intestinal-expressed unigenes of Dirofilaria immitis . (XLS) [file pone.0041639.s010.xls]

## Sheet: Sheet1
Table S7. Putative intestinal-expressed unigenes of Dirofilaria immitis
Unigene ID
Unigene10084
Unigene10099
Unigene10100
Unigene10155
Unigene10181
Unigene10316
Unigene1036
Unigene10562
Unigene10645
Unigene10702
Unigene10800
Unigene10830
Unigene10871
Unigene10931
Unigene10983
Unigene11127
Unigene1142
Unigene11420
Unigene11448
Unigene11506
Unigene11536
Unigene11542
Unigene11571
Unigene11573
Unigene1164
Unigene11662
Unigene11744
Unigene1180
Unigene11841
Unigene11844
Unigene11849
Unigene1188
Unigene11897
Unigene12125
Unigene12126
Unigene12176
Unigene12186
Unigene12187
Unigene1220
Unigene12432
Unigene1250
Unigene12544
Unigene12545
Unigene12555
Unigene12556
Unigene12557
Unigene12558
Unigene12636
Unigene12796
Unigene1281
Unigene1288
Unigene12892
Unigene13099
Unigene13189
Unigene13190
Unigene13191
Unigene13192
Unigene133
Unigene1333
Unigene1339
Unigene13463
Unigene13481
Unigene1357
Unigene13591
Unigene13604
Unigene13677
Unigene13678
Unigene13679
Unigene13744
Unigene13856
Unigene1390
Unigene13901
Unigene13942
Unigene13996
Unigene13997
Unigene14015
Unigene14016
Unigene14017
Unigene14018
Unigene14019
Unigene14020
Unigene14021
Unigene14023
Unigene14024
Unigene1409
Unigene1416
Unigene14166
Unigene14171
Unigene14186
Unigene14187
Unigene14197
Unigene1422
Unigene143
Unigene14302
Unigene14303
Unigene1438
Unigene14435
Unigene14436
Unigene14445
Unigene14446
Unigene14473
Unigene14479
Unigene14540
Unigene14611
Unigene14613
Unigene14617
Unigene14622
Unigene14624
Unigene14665
Unigene14667
Unigene14668
Unigene14671
Unigene14674
Unigene14675
Unigene14677
Unigene14679
Unigene14680
Unigene14681
Unigene14682
Unigene14683
Unigene14686
Unigene14687
Unigene14688
Unigene14689
Unigene14691
Unigene14693
Unigene14694
Unigene14695
Unigene14698
Unigene14699
Unigene14700
Unigene14701
Unigene14703
Unigene14705
Unigene14706
Unigene14707
Unigene14708
Unigene14709
Unigene14711
Unigene14712
Unigene14720
Unigene1477
Unigene14777
Unigene1483
Unigene14891
Unigene14908
Unigene14909
Unigene1492
Unigene14953
Unigene14965
Unigene1500
Unigene15013
Unigene15075
Unigene15076
Unigene15094
Unigene1510
Unigene15191
Unigene15192
Unigene15256
Unigene15257
Unigene1527
Unigene15293
Unigene15294
Unigene15310
Unigene1533
Unigene15347
Unigene1541
Unigene15426
Unigene1548
Unigene15560
Unigene15629
Unigene15643
Unigene15661
Unigene15662
Unigene15681
Unigene15682
Unigene1569
Unigene15721
Unigene1576
Unigene15775
Unigene15850
Unigene15869
Unigene15882
Unigene15893
Unigene15894
Unigene15895
Unigene15896
Unigene15912
Unigene15913
Unigene1597
Unigene15977
Unigene15985
Unigene15988
Unigene16011
Unigene16012
Unigene16130
Unigene16137
Unigene16174
Unigene16224
Unigene16282
Unigene16283
Unigene16347
Unigene16348
Unigene16361
Unigene1641
Unigene16420
Unigene16432
Unigene16441
Unigene16474
Unigene16476
Unigene16509
Unigene1659
Unigene16620
Unigene16673
Unigene16674
Unigene16698
Unigene1670
Unigene16701
Unigene16702
Unigene1672
Unigene16728
Unigene16739
Unigene16759
Unigene16760
Unigene16761
Unigene16762
Unigene16763
Unigene16764
Unigene16765
Unigene16766
Unigene16774
Unigene16775
Unigene16787
Unigene16788
Unigene16789
Unigene16814
Unigene16817
Unigene16818
Unigene16819
Unigene16864
Unigene16866
Unigene16923
Unigene16924
Unigene16933
Unigene16938
Unigene16939
Unigene16962
Unigene16981
Unigene17
Unigene17003
Unigene17004
Unigene17013
Unigene1703
Unigene1704
Unigene17080
Unigene17123
Unigene17138
Unigene17143
Unigene17144
Unigene17146
Unigene17147
Unigene17151
Unigene17157
Unigene17158
Unigene17159
Unigene17160
Unigene17162
Unigene17163
Unigene17164
Unigene17165
Unigene17182
Unigene17244
Unigene17269
Unigene17280
Unigene17333
Unigene17340
Unigene17357
Unigene17360
Unigene17361
Unigene1738
Unigene17399
Unigene1740
Unigene17402
Unigene17424
Unigene17453
Unigene17454
Unigene17462
Unigene1750
Unigene1751
Unigene17521
Unigene17593
Unigene17602
Unigene17620
Unigene17634
Unigene1765
Unigene1766
Unigene17678
Unigene17679
Unigene1768
Unigene1770
Unigene17722
Unigene17734
Unigene17799
Unigene17815
Unigene17825
Unigene17826
Unigene17828
Unigene17860
Unigene17892
Unigene17893
Unigene17898
Unigene179
Unigene1791
Unigene1792
Unigene17924
Unigene17925
Unigene17939
Unigene17940
Unigene17981
Unigene18
Unigene18015
Unigene1803
Unigene18131
Unigene18133
Unigene18178
Unigene18186
Unigene18187
Unigene18188
Unigene18192
Unigene18219
Unigene18235
Unigene18237
Unigene18240
Unigene18241
Unigene18242
Unigene18243
Unigene1826
Unigene18269
Unigene18291
Unigene18292
Unigene18305
Unigene1831
Unigene18328
Unigene1833
Unigene18356
Unigene18383
Unigene18384
Unigene1839
Unigene1840
Unigene1845
Unigene18457
Unigene18458
Unigene18459
Unigene18460
Unigene18465
Unigene18466
Unigene18476
Unigene18477
Unigene18534
Unigene18539
Unigene18636
Unigene18637
Unigene18669
Unigene18676
Unigene18677
Unigene18678
Unigene1868
Unigene18771
Unigene18772
Unigene18801
Unigene18832
Unigene18869
Unigene18895
Unigene18921
Unigene1893
Unigene19006
Unigene19007
Unigene19008
Unigene19009
Unigene19071
Unigene19072
Unigene1908
Unigene19116
Unigene19117
Unigene19124
Unigene19125
Unigene19126
Unigene19128
Unigene19131
Unigene19149
Unigene19218
Unigene19354
Unigene1940
Unigene19457
Unigene1965
Unigene19672
Unigene1975
Unigene1984
Unigene19852
Unigene1989
Unigene2002
Unigene2006
Unigene201
Unigene2010
Unigene2013
Unigene20178
Unigene2018
Unigene2023
Unigene2024
Unigene2041
Unigene2046
Unigene2056
Unigene2059
Unigene20599
Unigene2061
Unigene2080
Unigene2133
Unigene2134
Unigene2153
Unigene2154
Unigene2155
Unigene2156
Unigene218
Unigene2186
Unigene2236
Unigene2238
Unigene2244
Unigene2246
Unigene2247
Unigene2248
Unigene2249
Unigene2253
Unigene2262
Unigene2278
Unigene2279
Unigene2301
Unigene2305
Unigene2306
Unigene2345
Unigene236
Unigene237
Unigene2375
Unigene2397
Unigene2401
Unigene2420
Unigene2424
Unigene2433
Unigene2478
Unigene2487
Unigene2492
Unigene2494
Unigene2495
Unigene2519
Unigene2532
Unigene2536
Unigene2570
Unigene2582
Unigene26
Unigene2600
Unigene2601
Unigene2622
Unigene2643
Unigene266
Unigene2687
Unigene2689
Unigene2698
Unigene2703
Unigene2719
Unigene2757
Unigene2767
Unigene2791
Unigene2829
Unigene283
Unigene2836
Unigene2846
Unigene2861
Unigene2915
Unigene2916
Unigene2917
Unigene2923
Unigene2935
Unigene2955
Unigene2971
Unigene2972
Unigene2978
Unigene3001
Unigene3025
Unigene3045
Unigene3063
Unigene3083
Unigene3084
Unigene3090
Unigene3092
Unigene3095
Unigene3100
Unigene311
Unigene3111
Unigene3120
Unigene3128
Unigene315
Unigene322
Unigene3321
Unigene351
Unigene363
Unigene3809
Unigene3829
Unigene3830
Unigene388
Unigene392
Unigene396
Unigene399
Unigene4036
Unigene4037
Unigene4038
Unigene404
Unigene4046
Unigene405
Unigene408
Unigene4096
Unigene4110
Unigene4160
Unigene419
Unigene422
Unigene432
Unigene4396
Unigene4447
Unigene447
Unigene449
Unigene463
Unigene4675
Unigene4725
Unigene4726
Unigene4752
Unigene4796
Unigene4797
Unigene4845
Unigene4846
Unigene4849
Unigene4850
Unigene4852
Unigene4860
Unigene4879
Unigene4882
Unigene4894
Unigene4908
Unigene4931
Unigene4969
Unigene4971
Unigene4972
Unigene498
Unigene4985
Unigene5001
Unigene5011
Unigene5027
Unigene5044
Unigene5050
Unigene5051
Unigene506
Unigene5067
Unigene5068
Unigene5075
Unigene508
Unigene5087
Unigene5088
Unigene5089
Unigene5091
Unigene5092
Unigene5102
Unigene5103
Unigene5105
Unigene5106
Unigene5107
Unigene5108
Unigene5109
Unigene5122
Unigene5123
Unigene5133
Unigene5136
Unigene5137
Unigene5143
Unigene5144
Unigene5159
Unigene5164
Unigene5166
Unigene5178
Unigene5184
Unigene5187
Unigene519
Unigene5215
Unigene522
Unigene5229
Unigene5244
Unigene5257
Unigene5275
Unigene5306
Unigene5352
Unigene5355
Unigene5378
Unigene5403
Unigene5408
Unigene541
Unigene5410
Unigene545
Unigene5471
Unigene5482
Unigene549
Unigene5513
Unigene5515
Unigene5516
Unigene5517
Unigene5519
Unigene5539
Unigene5547
Unigene5571
Unigene5573
Unigene5653
Unigene5684
Unigene5715
Unigene574
Unigene575
Unigene5755
Unigene5756
Unigene5757
Unigene5758
Unigene5768
Unigene579
Unigene5830
Unigene5839
Unigene5849
Unigene5901
Unigene5907
Unigene5919
Unigene5920
Unigene5931
Unigene5948
Unigene5958
Unigene5978
Unigene5979
Unigene6015
Unigene6019
Unigene6020
Unigene6028
Unigene6029
Unigene6079
Unigene6080
Unigene6081
Unigene6082
Unigene6083
Unigene6084
Unigene6085
Unigene6086
Unigene6087
Unigene61
Unigene6171
Unigene6188
Unigene62
Unigene6223
Unigene6230
Unigene6236
Unigene6238
Unigene625
Unigene6262
Unigene6272
Unigene63
Unigene6340
Unigene6354
Unigene6361
Unigene6384
Unigene6395
Unigene6396
Unigene6397
Unigene64
Unigene6418
Unigene6478
Unigene6482
Unigene65
Unigene6537
Unigene6570
Unigene6619
Unigene6622
Unigene6657
Unigene6658
Unigene6683
Unigene671
Unigene6737
Unigene6787
Unigene6788
Unigene6789
Unigene6802
Unigene6807
Unigene6811
Unigene6834
Unigene6843
Unigene6871
Unigene6894
Unigene6938
Unigene6956
Unigene6957
Unigene7
Unigene7064
Unigene7068
Unigene7077
Unigene7109
Unigene7111
Unigene7112
Unigene7113
Unigene7114
Unigene7120
Unigene7121
Unigene7140
Unigene7148
Unigene7158
Unigene7159
Unigene7160
Unigene7161
Unigene7162
Unigene7163
Unigene7164
Unigene7165
Unigene7166
Unigene7167
Unigene7168
Unigene7186
Unigene7187
Unigene7188
Unigene7196
Unigene7197
Unigene7221
Unigene7222
Unigene723
Unigene7231
Unigene7243
Unigene7251
Unigene7267
Unigene731
Unigene7341
Unigene737
Unigene741
Unigene7428
Unigene7436
Unigene7450
Unigene7454
Unigene7458
Unigene7467
Unigene7482
Unigene7491
Unigene7504
Unigene7509
Unigene7510
Unigene7515
Unigene7518
Unigene7525
Unigene7536
Unigene7540
Unigene7541
Unigene7556
Unigene7557
Unigene7573
Unigene7580
Unigene7597
Unigene7599
Unigene7605
Unigene7619
Unigene7620
Unigene7622
Unigene7624
Unigene7626
Unigene7634
Unigene7637
Unigene7645
Unigene765
Unigene7650
Unigene7659
Unigene770
Unigene7707
Unigene7764
Unigene7765
Unigene7769
Unigene777
Unigene7774
Unigene7779
Unigene7786
Unigene7799
Unigene7800
Unigene7808
Unigene7811
Unigene7829
Unigene7833
Unigene7846
Unigene7879
Unigene7881
Unigene7908
Unigene7909
Unigene7913
Unigene7923
Unigene7932
Unigene7933
Unigene7935
Unigene7968
Unigene7974
Unigene7977
Unigene7978
Unigene7979
Unigene7981
Unigene7983
Unigene7989
Unigene7993
Unigene7995
Unigene8003
Unigene8006
Unigene801
Unigene8019
Unigene8047
Unigene805
Unigene8055
Unigene8057
Unigene8058
Unigene8063
Unigene8075
Unigene8080
Unigene8094
Unigene8096
Unigene810
Unigene8103
Unigene8112
Unigene8116
Unigene8117
Unigene8119
Unigene812
Unigene8120
Unigene8124
Unigene8138
Unigene8139
Unigene8147
Unigene8155
Unigene8157
Unigene8159
Unigene8160
Unigene8165
Unigene8170
Unigene8172
Unigene8173
Unigene8199
Unigene8204
Unigene8212
Unigene822
Unigene8222
Unigene8238
Unigene8243
Unigene8253
Unigene8254
Unigene8257
Unigene8305
Unigene8306
Unigene8336
Unigene8338
Unigene8346
Unigene8347
Unigene8349
Unigene8354
Unigene8361
Unigene8362
Unigene8363
Unigene8364
Unigene8365
Unigene8366
Unigene8367
Unigene8369
Unigene8382
Unigene8384
Unigene8391
Unigene8394
Unigene8396
Unigene8397
Unigene8405
Unigene8411
Unigene8426
Unigene8427
Unigene8428
Unigene8429
Unigene8431
Unigene8438
Unigene8445
Unigene8452
Unigene8456
Unigene8458
Unigene8469
Unigene8471
Unigene8483
Unigene8507
Unigene8509
Unigene8510
Unigene8515
Unigene8516
Unigene8545
Unigene8570
Unigene8576
Unigene8587
Unigene8588
Unigene8589
Unigene8596
Unigene8603
Unigene8628
Unigene8630
Unigene8643
Unigene8645
Unigene8648
Unigene8649
Unigene8650
Unigene8659
Unigene8664
Unigene8671
Unigene8679
Unigene8697
Unigene8701
Unigene871
Unigene8716
Unigene8718
Unigene8725
Unigene8726
Unigene8751
Unigene8772
Unigene8775
Unigene8788
Unigene8804
Unigene881
Unigene8817
Unigene8824
Unigene8829
Unigene8839
Unigene8842
Unigene8843
Unigene8850
Unigene8851
Unigene8852
Unigene8853
Unigene8859
Unigene8864
Unigene8873
Unigene8874
Unigene8884
Unigene8897
Unigene8898
Unigene8911
Unigene8912
Unigene8913
Unigene8917
Unigene8928
Unigene8929
Unigene8934
Unigene8938
Unigene8943
Unigene8951
Unigene8957
Unigene8962
Unigene897
Unigene8970
Unigene8973
Unigene899
Unigene9005
Unigene9019
Unigene9024
Unigene9037
Unigene904
Unigene9059
Unigene906
Unigene9060
Unigene9075
Unigene9079
Unigene9081
Unigene9083
Unigene9084
Unigene9089
Unigene9094
Unigene9095
Unigene9097
Unigene9118
Unigene9127
Unigene9133
Unigene9134
Unigene9137
Unigene914
Unigene9141
Unigene9142
Unigene9143
Unigene9145
Unigene9171
Unigene9174
Unigene9178
Unigene9179
Unigene9189
Unigene9193
Unigene9194
Unigene9195
Unigene9198
Unigene9199
Unigene92
Unigene920
Unigene9200
Unigene9215
Unigene9224
Unigene9225
Unigene9230
Unigene9241
Unigene9250
Unigene9257
Unigene9266
Unigene9269
Unigene9270
Unigene9271
Unigene9272
Unigene9293
Unigene9322
Unigene9323
Unigene9325
Unigene9327
Unigene9331
Unigene9342
Unigene9343
Unigene9344
Unigene9345
Unigene9346
Unigene9347
Unigene9348
Unigene9349
Unigene9350
Unigene9351
Unigene9352
Unigene9353
Unigene9369
Unigene9370
Unigene9372
Unigene9373
Unigene9377
Unigene9400
Unigene9415
Unigene9416
Unigene9417
Unigene9418
Unigene9425
Unigene9430
Unigene9442
Unigene9454
Unigene9455
Unigene9465
Unigene9466
Unigene9505
Unigene9506
Unigene9507
Unigene9508
Unigene9516
Unigene9523
Unigene9524
Unigene9530
Unigene9531
Unigene9532
Unigene9538
Unigene9541
Unigene9555
Unigene9557
Unigene9558
Unigene957
Unigene9571
Unigene9589
Unigene9590
Unigene9591
Unigene9592
Unigene9593
Unigene9607
Unigene9608
Unigene9613
Unigene9614
Unigene9627
Unigene9635
Unigene9638
Unigene9641
Unigene9642
Unigene9647
Unigene9649
Unigene9653
Unigene9656
Unigene966
Unigene9670
Unigene9674
Unigene9675
Unigene9678
Unigene9680
Unigene9688
Unigene9689
Unigene9690
Unigene9699
Unigene9700
Unigene9704
Unigene9705
Unigene9774
Unigene979
Unigene9790
Unigene994
Unigene9959
Unigene9960
Unigene999
