# Supplementary material for: Novel Insights into the Transcriptome of Dirofilaria immitis
Source: PLoS One. 2012 Jul 23;7(7):e41639. doi: 10.1371/journal.pone.0041639 (PMC3402454; doi:10.1371/journal.pone.0041639)
Supplement: Table S8 — KEGG pathways for 977 putative intestinal-expressed peptides of Dirorilaria immitis . (XLS) [file pone.0041639.s011.xls]

## Sheet: Sheet1
Table S8. KEGG pathways for 977 putative intestinal-expressed peptides of Dirorilaria immitis
#	Pathway	Count (977)	Pathway ID
1	Metabolic pathways	128	ko01100
2	Pathways in cancer	76	ko05200
3	Focal adhesion	71	ko04510
4	Ribosome	59	ko03010
5	Tight junction	56	ko04530
6	Wnt signaling pathway	53	ko04310
7	Regulation of actin cytoskeleton	51	ko04810
8	Alzheimer's disease	49	ko05010
9	Spliceosome	47	ko03040
10	Chemokine signaling pathway	46	ko04062
11	Phagosome	44	ko04145
12	Endocytosis	40	ko04144
13	Insulin signaling pathway	40	ko04910
14	Neurotrophin signaling pathway	39	ko04722
15	Oocyte meiosis	39	ko04114
16	Pathogenic Escherichia coli infection	39	ko05130
17	TGF-beta signaling pathway	38	ko04350
18	Huntington's disease	37	ko05016
19	Adipocytokine signaling pathway	37	ko04920
20	Vascular smooth muscle contraction	36	ko04270
21	Protein processing in endoplasmic reticulum	35	ko04141
22	MAPK signaling pathway	34	ko04010
23	Small cell lung cancer	34	ko05222
24	Non-small cell lung cancer	33	ko05223
25	Chagas disease	32	ko05142
26	Thyroid cancer	32	ko05216
27	Gap junction	31	ko04540
28	PPAR signaling pathway	31	ko03320
29	Hypertrophic cardiomyopathy (HCM)	31	ko05410
30	Calcium signaling pathway	30	ko04020
31	Leukocyte transendothelial migration	30	ko04670
32	Dilated cardiomyopathy	30	ko05414
33	Ubiquitin mediated proteolysis	30	ko04120
34	T cell receptor signaling pathway	29	ko04660
35	Axon guidance	28	ko04360
36	Oxidative phosphorylation	28	ko00190
37	Purine metabolism	27	ko00230
38	ErbB signaling pathway	27	ko04012
39	Proteasome	27	ko03050
40	Bacterial invasion of epithelial cells	26	ko05100
41	Cardiac muscle contraction	26	ko04260
42	Parkinson's disease	26	ko05012
43	Long-term depression	26	ko04730
44	VEGF signaling pathway	25	ko04370
45	Cell cycle	25	ko04110
46	Melanogenesis	24	ko04916
47	Gastric acid secretion	24	ko04971
48	Long-term potentiation	24	ko04720
49	Pancreatic secretion	24	ko04972
50	Adherens junction	24	ko04520
51	Vibrio cholerae infection	23	ko05110
52	Salivary secretion	22	ko04970
53	Colorectal cancer	22	ko05210
54	Phototransduction - fly	22	ko04745
55	B cell receptor signaling pathway	21	ko04662
56	GnRH signaling pathway	21	ko04912
57	Glycolysis / Gluconeogenesis	20	ko00010
58	Prostate cancer	18	ko05215
59	Apoptosis	18	ko04210
60	Systemic lupus erythematosus	17	ko05322
61	Toll-like receptor signaling pathway	17	ko04620
62	Amoebiasis	17	ko05146
63	Phosphatidylinositol signaling system	17	ko04070
64	Endometrial cancer	17	ko05213
65	Shigellosis	17	ko05131
66	Fc gamma R-mediated phagocytosis	16	ko04666
67	Viral myocarditis	16	ko05416
68	Aminoacyl-tRNA biosynthesis	16	ko00970
69	Pyrimidine metabolism	16	ko00240
70	ECM-receptor interaction	16	ko04512
71	RNA degradation	16	ko03018
72	Lysosome	15	ko04142
73	Progesterone-mediated oocyte maturation	14	ko04914
74	Renal cell carcinoma	13	ko05211
75	Hedgehog signaling pathway	13	ko04340
76	Fc epsilon RI signaling pathway	13	ko04664
77	mTOR signaling pathway	13	ko04150
78	Epithelial cell signaling in Helicobacter pylori infection	13	ko05120
79	Citrate cycle (TCA cycle)	13	ko00020
80	Glioma	13	ko05214
81	Arrhythmogenic right ventricular cardiomyopathy (ARVC)	12	ko05412
82	Prion diseases	12	ko05020
83	RNA polymerase	12	ko03020
84	Amyotrophic lateral sclerosis (ALS)	12	ko05014
85	Acute myeloid leukemia	11	ko05221
86	Basal cell carcinoma	11	ko05217
87	Chronic myeloid leukemia	11	ko05220
88	Pancreatic cancer	11	ko05212
89	Leishmaniasis	10	ko05140
90	Pyruvate metabolism	10	ko00620
91	Starch and sucrose metabolism	10	ko00500
92	Circadian rhythm - fly	10	ko04711
93	Natural killer cell mediated cytotoxicity	9	ko04650
94	Peroxisome	9	ko04146
95	Glutathione metabolism	9	ko00480
96	Collecting duct acid secretion	9	ko04966
97	Fructose and mannose metabolism	9	ko00051
98	Inositol phosphate metabolism	8	ko00562
99	Jak-STAT signaling pathway	8	ko04630
100	Cell adhesion molecules (CAMs)	8	ko04514
101	Proximal tubule bicarbonate reclamation	8	ko04964
102	Melanoma	7	ko05218
103	Amino sugar and nucleotide sugar metabolism	7	ko00520
104	Glycerophospholipid metabolism	7	ko00564
105	Phototransduction	7	ko04744
106	Pentose phosphate pathway	7	ko00030
107	Ether lipid metabolism	7	ko00565
108	Olfactory transduction	7	ko04740
109	Cytokine-cytokine receptor interaction	7	ko04060
110	Dorso-ventral axis formation	6	ko04320
111	Valine, leucine and isoleucine degradation	6	ko00280
112	Aldosterone-regulated sodium reabsorption	6	ko04960
113	DNA replication	6	ko03030
114	NOD-like receptor signaling pathway	5	ko04621
115	Neuroactive ligand-receptor interaction	5	ko04080
116	Vasopressin-regulated water reabsorption	5	ko04962
117	Type II diabetes mellitus	5	ko04930
118	Antigen processing and presentation	5	ko04612
119	Fatty acid biosynthesis	4	ko00061
120	Selenoamino acid metabolism	4	ko00450
121	Circadian rhythm - mammal	4	ko04710
122	Protein export	4	ko03060
123	Cysteine and methionine metabolism	4	ko00270
124	Biosynthesis of unsaturated fatty acids	4	ko01040
125	Galactose metabolism	4	ko00052
126	Riboflavin metabolism	4	ko00740
127	Nitrogen metabolism	4	ko00910
128	Alanine, aspartate and glutamate metabolism	4	ko00250
129	Arginine and proline metabolism	4	ko00330
130	Cytosolic DNA-sensing pathway	3	ko04623
131	Basal transcription factors	3	ko03022
132	Propanoate metabolism	3	ko00640
133	Nucleotide excision repair	3	ko03420
134	D-Glutamine and D-glutamate metabolism	3	ko00471
135	Regulation of autophagy	3	ko04140
136	Lysine degradation	3	ko00310
137	Bladder cancer	3	ko05219
138	Notch signaling pathway	3	ko04330
139	SNARE interactions in vesicular transport	3	ko04130
140	Taste transduction	3	ko04742
141	Tryptophan metabolism	2	ko00380
142	RIG-I-like receptor signaling pathway	2	ko04622
143	Retinol metabolism	2	ko00830
144	Pentose and glucuronate interconversions	2	ko00040
145	Base excision repair	2	ko03410
146	Homologous recombination	2	ko03440
147	Glycosylphosphatidylinositol(GPI)-anchor biosynthesis	2	ko00563
148	O-Glycan biosynthesis	2	ko00512
149	Glyoxylate and dicarboxylate metabolism	2	ko00630
150	alpha-Linolenic acid metabolism	2	ko00592
151	Terpenoid backbone biosynthesis	2	ko00900
152	Fatty acid metabolism	2	ko00071
153	Glycerolipid metabolism	2	ko00561
154	Type I diabetes mellitus	2	ko04940
155	MAPK signaling pathway - fly	2	ko04013
156	Malaria	1	ko05144
157	Porphyrin and chlorophyll metabolism	1	ko00860
158	N-Glycan biosynthesis	1	ko00510
159	Primary bile acid biosynthesis	1	ko00120
160	Metabolism of xenobiotics by cytochrome P450	1	ko00980
161	Polyketide sugar unit biosynthesis	1	ko00523
162	p53 signaling pathway	1	ko04115
163	Drug metabolism - cytochrome P450	1	ko00982
164	Tyrosine metabolism	1	ko00350
165	Glycine, serine and threonine metabolism	1	ko00260
166	Hematopoietic cell lineage	1	ko04640
167	Ascorbate and aldarate metabolism	1	ko00053
168	Glycosaminoglycan biosynthesis - heparan sulfate	1	ko00534
169	Thiamine metabolism	1	ko00730
170	Phenylalanine metabolism	1	ko00360
171	Non-homologous end-joining	1	ko03450
172	Ubiquinone and other terpenoid-quinone biosynthesis	1	ko00130
173	Complement and coagulation cascades	1	ko04610
174	Renin-angiotensin system	1	ko04614
175	Valine, leucine and isoleucine biosynthesis	1	ko00290
Detail classification of the 977 putative intestinal-expressed unigenes in KEGG pathways
#	Pathway	Differentially expressed genes
1	Metabolic pathways (no map in kegg database)	Unigene1333_Sample_011046840, Unigene13463_Sample_011046840, Unigene1390_Sample_011046840, Unigene14473_Sample_011046840, Unigene14479_Sample_011046840, Unigene14777_Sample_011046840, Unigene14953_Sample_011046840, Unigene15293_Sample_011046840, Unigene15294_Sample_011046840, Unigene15347_Sample_011046840, Unigene1541_Sample_011046840, Unigene15661_Sample_011046840, Unigene15662_Sample_011046840,…
2	Pathways in cancer	Unigene10931_Sample_011046840, Unigene1180_Sample_011046840, Unigene14015_Sample_011046840, Unigene14016_Sample_011046840, Unigene14017_Sample_011046840, Unigene14018_Sample_011046840, Unigene14019_Sample_011046840, Unigene14020_Sample_011046840, Unigene14021_Sample_011046840, Unigene14023_Sample_011046840, Unigene14024_Sample_011046840, Unigene14445_Sample_011046840, Unigene14665_Sample_01104684…
3	Focal adhesion	Unigene10931_Sample_011046840, Unigene11573_Sample_011046840, Unigene1180_Sample_011046840, Unigene12796_Sample_011046840, Unigene13604_Sample_011046840, Unigene14015_Sample_011046840, Unigene14016_Sample_011046840, Unigene14017_Sample_011046840, Unigene14018_Sample_011046840, Unigene14019_Sample_011046840, Unigene14020_Sample_011046840, Unigene14021_Sample_011046840, Unigene14023_Sample_01104684…
4	Ribosome	Unigene19672_Sample_011046840, Unigene404_Sample_011046840, Unigene419_Sample_011046840, Unigene463_Sample_011046840, Unigene4908_Sample_011046840, Unigene5137_Sample_011046840, Unigene545_Sample_011046840, Unigene5471_Sample_011046840, Unigene6807_Sample_011046840, Unigene6957_Sample_011046840, Unigene7482_Sample_011046840, Unigene7518_Sample_011046840, Unigene7605_Sample_011046840, Unigene7769_…
5	Tight junction	Unigene10931_Sample_011046840, Unigene12796_Sample_011046840, Unigene12892_Sample_011046840, Unigene1422_Sample_011046840, Unigene14445_Sample_011046840, Unigene15094_Sample_011046840, Unigene1569_Sample_011046840, Unigene16011_Sample_011046840, Unigene16012_Sample_011046840, Unigene16361_Sample_011046840, Unigene1751_Sample_011046840, Unigene17602_Sample_011046840, Unigene18356_Sample_011046840,…
6	Wnt signaling pathway	Unigene10931_Sample_011046840, Unigene13744_Sample_011046840, Unigene14015_Sample_011046840, Unigene14016_Sample_011046840, Unigene14017_Sample_011046840, Unigene14018_Sample_011046840, Unigene14019_Sample_011046840, Unigene14020_Sample_011046840, Unigene14021_Sample_011046840, Unigene14023_Sample_011046840, Unigene14024_Sample_011046840, Unigene14445_Sample_011046840, Unigene14908_Sample_0110468…
7	Regulation of actin cytoskeleton	Unigene10181_Sample_011046840, Unigene11573_Sample_011046840, Unigene12796_Sample_011046840, Unigene1422_Sample_011046840, Unigene14445_Sample_011046840, Unigene1500_Sample_011046840, Unigene15013_Sample_011046840, Unigene15094_Sample_011046840, Unigene15426_Sample_011046840, Unigene15560_Sample_011046840, Unigene1569_Sample_011046840, Unigene16224_Sample_011046840, Unigene16361_Sample_011046840,…
8	Alzheimer's disease	Unigene14015_Sample_011046840, Unigene14016_Sample_011046840, Unigene14017_Sample_011046840, Unigene14018_Sample_011046840, Unigene14019_Sample_011046840, Unigene14020_Sample_011046840, Unigene14021_Sample_011046840, Unigene14023_Sample_011046840, Unigene14024_Sample_011046840, Unigene14611_Sample_011046840, Unigene14613_Sample_011046840, Unigene14617_Sample_011046840, Unigene1541_Sample_01104684…
9	Spliceosome	Unigene12555_Sample_011046840, Unigene12556_Sample_011046840, Unigene12557_Sample_011046840, Unigene12558_Sample_011046840, Unigene1333_Sample_011046840, Unigene15985_Sample_011046840, Unigene16864_Sample_011046840, Unigene16866_Sample_011046840, Unigene16981_Sample_011046840, Unigene17244_Sample_011046840, Unigene17620_Sample_011046840, Unigene18178_Sample_011046840, Unigene1826_Sample_011046840…
10	Chemokine signaling pathway	Unigene10931_Sample_011046840, Unigene1164_Sample_011046840, Unigene13744_Sample_011046840, Unigene14015_Sample_011046840, Unigene14016_Sample_011046840, Unigene14017_Sample_011046840, Unigene14018_Sample_011046840, Unigene14019_Sample_011046840, Unigene14020_Sample_011046840, Unigene14021_Sample_011046840, Unigene14023_Sample_011046840, Unigene14024_Sample_011046840, Unigene14445_Sample_01104684…
11	Phagosome	Unigene10830_Sample_011046840, Unigene11841_Sample_011046840, Unigene12176_Sample_011046840, Unigene12796_Sample_011046840, Unigene1288_Sample_011046840, Unigene13677_Sample_011046840, Unigene13678_Sample_011046840, Unigene13679_Sample_011046840, Unigene1422_Sample_011046840, Unigene15681_Sample_011046840, Unigene15682_Sample_011046840, Unigene1765_Sample_011046840, Unigene1766_Sample_011046840, …
12	Endocytosis	Unigene14445_Sample_011046840, Unigene15094_Sample_011046840, Unigene15191_Sample_011046840, Unigene15192_Sample_011046840, Unigene1703_Sample_011046840, Unigene17593_Sample_011046840, Unigene17634_Sample_011046840, Unigene17892_Sample_011046840, Unigene17893_Sample_011046840, Unigene18187_Sample_011046840, Unigene18188_Sample_011046840, Unigene18356_Sample_011046840, Unigene18771_Sample_01104684…
13	Insulin signaling pathway	Unigene11573_Sample_011046840, Unigene13744_Sample_011046840, Unigene14015_Sample_011046840, Unigene14016_Sample_011046840, Unigene14017_Sample_011046840, Unigene14018_Sample_011046840, Unigene14019_Sample_011046840, Unigene14020_Sample_011046840, Unigene14021_Sample_011046840, Unigene14023_Sample_011046840, Unigene14024_Sample_011046840, Unigene15347_Sample_011046840, Unigene15560_Sample_0110468…
14	Neurotrophin signaling pathway	Unigene14015_Sample_011046840, Unigene14016_Sample_011046840, Unigene14017_Sample_011046840, Unigene14018_Sample_011046840, Unigene14019_Sample_011046840, Unigene14020_Sample_011046840, Unigene14021_Sample_011046840, Unigene14023_Sample_011046840, Unigene14024_Sample_011046840, Unigene14445_Sample_011046840, Unigene14720_Sample_011046840, Unigene14908_Sample_011046840, Unigene14909_Sample_0110468…
15	Oocyte meiosis	Unigene11573_Sample_011046840, Unigene13744_Sample_011046840, Unigene14611_Sample_011046840, Unigene14613_Sample_011046840, Unigene14617_Sample_011046840, Unigene14908_Sample_011046840, Unigene14909_Sample_011046840, Unigene15560_Sample_011046840, Unigene15629_Sample_011046840, Unigene16282_Sample_011046840, Unigene16283_Sample_011046840, Unigene1703_Sample_011046840, Unigene19006_Sample_01104684…
16	Pathogenic Escherichia coli infection	Unigene10830_Sample_011046840, Unigene10931_Sample_011046840, Unigene11841_Sample_011046840, Unigene12176_Sample_011046840, Unigene12796_Sample_011046840, Unigene1288_Sample_011046840, Unigene13677_Sample_011046840, Unigene13678_Sample_011046840, Unigene13679_Sample_011046840, Unigene1422_Sample_011046840, Unigene14445_Sample_011046840, Unigene15094_Sample_011046840, Unigene15681_Sample_011046840…
17	TGF-beta signaling pathway	Unigene14445_Sample_011046840, Unigene15094_Sample_011046840, Unigene15560_Sample_011046840, Unigene18356_Sample_011046840, Unigene2698_Sample_011046840, Unigene6230_Sample_011046840, Unigene6418_Sample_011046840, Unigene7158_Sample_011046840, Unigene7159_Sample_011046840, Unigene7160_Sample_011046840, Unigene7161_Sample_011046840, Unigene7162_Sample_011046840, Unigene7163_Sample_011046840, Unige…
18	Huntington's disease	Unigene14611_Sample_011046840, Unigene14613_Sample_011046840, Unigene14617_Sample_011046840, Unigene1541_Sample_011046840, Unigene17269_Sample_011046840, Unigene18015_Sample_011046840, Unigene18676_Sample_011046840, Unigene18677_Sample_011046840, Unigene18678_Sample_011046840, Unigene19124_Sample_011046840, Unigene1965_Sample_011046840, Unigene201_Sample_011046840, Unigene2689_Sample_011046840, U…
19	Adipocytokine signaling pathway	Unigene14665_Sample_011046840, Unigene14667_Sample_011046840, Unigene14668_Sample_011046840, Unigene14674_Sample_011046840, Unigene14675_Sample_011046840, Unigene14677_Sample_011046840, Unigene14679_Sample_011046840, Unigene14680_Sample_011046840, Unigene14681_Sample_011046840, Unigene14682_Sample_011046840, Unigene14683_Sample_011046840, Unigene14686_Sample_011046840, Unigene14687_Sample_0110468…
20	Vascular smooth muscle contraction	Unigene10181_Sample_011046840, Unigene10931_Sample_011046840, Unigene11573_Sample_011046840, Unigene13744_Sample_011046840, Unigene14445_Sample_011046840, Unigene14611_Sample_011046840, Unigene14613_Sample_011046840, Unigene14617_Sample_011046840, Unigene15094_Sample_011046840, Unigene15256_Sample_011046840, Unigene15257_Sample_011046840, Unigene15560_Sample_011046840, Unigene1569_Sample_01104684…
21	Protein processing in endoplasmic reticulum	Unigene1409_Sample_011046840, Unigene14720_Sample_011046840, Unigene15850_Sample_011046840, Unigene16474_Sample_011046840, Unigene16476_Sample_011046840, Unigene17399_Sample_011046840, Unigene18772_Sample_011046840, Unigene2186_Sample_011046840, Unigene2424_Sample_011046840, Unigene2978_Sample_011046840, Unigene3084_Sample_011046840, Unigene5403_Sample_011046840, Unigene541_Sample_011046840, Unig…
22	MAPK signaling pathway	Unigene10931_Sample_011046840, Unigene13099_Sample_011046840, Unigene1357_Sample_011046840, Unigene13744_Sample_011046840, Unigene14720_Sample_011046840, Unigene15013_Sample_011046840, Unigene15560_Sample_011046840, Unigene16282_Sample_011046840, Unigene16283_Sample_011046840, Unigene16361_Sample_011046840, Unigene17399_Sample_011046840, Unigene19149_Sample_011046840, Unigene19354_Sample_01104684…
23	Small cell lung cancer	Unigene1180_Sample_011046840, Unigene14665_Sample_011046840, Unigene14667_Sample_011046840, Unigene14668_Sample_011046840, Unigene14674_Sample_011046840, Unigene14675_Sample_011046840, Unigene14677_Sample_011046840, Unigene14679_Sample_011046840, Unigene14680_Sample_011046840, Unigene14681_Sample_011046840, Unigene14682_Sample_011046840, Unigene14683_Sample_011046840, Unigene14686_Sample_01104684…
24	Non-small cell lung cancer	Unigene10931_Sample_011046840, Unigene14665_Sample_011046840, Unigene14667_Sample_011046840, Unigene14668_Sample_011046840, Unigene14674_Sample_011046840, Unigene14675_Sample_011046840, Unigene14677_Sample_011046840, Unigene14679_Sample_011046840, Unigene14680_Sample_011046840, Unigene14681_Sample_011046840, Unigene14682_Sample_011046840, Unigene14683_Sample_011046840, Unigene14686_Sample_0110468…
25	Chagas disease	Unigene11897_Sample_011046840, Unigene15560_Sample_011046840, Unigene16011_Sample_011046840, Unigene16012_Sample_011046840, Unigene17399_Sample_011046840, Unigene19125_Sample_011046840, Unigene19126_Sample_011046840, Unigene19128_Sample_011046840, Unigene2246_Sample_011046840, Unigene2247_Sample_011046840, Unigene2248_Sample_011046840, Unigene6657_Sample_011046840, Unigene6658_Sample_011046840, U…
26	Thyroid cancer	Unigene14665_Sample_011046840, Unigene14667_Sample_011046840, Unigene14668_Sample_011046840, Unigene14674_Sample_011046840, Unigene14675_Sample_011046840, Unigene14677_Sample_011046840, Unigene14679_Sample_011046840, Unigene14680_Sample_011046840, Unigene14681_Sample_011046840, Unigene14682_Sample_011046840, Unigene14683_Sample_011046840, Unigene14686_Sample_011046840, Unigene14687_Sample_0110468…
27	Gap junction	Unigene10830_Sample_011046840, Unigene10931_Sample_011046840, Unigene11841_Sample_011046840, Unigene12176_Sample_011046840, Unigene1288_Sample_011046840, Unigene13677_Sample_011046840, Unigene13678_Sample_011046840, Unigene13679_Sample_011046840, Unigene13744_Sample_011046840, Unigene14611_Sample_011046840, Unigene14613_Sample_011046840, Unigene14617_Sample_011046840, Unigene15560_Sample_01104684…
28	PPAR signaling pathway	Unigene14665_Sample_011046840, Unigene14667_Sample_011046840, Unigene14668_Sample_011046840, Unigene14674_Sample_011046840, Unigene14675_Sample_011046840, Unigene14677_Sample_011046840, Unigene14679_Sample_011046840, Unigene14680_Sample_011046840, Unigene14681_Sample_011046840, Unigene14682_Sample_011046840, Unigene14683_Sample_011046840, Unigene14686_Sample_011046840, Unigene14687_Sample_0110468…
29	Hypertrophic cardiomyopathy (HCM)	Unigene12796_Sample_011046840, Unigene1281_Sample_011046840, Unigene1422_Sample_011046840, Unigene1569_Sample_011046840, Unigene18832_Sample_011046840, Unigene18921_Sample_011046840, Unigene19218_Sample_011046840, Unigene2375_Sample_011046840, Unigene26_Sample_011046840, Unigene2972_Sample_011046840, Unigene311_Sample_011046840, Unigene5547_Sample_011046840, Unigene5978_Sample_011046840, Unigene5…
30	Calcium signaling pathway	Unigene10931_Sample_011046840, Unigene11127_Sample_011046840, Unigene12432_Sample_011046840, Unigene13744_Sample_011046840, Unigene14611_Sample_011046840, Unigene14613_Sample_011046840, Unigene14617_Sample_011046840, Unigene14908_Sample_011046840, Unigene14909_Sample_011046840, Unigene16282_Sample_011046840, Unigene16283_Sample_011046840, Unigene19131_Sample_011046840, Unigene1975_Sample_01104684…
31	Leukocyte transendothelial migration	Unigene10931_Sample_011046840, Unigene12796_Sample_011046840, Unigene1422_Sample_011046840, Unigene14445_Sample_011046840, Unigene15094_Sample_011046840, Unigene15426_Sample_011046840, Unigene17602_Sample_011046840, Unigene18356_Sample_011046840, Unigene19218_Sample_011046840, Unigene2002_Sample_011046840, Unigene26_Sample_011046840, Unigene5044_Sample_011046840, Unigene5839_Sample_011046840, Uni…
32	Dilated cardiomyopathy	Unigene12796_Sample_011046840, Unigene1281_Sample_011046840, Unigene13744_Sample_011046840, Unigene1422_Sample_011046840, Unigene1569_Sample_011046840, Unigene18921_Sample_011046840, Unigene19218_Sample_011046840, Unigene2375_Sample_011046840, Unigene26_Sample_011046840, Unigene2972_Sample_011046840, Unigene311_Sample_011046840, Unigene5978_Sample_011046840, Unigene5979_Sample_011046840, Unigene7…
33	Ubiquitin mediated proteolysis	Unigene15629_Sample_011046840, Unigene16474_Sample_011046840, Unigene16476_Sample_011046840, Unigene1703_Sample_011046840, Unigene17402_Sample_011046840, Unigene17593_Sample_011046840, Unigene17620_Sample_011046840, Unigene2133_Sample_011046840, Unigene2134_Sample_011046840, Unigene2420_Sample_011046840, Unigene2978_Sample_011046840, Unigene4046_Sample_011046840, Unigene4396_Sample_011046840, Uni…
34	T cell receptor signaling pathway	Unigene14015_Sample_011046840, Unigene14016_Sample_011046840, Unigene14017_Sample_011046840, Unigene14018_Sample_011046840, Unigene14019_Sample_011046840, Unigene14020_Sample_011046840, Unigene14021_Sample_011046840, Unigene14023_Sample_011046840, Unigene14024_Sample_011046840, Unigene14445_Sample_011046840, Unigene14720_Sample_011046840, Unigene15013_Sample_011046840, Unigene15094_Sample_0110468…
35	Axon guidance	Unigene10181_Sample_011046840, Unigene14015_Sample_011046840, Unigene14016_Sample_011046840, Unigene14017_Sample_011046840, Unigene14018_Sample_011046840, Unigene14019_Sample_011046840, Unigene14020_Sample_011046840, Unigene14021_Sample_011046840, Unigene14023_Sample_011046840, Unigene14024_Sample_011046840, Unigene14445_Sample_011046840, Unigene15013_Sample_011046840, Unigene15094_Sample_0110468…
36	Oxidative phosphorylation	Unigene1541_Sample_011046840, Unigene17269_Sample_011046840, Unigene1765_Sample_011046840, Unigene1766_Sample_011046840, Unigene1803_Sample_011046840, Unigene18676_Sample_011046840, Unigene18677_Sample_011046840, Unigene18678_Sample_011046840, Unigene1965_Sample_011046840, Unigene2046_Sample_011046840, Unigene2236_Sample_011046840, Unigene2689_Sample_011046840, Unigene2846_Sample_011046840, Unige…
37	Purine metabolism	Unigene14473_Sample_011046840, Unigene15256_Sample_011046840, Unigene15257_Sample_011046840, Unigene15661_Sample_011046840, Unigene15662_Sample_011046840, Unigene15869_Sample_011046840, Unigene16130_Sample_011046840, Unigene1641_Sample_011046840, Unigene17013_Sample_011046840, Unigene17244_Sample_011046840, Unigene17357_Sample_011046840, Unigene18015_Sample_011046840, Unigene2010_Sample_011046840…
38	ErbB signaling pathway	Unigene10931_Sample_011046840, Unigene14015_Sample_011046840, Unigene14016_Sample_011046840, Unigene14017_Sample_011046840, Unigene14018_Sample_011046840, Unigene14019_Sample_011046840, Unigene14020_Sample_011046840, Unigene14021_Sample_011046840, Unigene14023_Sample_011046840, Unigene14024_Sample_011046840, Unigene14720_Sample_011046840, Unigene14908_Sample_011046840, Unigene14909_Sample_0110468…
39	Proteasome	Unigene1477_Sample_011046840, Unigene18192_Sample_011046840, Unigene1989_Sample_011046840, Unigene2478_Sample_011046840, Unigene3120_Sample_011046840, Unigene396_Sample_011046840, Unigene4160_Sample_011046840, Unigene447_Sample_011046840, Unigene4852_Sample_011046840, Unigene4894_Sample_011046840, Unigene4985_Sample_011046840, Unigene5159_Sample_011046840, Unigene5378_Sample_011046840, Unigene638…
40	Bacterial invasion of epithelial cells	Unigene12796_Sample_011046840, Unigene1422_Sample_011046840, Unigene14445_Sample_011046840, Unigene15094_Sample_011046840, Unigene15426_Sample_011046840, Unigene17602_Sample_011046840, Unigene18356_Sample_011046840, Unigene19218_Sample_011046840, Unigene2002_Sample_011046840, Unigene2249_Sample_011046840, Unigene26_Sample_011046840, Unigene6080_Sample_011046840, Unigene6081_Sample_011046840, Unig…
41	Cardiac muscle contraction	Unigene10084_Sample_011046840, Unigene12796_Sample_011046840, Unigene1422_Sample_011046840, Unigene1569_Sample_011046840, Unigene18921_Sample_011046840, Unigene2972_Sample_011046840, Unigene311_Sample_011046840, Unigene5978_Sample_011046840, Unigene5979_Sample_011046840, Unigene737_Sample_011046840, Unigene7557_Sample_011046840, Unigene7800_Sample_011046840, Unigene8159_Sample_011046840, Unigene8…
42	Parkinson's disease	Unigene1541_Sample_011046840, Unigene16474_Sample_011046840, Unigene16476_Sample_011046840, Unigene17269_Sample_011046840, Unigene18676_Sample_011046840, Unigene18677_Sample_011046840, Unigene18678_Sample_011046840, Unigene19124_Sample_011046840, Unigene1965_Sample_011046840, Unigene2236_Sample_011046840, Unigene2420_Sample_011046840, Unigene2689_Sample_011046840, Unigene2915_Sample_011046840, Un…
43	Long-term depression	Unigene10931_Sample_011046840, Unigene11897_Sample_011046840, Unigene14611_Sample_011046840, Unigene14613_Sample_011046840, Unigene14617_Sample_011046840, Unigene15560_Sample_011046840, Unigene16361_Sample_011046840, Unigene6657_Sample_011046840, Unigene6658_Sample_011046840, Unigene7148_Sample_011046840, Unigene7158_Sample_011046840, Unigene7159_Sample_011046840, Unigene7160_Sample_011046840, Un…
44	VEGF signaling pathway	Unigene10931_Sample_011046840, Unigene15426_Sample_011046840, Unigene15560_Sample_011046840, Unigene16282_Sample_011046840, Unigene16283_Sample_011046840, Unigene16361_Sample_011046840, Unigene2002_Sample_011046840, Unigene422_Sample_011046840, Unigene5684_Sample_011046840, Unigene6080_Sample_011046840, Unigene6081_Sample_011046840, Unigene6082_Sample_011046840, Unigene6083_Sample_011046840, Unig…
45	Cell cycle	Unigene14015_Sample_011046840, Unigene14016_Sample_011046840, Unigene14017_Sample_011046840, Unigene14018_Sample_011046840, Unigene14019_Sample_011046840, Unigene14020_Sample_011046840, Unigene14021_Sample_011046840, Unigene14023_Sample_011046840, Unigene14024_Sample_011046840, Unigene15629_Sample_011046840, Unigene16817_Sample_011046840, Unigene16818_Sample_011046840, Unigene16819_Sample_0110468…
46	Melanogenesis	Unigene10931_Sample_011046840, Unigene11897_Sample_011046840, Unigene13744_Sample_011046840, Unigene14015_Sample_011046840, Unigene14016_Sample_011046840, Unigene14017_Sample_011046840, Unigene14018_Sample_011046840, Unigene14019_Sample_011046840, Unigene14020_Sample_011046840, Unigene14021_Sample_011046840, Unigene14023_Sample_011046840, Unigene14024_Sample_011046840, Unigene14908_Sample_0110468…
47	Gastric acid secretion	Unigene10084_Sample_011046840, Unigene10931_Sample_011046840, Unigene12796_Sample_011046840, Unigene13744_Sample_011046840, Unigene1422_Sample_011046840, Unigene14611_Sample_011046840, Unigene14613_Sample_011046840, Unigene14617_Sample_011046840, Unigene14908_Sample_011046840, Unigene14909_Sample_011046840, Unigene19131_Sample_011046840, Unigene19218_Sample_011046840, Unigene1975_Sample_011046840…
48	Long-term potentiation	Unigene10931_Sample_011046840, Unigene11573_Sample_011046840, Unigene13744_Sample_011046840, Unigene14611_Sample_011046840, Unigene14613_Sample_011046840, Unigene14617_Sample_011046840, Unigene14908_Sample_011046840, Unigene14909_Sample_011046840, Unigene15560_Sample_011046840, Unigene16282_Sample_011046840, Unigene16283_Sample_011046840, Unigene16361_Sample_011046840, Unigene19006_Sample_0110468…
49	Pancreatic secretion	Unigene10084_Sample_011046840, Unigene10316_Sample_011046840, Unigene10931_Sample_011046840, Unigene11127_Sample_011046840, Unigene14445_Sample_011046840, Unigene14611_Sample_011046840, Unigene14613_Sample_011046840, Unigene14617_Sample_011046840, Unigene15094_Sample_011046840, Unigene18356_Sample_011046840, Unigene2023_Sample_011046840, Unigene2836_Sample_011046840, Unigene5044_Sample_011046840,…
50	Adherens junction	Unigene12796_Sample_011046840, Unigene1422_Sample_011046840, Unigene14445_Sample_011046840, Unigene15094_Sample_011046840, Unigene15560_Sample_011046840, Unigene1751_Sample_011046840, Unigene17602_Sample_011046840, Unigene18356_Sample_011046840, Unigene19218_Sample_011046840, Unigene19354_Sample_011046840, Unigene2002_Sample_011046840, Unigene2401_Sample_011046840, Unigene2532_Sample_011046840, U…
51	Vibrio cholerae infection	Unigene10316_Sample_011046840, Unigene10931_Sample_011046840, Unigene12796_Sample_011046840, Unigene13744_Sample_011046840, Unigene1422_Sample_011046840, Unigene1765_Sample_011046840, Unigene1766_Sample_011046840, Unigene1803_Sample_011046840, Unigene19218_Sample_011046840, Unigene2046_Sample_011046840, Unigene26_Sample_011046840, Unigene2846_Sample_011046840, Unigene5403_Sample_011046840, Unigen…
52	Salivary secretion	Unigene10084_Sample_011046840, Unigene10316_Sample_011046840, Unigene10931_Sample_011046840, Unigene11127_Sample_011046840, Unigene13744_Sample_011046840, Unigene14611_Sample_011046840, Unigene14613_Sample_011046840, Unigene14617_Sample_011046840, Unigene19131_Sample_011046840, Unigene1975_Sample_011046840, Unigene432_Sample_011046840, Unigene5901_Sample_011046840, Unigene6395_Sample_011046840, U…
53	Colorectal cancer	Unigene14015_Sample_011046840, Unigene14016_Sample_011046840, Unigene14017_Sample_011046840, Unigene14018_Sample_011046840, Unigene14019_Sample_011046840, Unigene14020_Sample_011046840, Unigene14021_Sample_011046840, Unigene14023_Sample_011046840, Unigene14024_Sample_011046840, Unigene14445_Sample_011046840, Unigene15094_Sample_011046840, Unigene15560_Sample_011046840, Unigene16361_Sample_0110468…
54	Phototransduction - fly	Unigene10871_Sample_011046840, Unigene10931_Sample_011046840, Unigene12796_Sample_011046840, Unigene1422_Sample_011046840, Unigene14611_Sample_011046840, Unigene14613_Sample_011046840, Unigene14617_Sample_011046840, Unigene14908_Sample_011046840, Unigene14909_Sample_011046840, Unigene15075_Sample_011046840, Unigene15076_Sample_011046840, Unigene19131_Sample_011046840, Unigene19218_Sample_01104684…
55	B cell receptor signaling pathway	Unigene10931_Sample_011046840, Unigene14015_Sample_011046840, Unigene14016_Sample_011046840, Unigene14017_Sample_011046840, Unigene14018_Sample_011046840, Unigene14019_Sample_011046840, Unigene14020_Sample_011046840, Unigene14021_Sample_011046840, Unigene14023_Sample_011046840, Unigene14024_Sample_011046840, Unigene15560_Sample_011046840, Unigene16282_Sample_011046840, Unigene16283_Sample_0110468…
56	GnRH signaling pathway	Unigene10931_Sample_011046840, Unigene13744_Sample_011046840, Unigene14611_Sample_011046840, Unigene14613_Sample_011046840, Unigene14617_Sample_011046840, Unigene14720_Sample_011046840, Unigene14908_Sample_011046840, Unigene14909_Sample_011046840, Unigene15560_Sample_011046840, Unigene16361_Sample_011046840, Unigene17399_Sample_011046840, Unigene19131_Sample_011046840, Unigene19457_Sample_0110468…
57	Glycolysis / Gluconeogenesis	Unigene15347_Sample_011046840, Unigene16701_Sample_011046840, Unigene17144_Sample_011046840, Unigene17357_Sample_011046840, Unigene2278_Sample_011046840, Unigene2279_Sample_011046840, Unigene237_Sample_011046840, Unigene2703_Sample_011046840, Unigene283_Sample_011046840, Unigene6894_Sample_011046840, Unigene7458_Sample_011046840, Unigene7509_Sample_011046840, Unigene7913_Sample_011046840, Unigene…
58	Prostate cancer	Unigene14015_Sample_011046840, Unigene14016_Sample_011046840, Unigene14017_Sample_011046840, Unigene14018_Sample_011046840, Unigene14019_Sample_011046840, Unigene14020_Sample_011046840, Unigene14021_Sample_011046840, Unigene14023_Sample_011046840, Unigene14024_Sample_011046840, Unigene15560_Sample_011046840, Unigene16361_Sample_011046840, Unigene2917_Sample_011046840, Unigene731_Sample_011046840,…
59	Apoptosis	Unigene13744_Sample_011046840, Unigene16282_Sample_011046840, Unigene16283_Sample_011046840, Unigene19124_Sample_011046840, Unigene19125_Sample_011046840, Unigene19126_Sample_011046840, Unigene19128_Sample_011046840, Unigene2246_Sample_011046840, Unigene2247_Sample_011046840, Unigene2248_Sample_011046840, Unigene422_Sample_011046840, Unigene5684_Sample_011046840, Unigene9193_Sample_011046840, Uni…
60	Systemic lupus erythematosus	Unigene1339_Sample_011046840, Unigene1533_Sample_011046840, Unigene1576_Sample_011046840, Unigene17815_Sample_011046840, Unigene1908_Sample_011046840, Unigene3092_Sample_011046840, Unigene5839_Sample_011046840, Unigene6478_Sample_011046840, Unigene7599_Sample_011046840, Unigene7808_Sample_011046840, Unigene7908_Sample_011046840, Unigene7968_Sample_011046840, Unigene8003_Sample_011046840, Unigene8…
61	Toll-like receptor signaling pathway	Unigene14720_Sample_011046840, Unigene15560_Sample_011046840, Unigene17399_Sample_011046840, Unigene19125_Sample_011046840, Unigene19126_Sample_011046840, Unigene19128_Sample_011046840, Unigene2246_Sample_011046840, Unigene2247_Sample_011046840, Unigene2248_Sample_011046840, Unigene4849_Sample_011046840, Unigene4850_Sample_011046840, Unigene5133_Sample_011046840, Unigene9272_Sample_011046840, Uni…
62	Amoebiasis	Unigene10931_Sample_011046840, Unigene1180_Sample_011046840, Unigene13604_Sample_011046840, Unigene13744_Sample_011046840, Unigene1597_Sample_011046840, Unigene16673_Sample_011046840, Unigene16674_Sample_011046840, Unigene1704_Sample_011046840, Unigene17939_Sample_011046840, Unigene2767_Sample_011046840, Unigene3001_Sample_011046840, Unigene5087_Sample_011046840, Unigene5839_Sample_011046840, Uni…
63	Phosphatidylinositol signaling system	Unigene10931_Sample_011046840, Unigene14611_Sample_011046840, Unigene14613_Sample_011046840, Unigene14617_Sample_011046840, Unigene17123_Sample_011046840, Unigene18291_Sample_011046840, Unigene18292_Sample_011046840, Unigene19131_Sample_011046840, Unigene19354_Sample_011046840, Unigene1975_Sample_011046840, Unigene3045_Sample_011046840, Unigene6657_Sample_011046840, Unigene6658_Sample_011046840, …
64	Endometrial cancer	Unigene14015_Sample_011046840, Unigene14016_Sample_011046840, Unigene14017_Sample_011046840, Unigene14018_Sample_011046840, Unigene14019_Sample_011046840, Unigene14020_Sample_011046840, Unigene14021_Sample_011046840, Unigene14023_Sample_011046840, Unigene14024_Sample_011046840, Unigene15560_Sample_011046840, Unigene16361_Sample_011046840, Unigene17602_Sample_011046840, Unigene881_Sample_011046840…
65	Shigellosis	Unigene12796_Sample_011046840, Unigene1422_Sample_011046840, Unigene1500_Sample_011046840, Unigene15560_Sample_011046840, Unigene16224_Sample_011046840, Unigene17399_Sample_011046840, Unigene19218_Sample_011046840, Unigene2002_Sample_011046840, Unigene26_Sample_011046840, Unigene2978_Sample_011046840, Unigene822_Sample_011046840, Unigene8718_Sample_011046840, Unigene8970_Sample_011046840, Unigene…
66	Fc gamma R-mediated phagocytosis	Unigene10931_Sample_011046840, Unigene15013_Sample_011046840, Unigene15560_Sample_011046840, Unigene19457_Sample_011046840, Unigene2002_Sample_011046840, Unigene2249_Sample_011046840, Unigene6028_Sample_011046840, Unigene6029_Sample_011046840, Unigene7148_Sample_011046840, Unigene8928_Sample_011046840, Unigene9505_Sample_011046840, Unigene9506_Sample_011046840, Unigene9507_Sample_011046840, Unige…
67	Viral myocarditis	Unigene12796_Sample_011046840, Unigene1422_Sample_011046840, Unigene1569_Sample_011046840, Unigene18921_Sample_011046840, Unigene19218_Sample_011046840, Unigene26_Sample_011046840, Unigene311_Sample_011046840, Unigene737_Sample_011046840, Unigene7800_Sample_011046840, Unigene8336_Sample_011046840, Unigene8589_Sample_011046840, Unigene8970_Sample_011046840, Unigene9442_Sample_011046840, Unigene946…
68	Aminoacyl-tRNA biosynthesis	Unigene14777_Sample_011046840, Unigene18269_Sample_011046840, Unigene2006_Sample_011046840, Unigene2013_Sample_011046840, Unigene2495_Sample_011046840, Unigene2519_Sample_011046840, Unigene2916_Sample_011046840, Unigene3025_Sample_011046840, Unigene322_Sample_011046840, Unigene7622_Sample_011046840, Unigene7624_Sample_011046840, Unigene765_Sample_011046840, Unigene8055_Sample_011046840, Unigene80…
69	Pyrimidine metabolism	Unigene14473_Sample_011046840, Unigene15661_Sample_011046840, Unigene15662_Sample_011046840, Unigene15869_Sample_011046840, Unigene16130_Sample_011046840, Unigene1641_Sample_011046840, Unigene18015_Sample_011046840, Unigene201_Sample_011046840, Unigene2829_Sample_011046840, Unigene5215_Sample_011046840, Unigene5849_Sample_011046840, Unigene7120_Sample_011046840, Unigene7121_Sample_011046840, Unig…
70	ECM-receptor interaction	Unigene11662_Sample_011046840, Unigene1180_Sample_011046840, Unigene13604_Sample_011046840, Unigene1597_Sample_011046840, Unigene16137_Sample_011046840, Unigene16673_Sample_011046840, Unigene16674_Sample_011046840, Unigene1704_Sample_011046840, Unigene17939_Sample_011046840, Unigene2767_Sample_011046840, Unigene5087_Sample_011046840, Unigene5515_Sample_011046840, Unigene5516_Sample_011046840, Uni…
71	RNA degradation	Unigene18383_Sample_011046840, Unigene18384_Sample_011046840, Unigene19124_Sample_011046840, Unigene237_Sample_011046840, Unigene2861_Sample_011046840, Unigene5075_Sample_011046840, Unigene508_Sample_011046840, Unigene522_Sample_011046840, Unigene5715_Sample_011046840, Unigene7536_Sample_011046840, Unigene770_Sample_011046840, Unigene7981_Sample_011046840, Unigene8257_Sample_011046840, Unigene895…
72	Lysosome	Unigene15988_Sample_011046840, Unigene1765_Sample_011046840, Unigene1766_Sample_011046840, Unigene1803_Sample_011046840, Unigene1839_Sample_011046840, Unigene18669_Sample_011046840, Unigene2046_Sample_011046840, Unigene2253_Sample_011046840, Unigene2846_Sample_011046840, Unigene6340_Sample_011046840, Unigene6354_Sample_011046840, Unigene6619_Sample_011046840, Unigene7231_Sample_011046840, Unigene…
73	Progesterone-mediated oocyte maturation	Unigene13744_Sample_011046840, Unigene15560_Sample_011046840, Unigene15629_Sample_011046840, Unigene16361_Sample_011046840, Unigene1703_Sample_011046840, Unigene17399_Sample_011046840, Unigene17402_Sample_011046840, Unigene4046_Sample_011046840, Unigene4396_Sample_011046840, Unigene8859_Sample_011046840, Unigene9505_Sample_011046840, Unigene9506_Sample_011046840, Unigene9507_Sample_011046840, Uni…
74	Renal cell carcinoma	Unigene15013_Sample_011046840, Unigene15560_Sample_011046840, Unigene16361_Sample_011046840, Unigene2002_Sample_011046840, Unigene5044_Sample_011046840, Unigene6418_Sample_011046840, Unigene7540_Sample_011046840, Unigene7541_Sample_011046840, Unigene8962_Sample_011046840, Unigene9505_Sample_011046840, Unigene9506_Sample_011046840, Unigene9507_Sample_011046840, Unigene9508_Sample_011046840
75	Hedgehog signaling pathway	Unigene13744_Sample_011046840, Unigene14015_Sample_011046840, Unigene14016_Sample_011046840, Unigene14017_Sample_011046840, Unigene14018_Sample_011046840, Unigene14019_Sample_011046840, Unigene14020_Sample_011046840, Unigene14021_Sample_011046840, Unigene14023_Sample_011046840, Unigene14024_Sample_011046840, Unigene8917_Sample_011046840, Unigene9688_Sample_011046840, Unigene9689_Sample_011046840
76	Fc epsilon RI signaling pathway	Unigene10931_Sample_011046840, Unigene14720_Sample_011046840, Unigene15560_Sample_011046840, Unigene16361_Sample_011046840, Unigene17399_Sample_011046840, Unigene19457_Sample_011046840, Unigene4849_Sample_011046840, Unigene4850_Sample_011046840, Unigene7148_Sample_011046840, Unigene9505_Sample_011046840, Unigene9506_Sample_011046840, Unigene9507_Sample_011046840, Unigene9508_Sample_011046840
77	mTOR signaling pathway	Unigene10931_Sample_011046840, Unigene15560_Sample_011046840, Unigene18832_Sample_011046840, Unigene19116_Sample_011046840, Unigene19117_Sample_011046840, Unigene7637_Sample_011046840, Unigene8212_Sample_011046840, Unigene8679_Sample_011046840, Unigene9505_Sample_011046840, Unigene9506_Sample_011046840, Unigene9507_Sample_011046840, Unigene9508_Sample_011046840, Unigene9649_Sample_011046840
78	Epithelial cell signaling in Helicobacter pylori infection	Unigene15013_Sample_011046840, Unigene17399_Sample_011046840, Unigene1765_Sample_011046840, Unigene1766_Sample_011046840, Unigene1803_Sample_011046840, Unigene2002_Sample_011046840, Unigene2046_Sample_011046840, Unigene2846_Sample_011046840, Unigene7923_Sample_011046840, Unigene8173_Sample_011046840, Unigene8354_Sample_011046840, Unigene9005_Sample_011046840, Unigene9523_Sample_011046840
79	Citrate cycle (TCA cycle)	Unigene15293_Sample_011046840, Unigene15294_Sample_011046840, Unigene15347_Sample_011046840, Unigene1541_Sample_011046840, Unigene16924_Sample_011046840, Unigene2935_Sample_011046840, Unigene7983_Sample_011046840, Unigene8075_Sample_011046840, Unigene8080_Sample_011046840, Unigene8112_Sample_011046840, Unigene8962_Sample_011046840, Unigene9089_Sample_011046840, Unigene9097_Sample_011046840
80	Glioma	Unigene10931_Sample_011046840, Unigene14908_Sample_011046840, Unigene14909_Sample_011046840, Unigene15560_Sample_011046840, Unigene16361_Sample_011046840, Unigene19131_Sample_011046840, Unigene1975_Sample_011046840, Unigene7148_Sample_011046840, Unigene9505_Sample_011046840, Unigene9506_Sample_011046840, Unigene9507_Sample_011046840, Unigene9508_Sample_011046840, Unigene9524_Sample_011046840
81	Arrhythmogenic right ventricular cardiomyopathy (ARVC)	Unigene12796_Sample_011046840, Unigene1422_Sample_011046840, Unigene17602_Sample_011046840, Unigene19218_Sample_011046840, Unigene26_Sample_011046840, Unigene5839_Sample_011046840, Unigene5978_Sample_011046840, Unigene5979_Sample_011046840, Unigene822_Sample_011046840, Unigene8970_Sample_011046840, Unigene9465_Sample_011046840, Unigene9466_Sample_011046840
82	Prion diseases	Unigene13744_Sample_011046840, Unigene15560_Sample_011046840, Unigene5102_Sample_011046840, Unigene5103_Sample_011046840, Unigene5105_Sample_011046840, Unigene5106_Sample_011046840, Unigene5107_Sample_011046840, Unigene5108_Sample_011046840, Unigene5109_Sample_011046840, Unigene8120_Sample_011046840, Unigene8829_Sample_011046840, Unigene9641_Sample_011046840
83	RNA polymerase	Unigene15661_Sample_011046840, Unigene15662_Sample_011046840, Unigene15869_Sample_011046840, Unigene16130_Sample_011046840, Unigene18015_Sample_011046840, Unigene201_Sample_011046840, Unigene2829_Sample_011046840, Unigene5215_Sample_011046840, Unigene5849_Sample_011046840, Unigene7707_Sample_011046840, Unigene8929_Sample_011046840, Unigene9653_Sample_011046840
84	Amyotrophic lateral sclerosis (ALS)	Unigene15643_Sample_011046840, Unigene16282_Sample_011046840, Unigene16283_Sample_011046840, Unigene1831_Sample_011046840, Unigene19124_Sample_011046840, Unigene2186_Sample_011046840, Unigene3001_Sample_011046840, Unigene422_Sample_011046840, Unigene4849_Sample_011046840, Unigene4850_Sample_011046840, Unigene5684_Sample_011046840, Unigene92_Sample_011046840
85	Acute myeloid leukemia	Unigene15560_Sample_011046840, Unigene16361_Sample_011046840, Unigene16787_Sample_011046840, Unigene16788_Sample_011046840, Unigene2056_Sample_011046840, Unigene9505_Sample_011046840, Unigene9506_Sample_011046840, Unigene9507_Sample_011046840, Unigene9508_Sample_011046840, Unigene9649_Sample_011046840, Unigene994_Sample_011046840
86	Basal cell carcinoma	Unigene14015_Sample_011046840, Unigene14016_Sample_011046840, Unigene14017_Sample_011046840, Unigene14018_Sample_011046840, Unigene14019_Sample_011046840, Unigene14020_Sample_011046840, Unigene14021_Sample_011046840, Unigene14023_Sample_011046840, Unigene14024_Sample_011046840, Unigene2923_Sample_011046840, Unigene881_Sample_011046840
87	Chronic myeloid leukemia	Unigene15560_Sample_011046840, Unigene16361_Sample_011046840, Unigene16787_Sample_011046840, Unigene16788_Sample_011046840, Unigene2056_Sample_011046840, Unigene6230_Sample_011046840, Unigene9505_Sample_011046840, Unigene9506_Sample_011046840, Unigene9507_Sample_011046840, Unigene9508_Sample_011046840, Unigene994_Sample_011046840
88	Pancreatic cancer	Unigene15560_Sample_011046840, Unigene16361_Sample_011046840, Unigene17399_Sample_011046840, Unigene2002_Sample_011046840, Unigene6230_Sample_011046840, Unigene6361_Sample_011046840, Unigene6482_Sample_011046840, Unigene9505_Sample_011046840, Unigene9506_Sample_011046840, Unigene9507_Sample_011046840, Unigene9508_Sample_011046840
89	Leishmaniasis	Unigene10931_Sample_011046840, Unigene15560_Sample_011046840, Unigene19125_Sample_011046840, Unigene19126_Sample_011046840, Unigene19128_Sample_011046840, Unigene2246_Sample_011046840, Unigene2247_Sample_011046840, Unigene2248_Sample_011046840, Unigene7148_Sample_011046840, Unigene822_Sample_011046840
90	Pyruvate metabolism	Unigene15347_Sample_011046840, Unigene16924_Sample_011046840, Unigene2278_Sample_011046840, Unigene2279_Sample_011046840, Unigene283_Sample_011046840, Unigene7111_Sample_011046840, Unigene8080_Sample_011046840, Unigene8775_Sample_011046840, Unigene8951_Sample_011046840, Unigene9089_Sample_011046840
91	Starch and sucrose metabolism	Unigene13189_Sample_011046840, Unigene13190_Sample_011046840, Unigene13191_Sample_011046840, Unigene13192_Sample_011046840, Unigene14479_Sample_011046840, Unigene14953_Sample_011046840, Unigene16509_Sample_011046840, Unigene17340_Sample_011046840, Unigene17357_Sample_011046840, Unigene7913_Sample_011046840
92	Circadian rhythm - fly	Unigene14015_Sample_011046840, Unigene14016_Sample_011046840, Unigene14017_Sample_011046840, Unigene14018_Sample_011046840, Unigene14019_Sample_011046840, Unigene14020_Sample_011046840, Unigene14021_Sample_011046840, Unigene14023_Sample_011046840, Unigene14024_Sample_011046840, Unigene8917_Sample_011046840
93	Natural killer cell mediated cytotoxicity	Unigene10931_Sample_011046840, Unigene15013_Sample_011046840, Unigene15560_Sample_011046840, Unigene16282_Sample_011046840, Unigene16283_Sample_011046840, Unigene16361_Sample_011046840, Unigene422_Sample_011046840, Unigene5684_Sample_011046840, Unigene7148_Sample_011046840
94	Peroxisome	Unigene15293_Sample_011046840, Unigene15294_Sample_011046840, Unigene15721_Sample_011046840, Unigene16420_Sample_011046840, Unigene1940_Sample_011046840, Unigene7829_Sample_011046840, Unigene9592_Sample_011046840, Unigene9674_Sample_011046840, Unigene9675_Sample_011046840
95	Glutathione metabolism	Unigene15293_Sample_011046840, Unigene15294_Sample_011046840, Unigene18131_Sample_011046840, Unigene5143_Sample_011046840, Unigene5144_Sample_011046840, Unigene5352_Sample_011046840, Unigene741_Sample_011046840, Unigene7932_Sample_011046840, Unigene8659_Sample_011046840
96	Collecting duct acid secretion	Unigene1765_Sample_011046840, Unigene1766_Sample_011046840, Unigene1803_Sample_011046840, Unigene2846_Sample_011046840, Unigene7923_Sample_011046840, Unigene8173_Sample_011046840, Unigene8354_Sample_011046840, Unigene9005_Sample_011046840, Unigene9523_Sample_011046840
97	Fructose and mannose metabolism	Unigene17144_Sample_011046840, Unigene283_Sample_011046840, Unigene5187_Sample_011046840, Unigene7436_Sample_011046840, Unigene8238_Sample_011046840, Unigene8697_Sample_011046840, Unigene8788_Sample_011046840, Unigene8873_Sample_011046840, Unigene9331_Sample_011046840
98	Inositol phosphate metabolism	Unigene17123_Sample_011046840, Unigene19354_Sample_011046840, Unigene3045_Sample_011046840, Unigene6657_Sample_011046840, Unigene6658_Sample_011046840, Unigene7243_Sample_011046840, Unigene8238_Sample_011046840, Unigene8934_Sample_011046840
99	Jak-STAT signaling pathway	Unigene16787_Sample_011046840, Unigene16788_Sample_011046840, Unigene2056_Sample_011046840, Unigene9505_Sample_011046840, Unigene9506_Sample_011046840, Unigene9507_Sample_011046840, Unigene9508_Sample_011046840, Unigene994_Sample_011046840
100	Cell adhesion molecules (CAMs)	Unigene5102_Sample_011046840, Unigene5103_Sample_011046840, Unigene5105_Sample_011046840, Unigene5106_Sample_011046840, Unigene5107_Sample_011046840, Unigene5108_Sample_011046840, Unigene5109_Sample_011046840, Unigene822_Sample_011046840
101	Proximal tubule bicarbonate reclamation	Unigene10084_Sample_011046840, Unigene13463_Sample_011046840, Unigene1390_Sample_011046840, Unigene15347_Sample_011046840, Unigene16924_Sample_011046840, Unigene17182_Sample_011046840, Unigene8445_Sample_011046840, Unigene9089_Sample_011046840
102	Melanoma	Unigene15560_Sample_011046840, Unigene16361_Sample_011046840, Unigene2917_Sample_011046840, Unigene9505_Sample_011046840, Unigene9506_Sample_011046840, Unigene9507_Sample_011046840, Unigene9508_Sample_011046840
103	Amino sugar and nucleotide sugar metabolism	Unigene14479_Sample_011046840, Unigene16509_Sample_011046840, Unigene17357_Sample_011046840, Unigene1840_Sample_011046840, Unigene7436_Sample_011046840, Unigene7913_Sample_011046840, Unigene8697_Sample_011046840
104	Glycerophospholipid metabolism	Unigene14302_Sample_011046840, Unigene14303_Sample_011046840, Unigene18291_Sample_011046840, Unigene18292_Sample_011046840, Unigene2397_Sample_011046840, Unigene4860_Sample_011046840, Unigene8588_Sample_011046840
105	Phototransduction	Unigene19131_Sample_011046840, Unigene1975_Sample_011046840, Unigene2238_Sample_011046840, Unigene3128_Sample_011046840, Unigene5001_Sample_011046840, Unigene8147_Sample_011046840, Unigene9524_Sample_011046840
106	Pentose phosphate pathway	Unigene17144_Sample_011046840, Unigene17357_Sample_011046840, Unigene5027_Sample_011046840, Unigene741_Sample_011046840, Unigene7913_Sample_011046840, Unigene8659_Sample_011046840, Unigene8873_Sample_011046840
107	Ether lipid metabolism	Unigene1333_Sample_011046840, Unigene17620_Sample_011046840, Unigene5410_Sample_011046840, Unigene914_Sample_011046840, Unigene9531_Sample_011046840, Unigene9674_Sample_011046840, Unigene9675_Sample_011046840
108	Olfactory transduction	Unigene13744_Sample_011046840, Unigene14908_Sample_011046840, Unigene14909_Sample_011046840, Unigene19131_Sample_011046840, Unigene1975_Sample_011046840, Unigene8117_Sample_011046840, Unigene9524_Sample_011046840
109	Cytokine-cytokine receptor interaction	Unigene5102_Sample_011046840, Unigene5103_Sample_011046840, Unigene5105_Sample_011046840, Unigene5106_Sample_011046840, Unigene5107_Sample_011046840, Unigene5108_Sample_011046840, Unigene5109_Sample_011046840
110	Dorso-ventral axis formation	Unigene1500_Sample_011046840, Unigene15560_Sample_011046840, Unigene16224_Sample_011046840, Unigene16361_Sample_011046840, Unigene4931_Sample_011046840, Unigene8628_Sample_011046840
111	Valine, leucine and isoleucine degradation	Unigene19354_Sample_011046840, Unigene5215_Sample_011046840, Unigene7148_Sample_011046840, Unigene7467_Sample_011046840, Unigene8080_Sample_011046840, Unigene8659_Sample_011046840
112	Aldosterone-regulated sodium reabsorption	Unigene10084_Sample_011046840, Unigene10931_Sample_011046840, Unigene15560_Sample_011046840, Unigene16361_Sample_011046840, Unigene7148_Sample_011046840, Unigene8445_Sample_011046840
113	DNA replication	Unigene14473_Sample_011046840, Unigene1641_Sample_011046840, Unigene16817_Sample_011046840, Unigene16818_Sample_011046840, Unigene16819_Sample_011046840, Unigene5091_Sample_011046840
114	NOD-like receptor signaling pathway	Unigene15560_Sample_011046840, Unigene17399_Sample_011046840, Unigene731_Sample_011046840, Unigene8507_Sample_011046840, Unigene8859_Sample_011046840
115	Neuroactive ligand-receptor interaction	Unigene10099_Sample_011046840, Unigene10100_Sample_011046840, Unigene10155_Sample_011046840, Unigene7634_Sample_011046840, Unigene9960_Sample_011046840
116	Vasopressin-regulated water reabsorption	Unigene13744_Sample_011046840, Unigene3001_Sample_011046840, Unigene8347_Sample_011046840, Unigene8911_Sample_011046840, Unigene9019_Sample_011046840
117	Type II diabetes mellitus	Unigene15560_Sample_011046840, Unigene17399_Sample_011046840, Unigene19457_Sample_011046840, Unigene8165_Sample_011046840, Unigene8951_Sample_011046840
118	Antigen processing and presentation	Unigene15988_Sample_011046840, Unigene8120_Sample_011046840, Unigene8829_Sample_011046840, Unigene8859_Sample_011046840, Unigene8897_Sample_011046840
119	Fatty acid biosynthesis	Unigene18186_Sample_011046840, Unigene18187_Sample_011046840, Unigene18188_Sample_011046840, Unigene7111_Sample_011046840
120	Selenoamino acid metabolism	Unigene17799_Sample_011046840, Unigene6015_Sample_011046840, Unigene9178_Sample_011046840, Unigene9179_Sample_011046840
121	Circadian rhythm - mammal	Unigene6418_Sample_011046840, Unigene7467_Sample_011046840, Unigene9688_Sample_011046840, Unigene9689_Sample_011046840
122	Protein export	Unigene3084_Sample_011046840, Unigene6570_Sample_011046840, Unigene8120_Sample_011046840, Unigene8155_Sample_011046840
123	Cysteine and methionine metabolism	Unigene17799_Sample_011046840, Unigene2278_Sample_011046840, Unigene2279_Sample_011046840, Unigene6015_Sample_011046840
124	Biosynthesis of unsaturated fatty acids (no map in kegg database)	Unigene15775_Sample_011046840, Unigene3829_Sample_011046840, Unigene3830_Sample_011046840, Unigene9607_Sample_011046840
125	Galactose metabolism	Unigene17144_Sample_011046840, Unigene17357_Sample_011046840, Unigene1840_Sample_011046840, Unigene283_Sample_011046840
126	Riboflavin metabolism	Unigene19354_Sample_011046840, Unigene5215_Sample_011046840, Unigene7148_Sample_011046840, Unigene9331_Sample_011046840
127	Nitrogen metabolism	Unigene13463_Sample_011046840, Unigene1390_Sample_011046840, Unigene17182_Sample_011046840, Unigene9250_Sample_011046840
128	Alanine, aspartate and glutamate metabolism	Unigene13463_Sample_011046840, Unigene1390_Sample_011046840, Unigene17182_Sample_011046840, Unigene9250_Sample_011046840
129	Arginine and proline metabolism	Unigene13463_Sample_011046840, Unigene1390_Sample_011046840, Unigene17182_Sample_011046840, Unigene9250_Sample_011046840
130	Cytosolic DNA-sensing pathway	Unigene15869_Sample_011046840, Unigene16130_Sample_011046840, Unigene2829_Sample_011046840
131	Basal transcription factors	Unigene17333_Sample_011046840, Unigene19124_Sample_011046840, Unigene6956_Sample_011046840
132	Propanoate metabolism	Unigene2278_Sample_011046840, Unigene2279_Sample_011046840, Unigene7111_Sample_011046840
133	Nucleotide excision repair	Unigene14473_Sample_011046840, Unigene16923_Sample_011046840, Unigene6418_Sample_011046840
134	D-Glutamine and D-glutamate metabolism	Unigene13463_Sample_011046840, Unigene1390_Sample_011046840, Unigene17182_Sample_011046840
135	Regulation of autophagy	Unigene18832_Sample_011046840, Unigene7243_Sample_011046840, Unigene8603_Sample_011046840
136	Lysine degradation	Unigene2935_Sample_011046840, Unigene8112_Sample_011046840, Unigene8382_Sample_011046840
137	Bladder cancer	Unigene15560_Sample_011046840, Unigene16361_Sample_011046840, Unigene2917_Sample_011046840
138	Notch signaling pathway	Unigene2923_Sample_011046840, Unigene315_Sample_011046840, Unigene5136_Sample_011046840
139	SNARE interactions in vesicular transport	Unigene18305_Sample_011046840, Unigene18328_Sample_011046840, Unigene9019_Sample_011046840
140	Taste transduction	Unigene13744_Sample_011046840, Unigene6657_Sample_011046840, Unigene6658_Sample_011046840
141	Tryptophan metabolism	Unigene18269_Sample_011046840, Unigene8112_Sample_011046840
142	RIG-I-like receptor signaling pathway	Unigene10702_Sample_011046840, Unigene17399_Sample_011046840
143	Retinol metabolism	Unigene15721_Sample_011046840, Unigene8788_Sample_011046840
144	Pentose and glucuronate interconversions	Unigene14479_Sample_011046840, Unigene283_Sample_011046840
145	Base excision repair	Unigene14473_Sample_011046840, Unigene5184_Sample_011046840
146	Homologous recombination	Unigene179_Sample_011046840, Unigene5573_Sample_011046840
147	Glycosylphosphatidylinositol(GPI)-anchor biosynthesis	Unigene9369_Sample_011046840, Unigene9370_Sample_011046840
148	O-Glycan biosynthesis	Unigene1750_Sample_011046840, Unigene3090_Sample_011046840
149	Glyoxylate and dicarboxylate metabolism	Unigene16924_Sample_011046840, Unigene7983_Sample_011046840
150	alpha-Linolenic acid metabolism	Unigene3829_Sample_011046840, Unigene3830_Sample_011046840
151	Terpenoid backbone biosynthesis	Unigene5901_Sample_011046840, Unigene7829_Sample_011046840
152	Fatty acid metabolism	Unigene16420_Sample_011046840, Unigene8788_Sample_011046840
153	Glycerolipid metabolism	Unigene2397_Sample_011046840, Unigene283_Sample_011046840
154	Type I diabetes mellitus	Unigene11844_Sample_011046840, Unigene9608_Sample_011046840
155	MAPK signaling pathway - fly	Unigene15560_Sample_011046840, Unigene16361_Sample_011046840
156	Malaria	Unigene8648_Sample_011046840
157	Porphyrin and chlorophyll metabolism	Unigene14777_Sample_011046840
158	N-Glycan biosynthesis	Unigene15850_Sample_011046840
159	Primary bile acid biosynthesis	Unigene15721_Sample_011046840
160	Metabolism of xenobiotics by cytochrome P450	Unigene8788_Sample_011046840
161	Polyketide sugar unit biosynthesis	Unigene16509_Sample_011046840
162	p53 signaling pathway	Unigene19124_Sample_011046840
163	Drug metabolism - cytochrome P450	Unigene8788_Sample_011046840
164	Tyrosine metabolism	Unigene8788_Sample_011046840
165	Glycine, serine and threonine metabolism	Unigene8080_Sample_011046840
166	Hematopoietic cell lineage	Unigene18131_Sample_011046840
167	Ascorbate and aldarate metabolism	Unigene14479_Sample_011046840
168	Glycosaminoglycan biosynthesis - heparan sulfate (no map in kegg database)	Unigene16933_Sample_011046840
169	Thiamine metabolism	Unigene9331_Sample_011046840
170	Phenylalanine metabolism	Unigene16420_Sample_011046840
171	Non-homologous end-joining	Unigene9327_Sample_011046840
172	Ubiquinone and other terpenoid-quinone biosynthesis	Unigene16420_Sample_011046840
173	Complement and coagulation cascades	Unigene16137_Sample_011046840
174	Renin-angiotensin system	Unigene18131_Sample_011046840
175	Valine, leucine and isoleucine biosynthesis	Unigene2519_Sample_011046840
