# Supplementary material for: Novel Insights into the Transcriptome of Dirofilaria immitis
Source: PLoS One. 2012 Jul 23;7(7):e41639. doi: 10.1371/journal.pone.0041639 (PMC3402454; doi:10.1371/journal.pone.0041639)
Supplement: Table S9 — Unigenes in subgroups a–d. (XLS) [file pone.0041639.s012.xls]

## Sheet: Sheet1
Table S9. Unigenes in subgroups a-d.
Subgroup a; 1,452 unigenes			Subgroup b; 4,157 unigenes			Subgroup c; 3,795 unigenes			Subgroup d; 232 unigenes
Unigene ID	Gene length		Unigene ID	Gene length		Unigene ID	Gene length		Unigene ID	Gene length
Unigene1006	3275		Unigene10	339		Unigene10	339		Unigene1005	3220
Unigene10066	496		Unigene10001	605		Unigene10001	605		Unigene10106	1294
Unigene10067	895		Unigene10002	581		Unigene10002	581		Unigene10146	2288
Unigene10080	992		Unigene10003	425		Unigene10012	1639		Unigene10147	1230
Unigene10081	1017		Unigene10012	1639		Unigene10023	1028		Unigene1047	7630
Unigene1011	3423		Unigene10023	1028		Unigene1003	1580		Unigene1048	7454
Unigene10292	892		Unigene1003	1580		Unigene1004	1177		Unigene10670	2596
Unigene10293	934		Unigene1004	1177		Unigene10045	856		Unigene10726	1494
Unigene10296	391		Unigene10045	856		Unigene10050	814		Unigene10831	964
Unigene10380	870		Unigene1005	3220		Unigene10051	366		Unigene1118	5845
Unigene10422	1168		Unigene10050	814		Unigene10056	946		Unigene1119	5999
Unigene1045	3430		Unigene10051	366		Unigene10060	634		Unigene11500	1225
Unigene1046	10814		Unigene10056	946		Unigene10061	643		Unigene11501	1249
Unigene10562	1068		Unigene10060	634		Unigene10074	639		Unigene11531	2507
Unigene10582	884		Unigene10061	643		Unigene1009	3316		Unigene11623	468
Unigene10589	634		Unigene10074	639		Unigene10090	300		Unigene11637	1502
Unigene10646	1307		Unigene10075	592		Unigene101	7421		Unigene11712	472
Unigene10647	1341		Unigene1009	3316		Unigene10103	460		Unigene11713	1059
Unigene10678	782		Unigene10090	300		Unigene10110	1597		Unigene11714	929
Unigene10681	2605		Unigene101	7421		Unigene10115	476		Unigene11752	3366
Unigene10682	2531		Unigene10103	460		Unigene10121	1322		Unigene11761	1995
Unigene10683	2517		Unigene10106	1294		Unigene10123	713		Unigene11925	1784
Unigene10684	2591		Unigene10110	1597		Unigene10124	549		Unigene12309	628
Unigene1069	2410		Unigene10115	476		Unigene10145	653		Unigene12321	507
Unigene1070	2317		Unigene10121	1322		Unigene10148	1042		Unigene1263	994
Unigene1071	2621		Unigene10123	713		Unigene10151	713		Unigene1264	1096
Unigene1073	2528		Unigene10124	549		Unigene10152	944		Unigene13138	2602
Unigene10771	791		Unigene10145	653		Unigene10153	961		Unigene13314	565
Unigene10827	640		Unigene10146	2288		Unigene10154	1021		Unigene1376	3040
Unigene10838	1095		Unigene10147	1230		Unigene10159	1304		Unigene13972	1562
Unigene10841	487		Unigene10148	1042		Unigene1016	3277		Unigene14011	502
Unigene10889	714		Unigene10151	713		Unigene10164	388		Unigene14118	838
Unigene10890	358		Unigene10152	944		Unigene10179	993		Unigene14157	2320
Unigene1094	1513		Unigene10153	961		Unigene1019	1232		Unigene14210	2162
Unigene1095	1564		Unigene10154	1021		Unigene10190	485		Unigene1437	667
Unigene1096	1455		Unigene10159	1304		Unigene102	7367		Unigene14821	479
Unigene1097	1404		Unigene1016	3277		Unigene10201	511		Unigene14822	975
Unigene10981	531		Unigene10164	388		Unigene10217	1233		Unigene1498	2304
Unigene10986	1376		Unigene10179	993		Unigene10218	1203		Unigene1502	1328
Unigene11023	759		Unigene1019	1232		Unigene10228	1248		Unigene15159	418
Unigene11049	366		Unigene10190	485		Unigene10232	975		Unigene15197	1385
Unigene11050	503		Unigene102	7367		Unigene10243	484		Unigene15198	1447
Unigene11051	547		Unigene10201	511		Unigene10246	1737		Unigene1520	2207
Unigene11074	336		Unigene10204	516		Unigene10247	1792		Unigene15390	939
Unigene11083	1121		Unigene10217	1233		Unigene1025	1236		Unigene15453	2503
Unigene1109	2397		Unigene10218	1203		Unigene1027	1656		Unigene15454	2532
Unigene1110	2854		Unigene10220	454		Unigene10289	1262		Unigene1560	1066
Unigene11131	1419		Unigene10228	1248		Unigene103	7408		Unigene1562	2766
Unigene1120	7911		Unigene10232	975		Unigene10300	1821		Unigene15647	946
Unigene11225	5592		Unigene10239	5788		Unigene10301	545		Unigene15673	1553
Unigene1125	3943		Unigene10243	484		Unigene10302	447		Unigene15707	1313
Unigene11257	966		Unigene10246	1737		Unigene10307	2060		Unigene1572	5899
Unigene11258	713		Unigene10247	1792		Unigene10330	2680		Unigene15724	583
Unigene11259	817		Unigene1025	1236		Unigene10331	2730		Unigene15808	832
Unigene1126	4253		Unigene10250	1709		Unigene10341	2415		Unigene15838	1218
Unigene1127	8619		Unigene10265	638		Unigene10354	3609		Unigene15904	4134
Unigene1128	784		Unigene10266	579		Unigene10359	871		Unigene15941	2025
Unigene1133	3850		Unigene1027	1656		Unigene10361	554		Unigene15942	1941
Unigene11336	474		Unigene10289	1262		Unigene10367	650		Unigene16236	1753
Unigene1134	3755		Unigene103	7408		Unigene1037	1225		Unigene16237	1643
Unigene1137	4527		Unigene10300	1821		Unigene10371	629		Unigene16238	1559
Unigene11396	667		Unigene10301	545		Unigene10389	751		Unigene16239	1669
Unigene11398	1226		Unigene10302	447		Unigene10390	1252		Unigene16298	4089
Unigene11399	1183		Unigene10307	2060		Unigene10391	857		Unigene16309	838
Unigene1143	2830		Unigene10330	2680		Unigene10392	536		Unigene16310	854
Unigene1144	2777		Unigene10331	2730		Unigene10398	433		Unigene16311	835
Unigene1145	2825		Unigene10341	2415		Unigene10399	371		Unigene165	3652
Unigene1146	2787		Unigene10343	895		Unigene104	7354		Unigene16500	2049
Unigene11482	1696		Unigene10344	1113		Unigene10420	801		Unigene16637	1256
Unigene11528	1221		Unigene10354	3609		Unigene10421	769		Unigene16784	515
Unigene11529	1161		Unigene10359	871		Unigene10438	303		Unigene16815	608
Unigene11536	616		Unigene10361	554		Unigene10446	902		Unigene16868	1195
Unigene11559	1146		Unigene10367	650		Unigene10462	1024		Unigene16869	1462
Unigene11569	335		Unigene1037	1225		Unigene10472	1264		Unigene16995	4661
Unigene1157	2900		Unigene10371	629		Unigene10481	1305		Unigene16996	3298
Unigene11577	557		Unigene10389	751		Unigene10483	308		Unigene16997	6265
Unigene11578	554		Unigene10390	1252		Unigene10485	592		Unigene16998	4636
Unigene11579	828		Unigene10391	857		Unigene10487	1344		Unigene16999	4927
Unigene1159	4446		Unigene10392	536		Unigene1051	1991		Unigene17000	3323
Unigene11599	542		Unigene10398	433		Unigene1052	2169		Unigene17001	6290
Unigene116	1809		Unigene10399	371		Unigene10522	933		Unigene17002	4952
Unigene1160	4388		Unigene104	7354		Unigene1053	2332		Unigene17034	2188
Unigene11613	915		Unigene10420	801		Unigene1054	2154		Unigene1716	1216
Unigene1163	5415		Unigene10421	769		Unigene1055	1065		Unigene17282	608
Unigene11646	1322		Unigene10438	303		Unigene10554	951		Unigene17283	1224
Unigene11647	1451		Unigene10446	902		Unigene1056	1243		Unigene17284	1167
Unigene11654	552		Unigene10462	1024		Unigene10563	454		Unigene17286	759
Unigene11656	1081		Unigene1047	7630		Unigene10564	610		Unigene17287	3112
Unigene11657	1256		Unigene10472	1264		Unigene10571	544		Unigene17300	2202
Unigene11671	472		Unigene1048	7454		Unigene10572	444		Unigene17336	1635
Unigene11689	924		Unigene10481	1305		Unigene10573	342		Unigene17337	1607
Unigene11733	1751		Unigene10483	308		Unigene10574	472		Unigene17423	2736
Unigene11756	2294		Unigene10485	592		Unigene10575	889		Unigene17520	1429
Unigene11763	1462		Unigene1049	7102		Unigene10577	1103		Unigene1755	2027
Unigene11769	1596		Unigene1050	7279		Unigene10578	1342		Unigene17570	1067
Unigene11770	935		Unigene1051	1991		Unigene10580	632		Unigene17638	523
Unigene11771	1545		Unigene1052	2169		Unigene10613	1202		Unigene17639	951
Unigene11818	1226		Unigene10522	933		Unigene10615	1014		Unigene178	2710
Unigene11852	506		Unigene1053	2332		Unigene10616	482		Unigene18017	3295
Unigene11854	1241		Unigene10532	2070		Unigene10618	751		Unigene18168	2015
Unigene11886	1160		Unigene1054	2154		Unigene10623	480		Unigene18169	1891
Unigene11887	1186		Unigene1055	1065		Unigene10624	468		Unigene18329	706
Unigene1189	2275		Unigene10552	787		Unigene10626	969		Unigene18353	1609
Unigene11901	687		Unigene10554	951		Unigene10631	639		Unigene18354	1722
Unigene1198	2192		Unigene1056	1243		Unigene10643	823		Unigene18439	1028
Unigene120	2148		Unigene10563	454		Unigene10650	590		Unigene18440	954
Unigene12007	679		Unigene10564	610		Unigene10663	478		Unigene18478	779
Unigene1201	1456		Unigene10571	544		Unigene10665	816		Unigene18479	823
Unigene1210	2137		Unigene10572	444		Unigene10666	1259		Unigene1852	1648
Unigene1212	1717		Unigene10573	342		Unigene10676	594		Unigene1898	2644
Unigene1216	1529		Unigene10574	472		Unigene1068	1211		Unigene19048	1812
Unigene12287	1312		Unigene10575	889		Unigene10680	525		Unigene19088	1281
Unigene12288	1404		Unigene10577	1103		Unigene10685	597		Unigene19099	3674
Unigene12289	1239		Unigene10578	1342		Unigene10687	752		Unigene19100	2787
Unigene12290	1477		Unigene10580	632		Unigene10690	1050		Unigene20	761
Unigene12390	724		Unigene10604	648		Unigene10691	1715		Unigene21	788
Unigene1241	1710		Unigene10605	746		Unigene10694	418		Unigene2101	4739
Unigene12448	360		Unigene10613	1202		Unigene10712	690		Unigene2102	4687
Unigene1251	2500		Unigene10615	1014		Unigene10713	550		Unigene2103	4494
Unigene1258	2661		Unigene10616	482		Unigene1072	1422		Unigene2104	4442
Unigene1259	2767		Unigene10618	751		Unigene10728	767		Unigene2105	6065
Unigene1260	2306		Unigene10623	480		Unigene10754	378		Unigene22	815
Unigene1261	2413		Unigene10624	468		Unigene10774	389		Unigene2214	5243
Unigene1267	2360		Unigene10626	969		Unigene10776	435		Unigene223	1308
Unigene1268	2491		Unigene10631	639		Unigene1078	2771		Unigene2233	4024
Unigene12699	740		Unigene10632	1315		Unigene10781	577		Unigene2268	4889
Unigene12701	348		Unigene10643	823		Unigene10784	825		Unigene2294	5118
Unigene1271	1200		Unigene10650	590		Unigene10788	3375		Unigene2304	2777
Unigene12781	339		Unigene10663	478		Unigene1079	2718		Unigene2382	1688
Unigene12843	621		Unigene10665	816		Unigene10795	1003		Unigene2395	10197
Unigene12844	1088		Unigene10666	1259		Unigene10796	649		Unigene2406	10304
Unigene12845	481		Unigene10669	384		Unigene10797	725		Unigene2427	3109
Unigene12846	1167		Unigene10670	2596		Unigene1080	2852		Unigene2544	2084
Unigene1294	1563		Unigene10676	594		Unigene10803	529		Unigene2563	727
Unigene12963	326		Unigene1068	1211		Unigene10804	802		Unigene2608	5963
Unigene1299	1531		Unigene10680	525		Unigene1081	2738		Unigene2624	1824
Unigene13018	620		Unigene10685	597		Unigene10818	949		Unigene2659	1048
Unigene13037	1008		Unigene10687	752		Unigene1082	2685		Unigene2732	5813
Unigene13148	396		Unigene10690	1050		Unigene1083	2938		Unigene2749	5877
Unigene13176	767		Unigene10691	1715		Unigene10832	464		Unigene2870	1403
Unigene13189	2379		Unigene10694	418		Unigene10837	736		Unigene2956	1094
Unigene13190	1380		Unigene10712	690		Unigene10839	1161		Unigene3007	2320
Unigene13191	2501		Unigene10713	550		Unigene1084	2905		Unigene301	10336
Unigene13192	1502		Unigene1072	1422		Unigene10847	595		Unigene3072	2074
Unigene1323	702		Unigene10726	1494		Unigene1085	3255		Unigene3132	3163
Unigene1324	826		Unigene10728	767		Unigene1086	3405		Unigene325	10443
Unigene13273	413		Unigene10753	588		Unigene1087	1364		Unigene356	1052
Unigene13301	1213		Unigene10754	378		Unigene10874	422		Unigene4067	494
Unigene13302	1273		Unigene10774	389		Unigene10875	1236		Unigene429	2711
Unigene13314	565		Unigene10776	435		Unigene1088	1710		Unigene470	898
Unigene1337	2761		Unigene1078	2771		Unigene1089	1840		Unigene4705	755
Unigene13395	1387		Unigene10781	577		Unigene10896	937		Unigene4876	592
Unigene13449	773		Unigene10784	825		Unigene10897	1521		Unigene4977	1813
Unigene1346	4379		Unigene10788	3375		Unigene10899	2389		Unigene5177	1218
Unigene1347	4552		Unigene1079	2718		Unigene1090	1494		Unigene5248	1057
Unigene1350	9001		Unigene10795	1003		Unigene10907	599		Unigene5249	1460
Unigene1351	9058		Unigene10796	649		Unigene10908	1331		Unigene5302	1998
Unigene1355	2767		Unigene10797	725		Unigene10909	1434		Unigene5334	1035
Unigene1356	2473		Unigene1080	2852		Unigene10910	545		Unigene5335	1847
Unigene13591	832		Unigene10803	529		Unigene10927	1210		Unigene5445	1256
Unigene136	3170		Unigene10804	802		Unigene10928	863		Unigene5487	1898
Unigene13616	1094		Unigene1081	2738		Unigene10929	1313		Unigene5488	1775
Unigene13632	532		Unigene10818	949		Unigene10934	938		Unigene552	1961
Unigene13633	509		Unigene1082	2685		Unigene10948	415		Unigene5686	1054
Unigene1365	4503		Unigene1083	2938		Unigene10949	347		Unigene5687	1100
Unigene1370	4364		Unigene10831	964		Unigene10956	1074		Unigene5693	3611
Unigene1373	4858		Unigene10832	464		Unigene10957	988		Unigene5699	1302
Unigene1374	4910		Unigene10839	1161		Unigene10961	451		Unigene5730	3049
Unigene13744	1124		Unigene1084	2905		Unigene10963	1161		Unigene5731	2917
Unigene13810	390		Unigene10847	595		Unigene1098	10612		Unigene5767	764
Unigene13811	375		Unigene1085	3255		Unigene1099	2780		Unigene5927	1659
Unigene13850	490		Unigene10857	1692		Unigene10993	416		Unigene5928	2047
Unigene1392	3992		Unigene10858	1653		Unigene10995	1667		Unigene5949	1755
Unigene13931	931		Unigene10859	1744		Unigene10999	621		Unigene6041	2590
Unigene13933	642		Unigene1086	3405		Unigene110	1645		Unigene6063	2031
Unigene13935	1221		Unigene10860	1705		Unigene1100	3191		Unigene6155	5466
Unigene13936	1060		Unigene1087	1364		Unigene11000	2991		Unigene6164	4091
Unigene13938	481		Unigene10874	422		Unigene11002	867		Unigene6165	3760
Unigene13939	1092		Unigene10875	1236		Unigene11003	755		Unigene639	3779
Unigene13944	2097		Unigene1088	1710		Unigene1101	3242		Unigene6607	1718
Unigene13948	419		Unigene10885	2639		Unigene11024	320		Unigene6645	2528
Unigene13972	1562		Unigene10886	2734		Unigene11025	429		Unigene6679	1334
Unigene1399	997		Unigene1089	1840		Unigene11030	1163		Unigene6837	3192
Unigene14010	4853		Unigene10896	937		Unigene11031	579		Unigene6856	1794
Unigene14029	555		Unigene10897	1521		Unigene11032	759		Unigene6890	2353
Unigene14033	1378		Unigene10899	2389		Unigene11038	523		Unigene6985	1978
Unigene14048	1580		Unigene1090	1494		Unigene11039	538		Unigene7028	1315
Unigene1405	1193		Unigene10907	599		Unigene1104	4950		Unigene7139	1723
Unigene14069	824		Unigene10908	1331		Unigene11046	643		Unigene740	2092
Unigene14070	452		Unigene10909	1434		Unigene1105	4788		Unigene7469	1788
Unigene14077	2726		Unigene10910	545		Unigene1106	2556		Unigene7519	1723
Unigene14088	1392		Unigene10927	1210		Unigene11066	1216		Unigene7581	356
Unigene14089	1460		Unigene10928	863		Unigene11068	1568		Unigene7695	1744
Unigene14092	1781		Unigene10929	1313		Unigene11069	1621		Unigene7700	1516
Unigene14185	3377		Unigene10934	938		Unigene1107	2641		Unigene7729	1234
Unigene1419	4451		Unigene10943	1092		Unigene11077	596		Unigene7787	2603
Unigene14225	546		Unigene10948	415		Unigene11085	1640		Unigene8021	1721
Unigene14226	349		Unigene10949	347		Unigene11086	1262		Unigene8022	1650
Unigene14227	348		Unigene10956	1074		Unigene11089	948		Unigene8078	3224
Unigene14228	545		Unigene10957	988		Unigene11091	1084		Unigene815	2822
Unigene1423	4449		Unigene10961	451		Unigene11094	1687		Unigene8206	1399
Unigene14241	1890		Unigene10963	1161		Unigene11095	1987		Unigene8302	3616
Unigene14243	524		Unigene1099	2780		Unigene11105	2015		Unigene8304	1569
Unigene14244	426		Unigene10993	416		Unigene1111	677		Unigene834	1762
Unigene14245	1792		Unigene10995	1667		Unigene1112	1469		Unigene8538	707
Unigene14246	1055		Unigene10999	621		Unigene11139	384		Unigene8593	487
Unigene14247	624		Unigene110	1645		Unigene1114	2430		Unigene8605	2129
Unigene14249	705		Unigene1100	3191		Unigene11149	1940		Unigene8606	2203
Unigene143	2623		Unigene11000	2991		Unigene1115	2347		Unigene8702	1595
Unigene14312	588		Unigene11002	867		Unigene11151	3053		Unigene8944	3416
Unigene14313	508		Unigene11003	755		Unigene11155	1130		Unigene8945	3429
Unigene14314	1360		Unigene1101	3242		Unigene11156	944		Unigene8952	387
Unigene14315	1283		Unigene11024	320		Unigene11157	615		Unigene9106	1505
Unigene14383	526		Unigene11025	429		Unigene1116	5602		Unigene9151	4169
Unigene14389	1032		Unigene11030	1163		Unigene11168	1395		Unigene9152	5222
Unigene14390	1432		Unigene11031	579		Unigene11169	1348		Unigene9153	5175
Unigene14391	1254		Unigene11032	759		Unigene1117	5251		Unigene9154	4207
Unigene14392	1210		Unigene11038	523		Unigene11179	630		Unigene9155	4216
Unigene14429	2913		Unigene11039	538		Unigene11180	627		Unigene9156	4178
Unigene14430	2844		Unigene1104	4950		Unigene11181	1125		Unigene9157	5213
Unigene14433	2161		Unigene11046	643		Unigene11182	1122		Unigene9158	5184
Unigene14449	301		Unigene1105	4788		Unigene11185	883		Unigene9168	2157
Unigene14451	2341		Unigene1106	2556		Unigene11204	1882		Unigene9226	3553
Unigene14452	2411		Unigene11066	1216		Unigene11205	874		Unigene9248	938
Unigene14517	1318		Unigene11068	1568		Unigene11206	1458		Unigene9444	3386
Unigene14519	1879		Unigene11069	1621		Unigene11207	1655		Unigene9467	2648
Unigene14520	2252		Unigene1107	2641		Unigene11208	1101		Unigene9496	1088
Unigene14529	591		Unigene11077	596		Unigene11209	1641		Unigene9497	1026
Unigene14534	1307		Unigene11085	1640		Unigene11210	1457		Unigene9640	1323
Unigene14550	1306		Unigene11086	1262		Unigene11211	1684		Unigene9646	680
Unigene1458	954		Unigene11089	948		Unigene11212	1414		Unigene971	1829
Unigene14599	3082		Unigene11091	1084		Unigene11213	1260		Unigene9714	1119
Unigene1468	4822		Unigene11094	1687		Unigene11214	777
Unigene14721	613		Unigene11095	1987		Unigene11215	1033
Unigene14731	357		Unigene1111	677		Unigene11216	1612
Unigene14744	1110		Unigene1112	1469		Unigene11218	1231
Unigene14758	2207		Unigene11139	384		Unigene11219	775
Unigene1476	942		Unigene1114	2430		Unigene11220	714
Unigene14785	625		Unigene11149	1940		Unigene11244	668
Unigene14786	302		Unigene1115	2347		Unigene11245	698
Unigene14819	1451		Unigene11151	3053		Unigene11248	328
Unigene14837	556		Unigene11154	4977		Unigene11260	564
Unigene14838	889		Unigene11155	1130		Unigene11265	849
Unigene1485	2086		Unigene11156	944		Unigene11269	772
Unigene14946	1652		Unigene11157	615		Unigene11271	317
Unigene14959	1905		Unigene1116	5602		Unigene11286	1055
Unigene14960	1678		Unigene11168	1395		Unigene11287	1327
Unigene14961	1621		Unigene11169	1348		Unigene1129	2655
Unigene14965	916		Unigene1117	5251		Unigene113	1923
Unigene1526	2879		Unigene11179	630		Unigene1130	3533
Unigene15268	2137		Unigene1118	5845		Unigene11301	1473
Unigene15310	345		Unigene11180	627		Unigene11308	2235
Unigene15311	1037		Unigene11181	1125		Unigene1131	1222
Unigene15312	1283		Unigene11182	1122		Unigene11310	809
Unigene15325	1511		Unigene11185	883		Unigene11311	423
Unigene15326	1550		Unigene1119	5999		Unigene11318	3757
Unigene1534	3351		Unigene11204	1882		Unigene11319	3779
Unigene15460	1596		Unigene11205	874		Unigene11320	725
Unigene15525	1382		Unigene11206	1458		Unigene11321	783
Unigene15526	763		Unigene11207	1655		Unigene11323	1782
Unigene15535	691		Unigene11208	1101		Unigene11340	1019
Unigene15536	582		Unigene11209	1641		Unigene11341	835
Unigene15572	614		Unigene11210	1457		Unigene1135	1972
Unigene15584	3212		Unigene11211	1684		Unigene1136	1514
Unigene15629	1290		Unigene11212	1414		Unigene11364	1312
Unigene15633	651		Unigene11213	1260		Unigene11376	873
Unigene15634	1011		Unigene11214	777		Unigene11386	733
Unigene15646	892		Unigene11215	1033		Unigene114	2200
Unigene15674	862		Unigene11216	1612		Unigene11417	1565
Unigene1568	5458		Unigene11218	1231		Unigene11418	1886
Unigene15700	1384		Unigene11219	775		Unigene11425	1034
Unigene15701	1506		Unigene11220	714		Unigene11435	468
Unigene15735	1377		Unigene11244	668		Unigene11446	899
Unigene15812	1178		Unigene11245	698		Unigene11447	702
Unigene1588	7113		Unigene11248	328		Unigene11463	1378
Unigene15925	1016		Unigene11260	564		Unigene11464	1506
Unigene15926	1422		Unigene11265	849		Unigene11465	1467
Unigene15927	439		Unigene11269	772		Unigene1147	1428
Unigene15946	2002		Unigene11271	317		Unigene11471	1319
Unigene15947	1972		Unigene11286	1055		Unigene11476	1063
Unigene15960	2140		Unigene11287	1327		Unigene1148	7451
Unigene15961	2152		Unigene1129	2655		Unigene11480	2835
Unigene15990	877		Unigene113	1923		Unigene11481	2777
Unigene15991	827		Unigene1130	3533		Unigene1149	7523
Unigene16013	1013		Unigene11301	1473		Unigene11504	1093
Unigene16022	1354		Unigene11308	2235		Unigene11505	2322
Unigene16023	1519		Unigene1131	1222		Unigene1151	1955
Unigene16024	1591		Unigene11310	809		Unigene11513	362
Unigene16025	1426		Unigene11311	423		Unigene1152	3528
Unigene16055	496		Unigene11318	3757		Unigene1153	3592
Unigene1608	8436		Unigene11319	3779		Unigene11541	842
Unigene16084	1187		Unigene11320	725		Unigene11545	457
Unigene16109	2230		Unigene11321	783		Unigene11546	376
Unigene16111	1171		Unigene11323	1782		Unigene11548	540
Unigene16112	1219		Unigene11340	1019		Unigene11563	601
Unigene16116	1163		Unigene11341	835		Unigene11564	777
Unigene16137	1751		Unigene1135	1972		Unigene11584	1752
Unigene16169	555		Unigene1136	1514		Unigene11591	613
Unigene16184	3585		Unigene11376	873		Unigene11592	656
Unigene1624	1867		Unigene11386	733		Unigene11598	2034
Unigene1626	7330		Unigene114	2200		Unigene11606	1108
Unigene16274	378		Unigene11417	1565		Unigene11612	536
Unigene16278	4389		Unigene11418	1886		Unigene11625	571
Unigene16304	1557		Unigene11425	1034		Unigene11632	560
Unigene16305	1606		Unigene11435	468		Unigene11644	666
Unigene16328	786		Unigene11446	899		Unigene11645	795
Unigene16332	332		Unigene11447	702		Unigene11658	3962
Unigene16342	2239		Unigene11463	1378		Unigene11661	597
Unigene16343	882		Unigene11464	1506		Unigene11664	596
Unigene16344	1152		Unigene11465	1467		Unigene11665	670
Unigene16345	675		Unigene1147	1428		Unigene11666	1556
Unigene16346	1729		Unigene11471	1319		Unigene1167	2162
Unigene16375	1288		Unigene11473	485		Unigene11679	2574
Unigene16380	945		Unigene11476	1063		Unigene11686	1331
Unigene1640	4781		Unigene1148	7451		Unigene11694	1188
Unigene1641	5149		Unigene11480	2835		Unigene11700	1344
Unigene16410	1319		Unigene11481	2777		Unigene11704	551
Unigene16473	786		Unigene1149	7523		Unigene11706	3022
Unigene16474	1028		Unigene11500	1225		Unigene11708	743
Unigene16476	698		Unigene11501	1249		Unigene11724	1315
Unigene1648	5211		Unigene11504	1093		Unigene1175	2854
Unigene16482	1224		Unigene11505	2322		Unigene11750	996
Unigene16495	945		Unigene1151	1955		Unigene11753	2891
Unigene16517	1393		Unigene11513	362		Unigene11783	374
Unigene16518	1288		Unigene11517	371		Unigene11784	405
Unigene16519	2353		Unigene11531	2507		Unigene11787	442
Unigene1652	808		Unigene11541	842		Unigene11788	455
Unigene16520	1841		Unigene11545	457		Unigene11790	517
Unigene16521	2469		Unigene11546	376		Unigene11791	491
Unigene1653	5005		Unigene11548	540		Unigene118	1019
Unigene1654	2467		Unigene1156	1734		Unigene11814	1632
Unigene1655	5057		Unigene11563	601		Unigene1182	6862
Unigene16559	1829		Unigene11564	777		Unigene11820	631
Unigene16562	599		Unigene11568	765		Unigene11834	526
Unigene16585	5131		Unigene1158	1599		Unigene11835	610
Unigene16604	1195		Unigene11584	1752		Unigene1185	2227
Unigene16605	2066		Unigene11591	613		Unigene11861	319
Unigene16606	2166		Unigene11592	656		Unigene11862	441
Unigene1668	4566		Unigene11598	2034		Unigene11864	515
Unigene16706	2471		Unigene11606	1108		Unigene11866	779
Unigene1671	1044		Unigene11612	536		Unigene11869	1186
Unigene16714	1233		Unigene11623	468		Unigene11870	1185
Unigene16719	1183		Unigene11625	571		Unigene11872	851
Unigene16720	1129		Unigene11632	560		Unigene11874	583
Unigene16721	700		Unigene11637	1502		Unigene11899	2566
Unigene16723	2297		Unigene11644	666		Unigene1190	2880
Unigene1675	1514		Unigene11645	795		Unigene11900	1191
Unigene16750	1388		Unigene11658	3962		Unigene11914	1055
Unigene1676	596		Unigene11661	597		Unigene11915	1026
Unigene16774	1347		Unigene11664	596		Unigene1192	2477
Unigene16775	1731		Unigene11665	670		Unigene11926	694
Unigene16777	777		Unigene11666	1556		Unigene11941	717
Unigene16790	3765		Unigene1167	2162		Unigene11943	384
Unigene16814	3692		Unigene11679	2574		Unigene11949	1903
Unigene16823	1874		Unigene11686	1331		Unigene11950	1063
Unigene16824	2966		Unigene11694	1188		Unigene11956	418
Unigene1685	4213		Unigene11695	570		Unigene11957	1286
Unigene16861	2881		Unigene11700	1344		Unigene1196	4156
Unigene16863	2241		Unigene11704	551		Unigene11960	1204
Unigene16879	1850		Unigene11706	3022		Unigene11971	432
Unigene16881	2284		Unigene11708	743		Unigene11975	649
Unigene16882	2255		Unigene11712	472		Unigene11991	1698
Unigene16886	3099		Unigene11713	1059		Unigene11993	589
Unigene16887	3075		Unigene11714	929		Unigene12010	674
Unigene16896	3524		Unigene11724	1315		Unigene1202	956
Unigene16897	3735		Unigene1175	2854		Unigene12025	631
Unigene16899	3897		Unigene11750	996		Unigene12028	441
Unigene16900	3686		Unigene11752	3366		Unigene1203	1378
Unigene16910	2532		Unigene11753	2891		Unigene12046	369
Unigene16911	2821		Unigene11755	703		Unigene1205	7024
Unigene16938	1665		Unigene11761	1995		Unigene12052	2174
Unigene16939	1877		Unigene11783	374		Unigene12054	441
Unigene16958	626		Unigene11784	405		Unigene12058	487
Unigene16981	769		Unigene11787	442		Unigene12059	337
Unigene16988	2755		Unigene11788	455		Unigene1206	4921
Unigene16989	1240		Unigene11790	517		Unigene12062	783
Unigene16990	934		Unigene11791	491		Unigene12070	414
Unigene16991	778		Unigene118	1019		Unigene12077	342
Unigene16992	1084		Unigene11814	1632		Unigene12089	529
Unigene16993	1327		Unigene1182	6862		Unigene1209	3825
Unigene16994	1021		Unigene11820	631		Unigene12104	967
Unigene17	4124		Unigene11834	526		Unigene12105	481
Unigene1700	1251		Unigene11835	610		Unigene1211	3886
Unigene1703	8306		Unigene1185	2227		Unigene12113	590
Unigene17065	3312		Unigene11861	319		Unigene12118	1050
Unigene17066	2886		Unigene11862	441		Unigene1213	2137
Unigene17067	2858		Unigene11864	515		Unigene12135	1233
Unigene17077	2197		Unigene11869	1186		Unigene12147	865
Unigene17080	1433		Unigene11870	1185		Unigene12152	430
Unigene17081	1121		Unigene11872	851		Unigene12162	326
Unigene1709	5223		Unigene11874	583		Unigene12165	551
Unigene1711	5235		Unigene11892	326		Unigene12166	369
Unigene17111	972		Unigene11899	2566		Unigene12181	526
Unigene17137	568		Unigene119	1573		Unigene12188	471
Unigene17138	454		Unigene1190	2880		Unigene1219	1383
Unigene1714	5592		Unigene11900	1191		Unigene12193	343
Unigene17149	2885		Unigene11914	1055		Unigene12210	749
Unigene17150	2366		Unigene11915	1026		Unigene12216	674
Unigene1717	762		Unigene1192	2477		Unigene12229	1054
Unigene17183	1635		Unigene11925	1784		Unigene12232	547
Unigene17184	1586		Unigene11926	694		Unigene12236	887
Unigene17226	2237		Unigene11941	717		Unigene12237	855
Unigene17249	2547		Unigene11943	384		Unigene12240	507
Unigene17277	2199		Unigene11949	1903		Unigene12241	573
Unigene17290	2109		Unigene11950	1063		Unigene12254	720
Unigene17292	3016		Unigene11956	418		Unigene1226	2991
Unigene17311	1004		Unigene11957	1286		Unigene12262	392
Unigene1732	1891		Unigene1196	4156		Unigene12263	495
Unigene17323	1899		Unigene11960	1204		Unigene12275	555
Unigene17368	883		Unigene11971	432		Unigene12285	1044
Unigene17369	522		Unigene11975	649		Unigene12310	1177
Unigene17370	1046		Unigene11991	1698		Unigene12313	2583
Unigene17372	1032		Unigene11993	589		Unigene12314	1133
Unigene17373	591		Unigene12010	674		Unigene1233	1610
Unigene17375	1338		Unigene1202	956		Unigene1234	4099
Unigene17376	1324		Unigene12025	631		Unigene12347	514
Unigene17377	577		Unigene12028	441		Unigene12348	508
Unigene17379	869		Unigene1203	1378		Unigene1235	2097
Unigene17382	10724		Unigene12046	369		Unigene12354	605
Unigene17383	10644		Unigene1205	7024		Unigene12356	704
Unigene17384	3181		Unigene12052	2174		Unigene1236	3046
Unigene17389	2517		Unigene12054	441		Unigene12366	1446
Unigene17405	1270		Unigene12058	487		Unigene12368	1008
Unigene17408	987		Unigene12059	337		Unigene1237	2103
Unigene17412	1154		Unigene1206	4921		Unigene12388	367
Unigene17413	898		Unigene12062	783		Unigene12391	559
Unigene17414	1343		Unigene12070	414		Unigene124	6274
Unigene17415	1087		Unigene12077	342		Unigene1240	2182
Unigene17432	2121		Unigene12078	826		Unigene12400	536
Unigene17469	2805		Unigene12089	529		Unigene12401	781
Unigene17504	3276		Unigene1209	3825		Unigene1242	1873
Unigene17505	3236		Unigene12104	967		Unigene12438	735
Unigene17506	2588		Unigene12105	481		Unigene12439	595
Unigene17507	3297		Unigene1211	3886		Unigene1244	2515
Unigene17508	2649		Unigene12113	590		Unigene12440	1227
Unigene17510	3337		Unigene12118	1050		Unigene1245	1356
Unigene17531	1789		Unigene1213	2137		Unigene12452	1365
Unigene17532	1677		Unigene12135	1233		Unigene12453	1411
Unigene17533	1519		Unigene12147	865		Unigene12486	361
Unigene17534	1343		Unigene12152	430		Unigene12494	1065
Unigene17535	2608		Unigene12162	326		Unigene12507	350
Unigene17536	2496		Unigene12165	551		Unigene12519	580
Unigene17540	801		Unigene12166	369		Unigene1253	2114
Unigene17545	967		Unigene12173	849		Unigene12536	401
Unigene17551	767		Unigene12181	526		Unigene12538	327
Unigene17577	732		Unigene12188	471		Unigene12540	660
Unigene17578	1341		Unigene1219	1383		Unigene12547	356
Unigene17604	1751		Unigene12210	749		Unigene12548	829
Unigene17605	1483		Unigene12216	674		Unigene12562	631
Unigene17610	823		Unigene12229	1054		Unigene1257	2206
Unigene17611	3113		Unigene12232	547		Unigene12570	523
Unigene17622	3109		Unigene12236	887		Unigene12573	523
Unigene1763	2132		Unigene12237	855		Unigene12578	447
Unigene17647	4210		Unigene12240	507		Unigene12644	376
Unigene17664	611		Unigene12241	573		Unigene12645	389
Unigene17671	1707		Unigene12249	1908		Unigene1265	2103
Unigene17678	806		Unigene12254	720		Unigene1266	2136
Unigene17679	993		Unigene1226	2991		Unigene12675	496
Unigene1778	4365		Unigene12262	392		Unigene12689	612
Unigene17803	1364		Unigene12263	495		Unigene12690	311
Unigene1781	2154		Unigene12272	845		Unigene127	1740
Unigene17818	674		Unigene12273	786		Unigene12705	881
Unigene17897	2958		Unigene12275	555		Unigene12708	467
Unigene17899	3435		Unigene12285	1044		Unigene12713	501
Unigene17900	3739		Unigene12309	628		Unigene12715	887
Unigene17901	1250		Unigene12310	1177		Unigene12741	510
Unigene17903	1597		Unigene12313	2583		Unigene12742	370
Unigene17904	1820		Unigene12314	1133		Unigene12751	736
Unigene17905	1621		Unigene12321	507		Unigene12753	936
Unigene17906	1561		Unigene1233	1610		Unigene12757	545
Unigene17907	1648		Unigene1234	4099		Unigene1276	703
Unigene17908	1859		Unigene12347	514		Unigene12772	1012
Unigene17909	1576		Unigene12348	508		Unigene12774	1027
Unigene1791	1962		Unigene1235	2097		Unigene1279	1773
Unigene17910	1489		Unigene12354	605		Unigene12793	622
Unigene17911	1693		Unigene12356	704		Unigene12794	512
Unigene17912	1751		Unigene1236	3046		Unigene1280	1824
Unigene17914	1676		Unigene12366	1446		Unigene12818	844
Unigene17915	1715		Unigene12368	1008		Unigene12819	902
Unigene17916	1684		Unigene1237	2103		Unigene1282	1221
Unigene17917	1453		Unigene12388	367		Unigene12823	430
Unigene17918	1540		Unigene12391	559		Unigene1283	929
Unigene17919	1729		Unigene124	6274		Unigene12852	1931
Unigene17920	1784		Unigene1240	2182		Unigene12856	1274
Unigene17921	1712		Unigene12400	536		Unigene12859	693
Unigene17922	1823		Unigene12401	781		Unigene12869	832
Unigene17923	1585		Unigene1242	1873		Unigene12879	1319
Unigene17960	737		Unigene12438	735		Unigene1289	2273
Unigene17962	1778		Unigene12439	595		Unigene12898	716
Unigene17963	569		Unigene1244	2515		Unigene12899	656
Unigene1798	1915		Unigene12440	1227		Unigene12903	531
Unigene17995	1638		Unigene1245	1356		Unigene12908	672
Unigene18	3980		Unigene12452	1365		Unigene12909	356
Unigene18002	12542		Unigene12453	1411		Unigene12918	305
Unigene18010	732		Unigene12486	361		Unigene12923	618
Unigene18024	1229		Unigene12487	937		Unigene1293	1705
Unigene18025	732		Unigene12488	447		Unigene12933	497
Unigene18102	1617		Unigene12489	667		Unigene12952	648
Unigene1813	2784		Unigene12494	1065		Unigene12953	700
Unigene18139	2578		Unigene12519	580		Unigene12954	719
Unigene18161	2453		Unigene1253	2114		Unigene12968	390
Unigene18164	1277		Unigene12536	401		Unigene1303	2126
Unigene18165	1354		Unigene12538	327		Unigene13035	1620
Unigene18166	2259		Unigene12540	660		Unigene1304	2229
Unigene18167	2425		Unigene12547	356		Unigene13042	739
Unigene18170	667		Unigene12548	829		Unigene13082	363
Unigene18196	439		Unigene12562	631		Unigene13097	331
Unigene18213	2454		Unigene1257	2206		Unigene13098	721
Unigene18220	1026		Unigene12570	523		Unigene1311	2615
Unigene18235	1011		Unigene12573	523		Unigene13116	303
Unigene18254	1742		Unigene12578	447		Unigene1312	1327
Unigene18255	1721		Unigene1263	994		Unigene13137	665
Unigene18256	1800		Unigene1264	1096		Unigene1314	2586
Unigene18257	1673		Unigene12644	376		Unigene13147	504
Unigene18258	1821		Unigene12645	389		Unigene13149	345
Unigene18259	1545		Unigene1265	2103		Unigene13160	629
Unigene18260	1890		Unigene1266	2136		Unigene13166	1686
Unigene18261	1652		Unigene12675	496		Unigene13171	508
Unigene18262	1614		Unigene12689	612		Unigene13179	593
Unigene18263	1869		Unigene12690	311		Unigene1318	1166
Unigene18301	2939		Unigene127	1740		Unigene13208	1036
Unigene18346	2904		Unigene12705	881		Unigene13220	792
Unigene1836	2941		Unigene12708	467		Unigene13224	552
Unigene18386	1293		Unigene12713	501		Unigene13245	772
Unigene18387	1278		Unigene12715	887		Unigene13248	381
Unigene18427	1735		Unigene12741	510		Unigene13256	484
Unigene18428	1851		Unigene12742	370		Unigene13265	791
Unigene18461	712		Unigene12751	736		Unigene1327	863
Unigene18467	563		Unigene12753	936		Unigene13270	369
Unigene18468	701		Unigene12757	545		Unigene13275	409
Unigene1847	1489		Unigene1276	703		Unigene13292	420
Unigene1859	2263		Unigene12772	1012		Unigene13299	426
Unigene18601	2817		Unigene12774	1027		Unigene13313	386
Unigene18602	1962		Unigene1279	1773		Unigene13322	408
Unigene18607	521		Unigene12793	622		Unigene13333	412
Unigene1862	3046		Unigene12794	512		Unigene13344	675
Unigene18636	3346		Unigene1280	1824		Unigene1335	524
Unigene18637	3049		Unigene12818	844		Unigene13350	569
Unigene1865	2539		Unigene12819	902		Unigene13368	755
Unigene18657	907		Unigene1282	1221		Unigene13369	536
Unigene1866	3938		Unigene12823	430		Unigene13371	400
Unigene1867	2199		Unigene1283	929		Unigene13396	476
Unigene18677	653		Unigene12852	1931		Unigene134	3879
Unigene18709	3272		Unigene12856	1274		Unigene13411	325
Unigene18733	1834		Unigene12859	693		Unigene13412	363
Unigene18736	2119		Unigene12869	832		Unigene13413	482
Unigene18738	2643		Unigene1289	2273		Unigene13418	1399
Unigene18752	774		Unigene12891	1984		Unigene13421	1904
Unigene18755	376		Unigene12898	716		Unigene1343	5249
Unigene1880	1792		Unigene12899	656		Unigene13435	736
Unigene18802	1924		Unigene12903	531		Unigene13439	463
Unigene18803	1732		Unigene12908	672		Unigene1344	3440
Unigene18814	1109		Unigene12909	356		Unigene13448	1182
Unigene18821	1294		Unigene12918	305		Unigene1345	3642
Unigene18871	5867		Unigene12923	618		Unigene13450	1465
Unigene18873	2709		Unigene1293	1705		Unigene13451	1528
Unigene18879	2827		Unigene12933	497		Unigene13456	1779
Unigene18891	1949		Unigene12952	648		Unigene13457	1298
Unigene18922	1997		Unigene12953	700		Unigene13466	440
Unigene18923	1547		Unigene12954	719		Unigene13467	505
Unigene1894	3000		Unigene12968	390		Unigene13470	440
Unigene18948	3922		Unigene12985	438		Unigene1348	3897
Unigene18949	3932		Unigene1303	2126		Unigene13490	388
Unigene1895	2237		Unigene13035	1620		Unigene135	4266
Unigene18950	4222		Unigene13036	402		Unigene13512	474
Unigene18953	4402		Unigene1304	2229		Unigene13518	422
Unigene18956	4108		Unigene13042	739		Unigene13519	318
Unigene18957	4098		Unigene1306	2538		Unigene13520	591
Unigene18958	3752		Unigene13074	2476		Unigene13521	560
Unigene18960	3928		Unigene13082	363		Unigene13522	456
Unigene18961	4052		Unigene13097	331		Unigene13558	482
Unigene18962	4232		Unigene13098	721		Unigene13559	410
Unigene18963	4278		Unigene1311	2615		Unigene13580	604
Unigene18965	4102		Unigene13116	303		Unigene13599	1362
Unigene18976	1686		Unigene1312	1327		Unigene13609	1989
Unigene19014	1282		Unigene13137	665		Unigene1362	4076
Unigene19016	2235		Unigene13138	2602		Unigene13645	354
Unigene19024	2634		Unigene1314	2586		Unigene13649	397
Unigene1904	2293		Unigene13147	504		Unigene13650	538
Unigene19047	1080		Unigene13149	345		Unigene13673	1237
Unigene19050	1570		Unigene13160	629		Unigene13683	949
Unigene19051	1565		Unigene13166	1686		Unigene13684	751
Unigene19078	3509		Unigene13171	508		Unigene13711	308
Unigene19091	3890		Unigene13179	593		Unigene13715	326
Unigene19147	2381		Unigene1318	1166		Unigene13719	408
Unigene19156	329		Unigene13208	1036		Unigene13722	1227
Unigene1927	3020		Unigene1321	1711		Unigene13724	1037
Unigene1928	3510		Unigene13220	792		Unigene13740	324
Unigene1937	3251		Unigene13224	552		Unigene13742	562
Unigene1943	1486		Unigene13245	772		Unigene13757	715
Unigene19464	569		Unigene13248	381		Unigene13760	707
Unigene19529	379		Unigene13256	484		Unigene13761	763
Unigene1960	1105		Unigene13258	414		Unigene13762	820
Unigene19618	331		Unigene13265	791		Unigene1378	4344
Unigene1977	1703		Unigene1327	863		Unigene1379	2586
Unigene1979	1135		Unigene13270	369		Unigene13798	350
Unigene198	2323		Unigene13275	409		Unigene13799	359
Unigene1982	2912		Unigene13292	420		Unigene13808	353
Unigene19822	302		Unigene13299	426		Unigene13823	448
Unigene19852	309		Unigene13313	386		Unigene13826	963
Unigene199	2437		Unigene13322	408		Unigene13829	426
Unigene1998	1288		Unigene13333	412		Unigene1383	670
Unigene2014	1289		Unigene13344	675		Unigene13837	1102
Unigene2021	3102		Unigene1335	524		Unigene13850	490
Unigene20237	368		Unigene13350	569		Unigene13870	401
Unigene2027	2962		Unigene13368	755		Unigene13875	707
Unigene2030	1544		Unigene13369	536		Unigene13885	523
Unigene2031	3032		Unigene13371	400		Unigene13889	957
Unigene2045	3195		Unigene13393	2219		Unigene1389	4071
Unigene2046	1900		Unigene13394	2193		Unigene13894	462
Unigene2047	1693		Unigene13396	476		Unigene139	5103
Unigene20517	372		Unigene134	3879		Unigene13905	1591
Unigene2052	3287		Unigene13411	325		Unigene13926	5212
Unigene2057	3234		Unigene13412	363		Unigene13927	5282
Unigene20587	354		Unigene13413	482		Unigene13940	418
Unigene20705	325		Unigene13418	1399		Unigene13941	1134
Unigene2106	5662		Unigene13421	1904		Unigene13945	626
Unigene2109	5504		Unigene1343	5249		Unigene13946	1455
Unigene212	1334		Unigene13435	736		Unigene13953	1763
Unigene217	828		Unigene13439	463		Unigene1396	720
Unigene2176	3953		Unigene1344	3440		Unigene13960	656
Unigene2177	3858		Unigene13448	1182		Unigene13964	1640
Unigene2178	799		Unigene1345	3642		Unigene13966	1680
Unigene2181	8691		Unigene13450	1465		Unigene1397	576
Unigene2184	1061		Unigene13451	1528		Unigene13975	459
Unigene2185	1096		Unigene13456	1779		Unigene13996	2587
Unigene2188	7839		Unigene13457	1298		Unigene13997	2543
Unigene2202	3774		Unigene13466	440		Unigene140	5223
Unigene2203	3166		Unigene13467	505		Unigene14001	756
Unigene2204	3711		Unigene13470	440		Unigene14003	666
Unigene2205	3229		Unigene1348	3897		Unigene14009	633
Unigene2211	1988		Unigene13485	535		Unigene14013	1113
Unigene2212	1465		Unigene13490	388		Unigene1403	3440
Unigene2227	6425		Unigene135	4266		Unigene14031	477
Unigene2230	2413		Unigene13512	474		Unigene14034	1177
Unigene2244	4493		Unigene13518	422		Unigene14036	687
Unigene2261	1906		Unigene13519	318		Unigene14037	1752
Unigene2262	2157		Unigene13520	591		Unigene14039	578
Unigene2269	3004		Unigene13521	560		Unigene14040	2186
Unigene2274	3275		Unigene13522	456		Unigene14041	2111
Unigene2275	3382		Unigene13558	482		Unigene14050	1581
Unigene2280	3203		Unigene13559	410		Unigene14051	1540
Unigene2281	3310		Unigene13580	604		Unigene14052	2008
Unigene2286	2039		Unigene13599	1362		Unigene14053	1967
Unigene2311	2813		Unigene13609	1989		Unigene14063	1374
Unigene2312	1873		Unigene1362	4076		Unigene14064	1403
Unigene2316	967		Unigene13645	354		Unigene14090	867
Unigene2317	1010		Unigene13649	397		Unigene14094	2173
Unigene2344	1859		Unigene13650	538		Unigene14095	2188
Unigene2354	2129		Unigene13683	949		Unigene14099	625
Unigene2394	4606		Unigene13684	751		Unigene14102	695
Unigene2396	3893		Unigene13711	308		Unigene14103	329
Unigene2402	4454		Unigene13713	751		Unigene1411	3971
Unigene2403	4627		Unigene13715	326		Unigene14110	1772
Unigene2409	4611		Unigene13719	408		Unigene14111	1614
Unigene2412	3299		Unigene13722	1227		Unigene14117	796
Unigene2415	5616		Unigene13724	1037		Unigene14120	1016
Unigene2416	3621		Unigene13740	324		Unigene14127	1207
Unigene2425	4215		Unigene13742	562		Unigene1413	988
Unigene2436	4070		Unigene13757	715		Unigene14132	3564
Unigene2448	1401		Unigene1376	3040		Unigene14136	427
Unigene2457	699		Unigene13760	707		Unigene14137	552
Unigene2502	4379		Unigene13761	763		Unigene14141	1466
Unigene2510	1853		Unigene13762	820		Unigene14142	1682
Unigene2540	888		Unigene1378	4344		Unigene14143	1606
Unigene2548	917		Unigene1379	2586		Unigene14148	754
Unigene2567	1328		Unigene13808	353		Unigene1415	1604
Unigene2574	3603		Unigene13823	448		Unigene14150	836
Unigene2586	4080		Unigene13826	963		Unigene14153	1118
Unigene2593	1731		Unigene13829	426		Unigene14154	1018
Unigene2599	490		Unigene1383	670		Unigene14155	933
Unigene2601	2098		Unigene13837	1102		Unigene14158	639
Unigene2638	7189		Unigene13845	1785		Unigene14180	820
Unigene2641	1954		Unigene13870	401		Unigene14181	872
Unigene2654	13866		Unigene13875	707		Unigene14189	1322
Unigene2664	484		Unigene13885	523		Unigene14190	510
Unigene2684	1874		Unigene13889	957		Unigene14191	2380
Unigene2688	4981		Unigene1389	4071		Unigene14203	441
Unigene2698	1489		Unigene13894	462		Unigene1421	636
Unigene27	6461		Unigene139	5103		Unigene14222	1493
Unigene272	3208		Unigene13905	1591		Unigene14223	1477
Unigene2729	1660		Unigene13926	5212		Unigene1424	631
Unigene2731	4429		Unigene13927	5282		Unigene14255	1214
Unigene2742	500		Unigene13940	418		Unigene14257	1721
Unigene2757	716		Unigene13941	1134		Unigene1427	1169
Unigene2777	2919		Unigene13945	626		Unigene14271	684
Unigene2789	1965		Unigene13946	1455		Unigene14272	808
Unigene2794	2188		Unigene13953	1763		Unigene14273	587
Unigene2798	2040		Unigene1396	720		Unigene14276	444
Unigene2810	2116		Unigene13960	656		Unigene14279	3795
Unigene2811	2067		Unigene13964	1640		Unigene14280	431
Unigene2813	3385		Unigene13966	1680		Unigene14281	786
Unigene2820	1660		Unigene1397	576		Unigene14288	1363
Unigene2831	2934		Unigene13973	884		Unigene14289	2437
Unigene2834	4217		Unigene13974	848		Unigene14290	2422
Unigene2837	1642		Unigene13977	1243		Unigene14291	2515
Unigene2848	1787		Unigene13978	1497		Unigene14292	2500
Unigene2864	1496		Unigene13979	1597		Unigene14296	437
Unigene2873	1647		Unigene13980	1343		Unigene14297	406
Unigene2878	1366		Unigene13996	2587		Unigene14298	398
Unigene2886	3528		Unigene13997	2543		Unigene14304	621
Unigene2898	1442		Unigene140	5223		Unigene14305	693
Unigene2904	1575		Unigene14001	756		Unigene14306	661
Unigene2910	2155		Unigene14003	666		Unigene14307	729
Unigene2921	2068		Unigene14009	633		Unigene14317	462
Unigene2924	2107		Unigene14011	502		Unigene14323	3327
Unigene2925	2193		Unigene14013	1113		Unigene14335	1411
Unigene2928	2117		Unigene1403	3440		Unigene14336	1417
Unigene2929	2292		Unigene14030	470		Unigene1434	1834
Unigene2945	2194		Unigene14031	477		Unigene14344	342
Unigene2946	2313		Unigene14034	1177		Unigene1435	697
Unigene2951	2233		Unigene14036	687		Unigene14366	2024
Unigene2964	1054		Unigene14037	1752		Unigene14367	1950
Unigene2971	1038		Unigene14039	578		Unigene14372	1146
Unigene2977	3042		Unigene14040	2186		Unigene14373	1113
Unigene298	4488		Unigene14041	2111		Unigene14382	433
Unigene2983	3307		Unigene14050	1581		Unigene14396	578
Unigene300	2352		Unigene14051	1540		Unigene14397	4304
Unigene3003	1253		Unigene14052	2008		Unigene14399	4702
Unigene3008	2416		Unigene14053	1967		Unigene14400	3015
Unigene3018	1636		Unigene14063	1374		Unigene14401	3159
Unigene3021	1227		Unigene14064	1403		Unigene14402	1102
Unigene3037	1702		Unigene14082	873		Unigene14403	2761
Unigene3041	1015		Unigene14083	656		Unigene14404	2176
Unigene3044	1628		Unigene14090	867		Unigene14405	1216
Unigene3057	3118		Unigene14094	2173		Unigene14406	4832
Unigene3061	1298		Unigene14095	2188		Unigene14409	4448
Unigene3062	2509		Unigene14099	625		Unigene14410	4688
Unigene3067	1620		Unigene14102	695		Unigene14411	704
Unigene3076	1646		Unigene14103	329		Unigene14412	1152
Unigene3079	1576		Unigene1411	3971		Unigene14413	3029
Unigene309	4753		Unigene14110	1772		Unigene14414	2631
Unigene3098	1199		Unigene14111	1614		Unigene14415	3730
Unigene310	4805		Unigene14117	796		Unigene14417	958
Unigene3103	1680		Unigene14118	838		Unigene14418	2775
Unigene3112	1390		Unigene14120	1016		Unigene14419	4434
Unigene3121	2299		Unigene14127	1207		Unigene14420	708
Unigene3123	2623		Unigene1413	988		Unigene14421	2885
Unigene3125	2246		Unigene14131	4081		Unigene14422	848
Unigene318	3017		Unigene14132	3564		Unigene14423	4558
Unigene319	3071		Unigene14136	427		Unigene14424	3860
Unigene320	2146		Unigene14137	552		Unigene14425	2905
Unigene321	2260		Unigene14141	1466		Unigene14426	4578
Unigene3254	535		Unigene14142	1682		Unigene14432	3243
Unigene337	1255		Unigene14143	1606		Unigene14433	2161
Unigene3376	1134		Unigene14148	754		Unigene14442	2086
Unigene339	3965		Unigene1415	1604		Unigene14443	1660
Unigene346	3540		Unigene14150	836		Unigene14444	543
Unigene347	667		Unigene14153	1118		Unigene14447	1699
Unigene349	4683		Unigene14154	1018		Unigene14448	1666
Unigene3507	921		Unigene14155	933		Unigene14451	2341
Unigene353	828		Unigene14157	2320		Unigene14452	2411
Unigene355	1643		Unigene14158	639		Unigene14454	967
Unigene3578	482		Unigene14180	820		Unigene14455	1808
Unigene366	1517		Unigene14181	872		Unigene14463	679
Unigene3748	301		Unigene14182	4989		Unigene14469	839
Unigene3818	654		Unigene14183	5056		Unigene14470	2913
Unigene389	938		Unigene14189	1322		Unigene14471	2833
Unigene4036	517		Unigene14190	510		Unigene14472	1944
Unigene406	1206		Unigene14191	2380		Unigene14486	2061
Unigene4079	436		Unigene14203	441		Unigene14488	1578
Unigene4170	1461		Unigene1421	636		Unigene1449	1774
Unigene4175	515		Unigene14210	2162		Unigene14501	350
Unigene4217	899		Unigene14222	1493		Unigene14511	730
Unigene4222	505		Unigene14223	1477		Unigene14512	1256
Unigene428	4816		Unigene1424	631		Unigene14515	904
Unigene4304	301		Unigene14255	1214		Unigene14521	781
Unigene4349	336		Unigene14257	1721		Unigene14524	347
Unigene436	1453		Unigene1427	1169		Unigene14535	3699
Unigene438	935		Unigene14271	684		Unigene14536	3752
Unigene453	833		Unigene14272	808		Unigene1454	1380
Unigene461	1064		Unigene14273	587		Unigene14543	379
Unigene467	3855		Unigene14276	444		Unigene14557	1219
Unigene479	3887		Unigene14279	3795		Unigene14558	985
Unigene4795	621		Unigene14280	431		Unigene14561	3169
Unigene4845	1064		Unigene14281	786		Unigene14562	4665
Unigene4846	981		Unigene14288	1363		Unigene14564	1638
Unigene4858	1808		Unigene14289	2437		Unigene14565	940
Unigene4866	2472		Unigene14290	2422		Unigene14566	1024
Unigene4870	1066		Unigene14291	2515		Unigene14567	341
Unigene4872	1630		Unigene14292	2500		Unigene14568	587
Unigene4883	2938		Unigene14304	621		Unigene14569	1722
Unigene4887	1269		Unigene14305	693		Unigene14579	2920
Unigene4888	1814		Unigene14306	661		Unigene14585	1590
Unigene4904	1359		Unigene14307	729		Unigene14586	1798
Unigene4923	2739		Unigene14317	462		Unigene14587	1722
Unigene493	1057		Unigene14323	3327		Unigene14588	1930
Unigene4932	2102		Unigene14335	1411		Unigene14592	1490
Unigene4933	2115		Unigene14336	1417		Unigene14593	575
Unigene4934	2201		Unigene1434	1834		Unigene14594	1787
Unigene4936	2214		Unigene14344	342		Unigene1460	1726
Unigene4937	2030		Unigene1435	697		Unigene14600	2540
Unigene4938	2043		Unigene14366	2024		Unigene14609	1382
Unigene4942	1594		Unigene14367	1950		Unigene1461	1741
Unigene4952	3772		Unigene1437	667		Unigene14615	1072
Unigene4953	3597		Unigene14372	1146		Unigene14616	1124
Unigene4955	3595		Unigene14373	1113		Unigene14618	476
Unigene4956	3420		Unigene14382	433		Unigene14619	345
Unigene496	3660		Unigene14396	578		Unigene1462	1443
Unigene4975	2556		Unigene14397	4304		Unigene14632	1922
Unigene4988	4058		Unigene14399	4702		Unigene14633	1294
Unigene5016	1597		Unigene14400	3015		Unigene14634	2396
Unigene5026	1260		Unigene14401	3159		Unigene14636	839
Unigene5030	315		Unigene14402	1102		Unigene14637	789
Unigene5042	1496		Unigene14403	2761		Unigene14638	858
Unigene5064	2015		Unigene14404	2176		Unigene1464	866
Unigene5067	2087		Unigene14405	1216		Unigene14644	470
Unigene5068	1896		Unigene14406	4832		Unigene1465	826
Unigene5079	2533		Unigene14409	4448		Unigene1466	1036
Unigene508	4657		Unigene14410	4688		Unigene1469	3788
Unigene5123	1265		Unigene14411	704		Unigene1470	1206
Unigene5142	2879		Unigene14412	1152		Unigene14718	1675
Unigene5143	1536		Unigene14413	3029		Unigene1472	835
Unigene5144	2214		Unigene14414	2631		Unigene14730	867
Unigene5164	2707		Unigene14415	3730		Unigene14733	3039
Unigene5166	2739		Unigene14417	958		Unigene14747	2052
Unigene5188	1136		Unigene14418	2775		Unigene1475	1572
Unigene5189	1028		Unigene14419	4434		Unigene14757	378
Unigene5206	958		Unigene14420	708		Unigene14769	393
Unigene5208	496		Unigene14421	2885		Unigene14771	305
Unigene5209	1794		Unigene14422	848		Unigene14772	1828
Unigene5231	2323		Unigene14423	4558		Unigene14779	2549
Unigene5236	922		Unigene14424	3860		Unigene1478	888
Unigene5254	3972		Unigene14425	2905		Unigene14780	1044
Unigene5259	966		Unigene14426	4578		Unigene14781	712
Unigene5267	2110		Unigene1443	4502		Unigene14782	550
Unigene5270	1493		Unigene14432	3243		Unigene148	2176
Unigene5271	1719		Unigene14442	2086		Unigene14803	3342
Unigene5291	540		Unigene14443	1660		Unigene14804	3396
Unigene5331	1769		Unigene14444	543		Unigene14805	3298
Unigene5332	2132		Unigene14447	1699		Unigene14807	3352
Unigene5333	1847		Unigene14448	1666		Unigene14808	399
Unigene5358	682		Unigene14454	967		Unigene14810	2016
Unigene5359	1819		Unigene14455	1808		Unigene14811	2082
Unigene5360	3149		Unigene14463	679		Unigene14813	1947
Unigene5361	1032		Unigene14469	839		Unigene14827	320
Unigene5390	2095		Unigene14470	2913		Unigene1484	938
Unigene5399	5473		Unigene14471	2833		Unigene14842	457
Unigene5415	1740		Unigene14472	1944		Unigene14843	514
Unigene5416	1370		Unigene14486	2061		Unigene14860	2685
Unigene545	607		Unigene14488	1578		Unigene14865	791
Unigene5467	1098		Unigene1449	1774		Unigene14866	830
Unigene5491	1760		Unigene1450	4053		Unigene14867	390
Unigene5514	703		Unigene14501	350		Unigene1488	877
Unigene5518	1147		Unigene14511	730		Unigene14888	467
Unigene5557	728		Unigene14512	1256		Unigene1490	859
Unigene5599	2443		Unigene14514	2343		Unigene14905	788
Unigene5601	969		Unigene14515	904		Unigene1491	1010
Unigene5613	1219		Unigene14521	781		Unigene1493	1393
Unigene5618	1941		Unigene14535	3699		Unigene14938	816
Unigene5619	1801		Unigene14536	3752		Unigene14939	657
Unigene5637	648		Unigene1454	1380		Unigene1494	2430
Unigene5642	1826		Unigene14543	379		Unigene14940	810
Unigene5648	1531		Unigene14561	3169		Unigene14954	416
Unigene5673	2691		Unigene14562	4665		Unigene14955	545
Unigene5674	2757		Unigene14564	1638		Unigene1497	1848
Unigene5682	2103		Unigene14565	940		Unigene14975	588
Unigene5683	1603		Unigene14566	1024		Unigene14976	549
Unigene5690	949		Unigene14567	341		Unigene14997	658
Unigene5691	1356		Unigene14568	587		Unigene15000	507
Unigene5701	1018		Unigene14569	1722		Unigene15008	517
Unigene5702	921		Unigene14579	2920		Unigene15010	1172
Unigene574	1771		Unigene14580	1021		Unigene15011	3488
Unigene5740	1934		Unigene14585	1590		Unigene15025	401
Unigene5769	2038		Unigene14586	1798		Unigene15026	1100
Unigene5781	1310		Unigene14587	1722		Unigene15027	1723
Unigene5794	2184		Unigene14588	1930		Unigene15036	548
Unigene5795	1078		Unigene14592	1490		Unigene15037	767
Unigene5824	1657		Unigene14593	575		Unigene15038	575
Unigene5835	619		Unigene14594	1787		Unigene15039	301
Unigene5859	3159		Unigene1460	1726		Unigene15040	534
Unigene5860	1774		Unigene14609	1382		Unigene15041	589
Unigene5861	2755		Unigene1461	1741		Unigene15042	651
Unigene5862	1854		Unigene14611	7251		Unigene15045	1265
Unigene5863	2775		Unigene14613	6095		Unigene15059	1254
Unigene5864	2675		Unigene14615	1072		Unigene15061	1668
Unigene5865	2695		Unigene14616	1124		Unigene15062	664
Unigene5874	1677		Unigene14617	6428		Unigene15072	3687
Unigene5875	1602		Unigene14618	476		Unigene1508	973
Unigene5876	1705		Unigene14619	345		Unigene15086	694
Unigene5877	1844		Unigene1462	1443		Unigene15098	391
Unigene5878	1816		Unigene14634	2396		Unigene15099	595
Unigene5879	1630		Unigene14636	839		Unigene15100	953
Unigene588	1997		Unigene14637	789		Unigene15110	550
Unigene5880	1741		Unigene14638	858		Unigene15111	548
Unigene5881	1769		Unigene1464	866		Unigene15112	528
Unigene5882	866		Unigene14644	470		Unigene15113	499
Unigene5885	1631		Unigene1465	826		Unigene15114	501
Unigene5887	1111		Unigene14653	3199		Unigene15115	526
Unigene5888	1090		Unigene14654	2602		Unigene15118	1009
Unigene5891	724		Unigene14655	2760		Unigene15119	3252
Unigene5892	830		Unigene14656	1068		Unigene15123	890
Unigene5899	594		Unigene14657	471		Unigene15133	329
Unigene590	4809		Unigene14658	3357		Unigene15135	763
Unigene5912	1724		Unigene14659	3276		Unigene15136	795
Unigene5921	1501		Unigene1466	1036		Unigene15138	4001
Unigene5939	5887		Unigene14660	2679		Unigene15140	1560
Unigene5950	3587		Unigene14661	3280		Unigene15142	2027
Unigene5951	3499		Unigene14662	2683		Unigene15158	862
Unigene5952	3773		Unigene1469	3788		Unigene15166	1128
Unigene5953	3713		Unigene1470	1206		Unigene15169	826
Unigene5954	3439		Unigene14718	1675		Unigene15172	2166
Unigene5955	3685		Unigene1472	835		Unigene1518	1235
Unigene5956	3527		Unigene14730	867		Unigene15195	1064
Unigene5957	3625		Unigene14733	3039		Unigene15207	1886
Unigene5983	2554		Unigene14747	2052		Unigene15208	953
Unigene5989	2861		Unigene1475	1572		Unigene15210	1000
Unigene5990	2938		Unigene14757	378		Unigene15211	460
Unigene5991	2846		Unigene14769	393		Unigene15212	941
Unigene5992	2953		Unigene14771	305		Unigene15214	1844
Unigene5993	2861		Unigene14772	1828		Unigene15215	965
Unigene5994	1763		Unigene14779	2549		Unigene15218	1716
Unigene5995	2876		Unigene1478	888		Unigene15219	1874
Unigene5996	1840		Unigene14780	1044		Unigene15221	1381
Unigene5997	1748		Unigene14781	712		Unigene15222	864
Unigene6003	3176		Unigene14782	550		Unigene15223	1324
Unigene6004	3194		Unigene148	2176		Unigene15224	2006
Unigene6007	1400		Unigene14803	3342		Unigene15225	1728
Unigene6016	2377		Unigene14804	3396		Unigene15226	1817
Unigene6031	3125		Unigene14805	3298		Unigene15227	1945
Unigene605	5183		Unigene14807	3352		Unigene1523	1464
Unigene6058	2563		Unigene14808	399		Unigene15231	1787
Unigene6059	2362		Unigene14821	479		Unigene15232	899
Unigene6060	2201		Unigene14822	975		Unigene15233	1976
Unigene6061	2402		Unigene14827	320		Unigene15235	1829
Unigene6072	1219		Unigene1484	938		Unigene15236	1917
Unigene6073	1380		Unigene14842	457		Unigene15238	1888
Unigene6074	1310		Unigene14843	514		Unigene15240	472
Unigene6075	1149		Unigene14860	2685		Unigene15241	2077
Unigene6080	1214		Unigene14865	791		Unigene15243	1905
Unigene6081	807		Unigene14866	830		Unigene15244	852
Unigene6082	987		Unigene14867	390		Unigene15245	2018
Unigene6083	1035		Unigene14868	532		Unigene15246	840
Unigene6084	658		Unigene14869	725		Unigene15247	923
Unigene6085	1065		Unigene14870	388		Unigene15248	929
Unigene6086	1394		Unigene14871	1109		Unigene15249	1773
Unigene6087	628		Unigene14872	869		Unigene15250	1785
Unigene6104	1218		Unigene1488	877		Unigene15251	1024
Unigene6105	2561		Unigene14888	467		Unigene15252	828
Unigene611	1366		Unigene1490	859		Unigene15255	7742
Unigene6135	1354		Unigene14905	788		Unigene15258	646
Unigene6145	3491		Unigene1491	1010		Unigene15268	2137
Unigene6146	3470		Unigene1493	1393		Unigene15269	2606
Unigene6151	1174		Unigene14934	1432		Unigene15270	2516
Unigene616	837		Unigene14935	1640		Unigene15271	2483
Unigene6187	1464		Unigene14938	816		Unigene15272	2393
Unigene6213	5252		Unigene14939	657		Unigene15278	2164
Unigene6214	5300		Unigene1494	2430		Unigene15279	970
Unigene6221	1048		Unigene14940	810		Unigene15283	2539
Unigene6249	875		Unigene14954	416		Unigene15284	1458
Unigene6265	1201		Unigene14955	545		Unigene15287	2171
Unigene6266	1183		Unigene14968	767		Unigene15289	1319
Unigene6275	919		Unigene14969	668		Unigene1529	3583
Unigene6297	2387		Unigene1497	1848		Unigene15295	1627
Unigene6298	1322		Unigene14975	588		Unigene15296	744
Unigene6301	1995		Unigene14976	549		Unigene15297	1314
Unigene6314	934		Unigene1498	2304		Unigene15298	1057
Unigene6320	1738		Unigene14997	658		Unigene153	707
Unigene6321	1679		Unigene15000	507		Unigene15305	1025
Unigene6327	846		Unigene15008	517		Unigene15306	606
Unigene6341	925		Unigene15010	1172		Unigene15317	1425
Unigene6364	1042		Unigene15011	3488		Unigene15318	1797
Unigene6389	921		Unigene1502	1328		Unigene15319	1041
Unigene6390	1258		Unigene15025	401		Unigene15328	1015
Unigene6406	1407		Unigene15026	1100		Unigene15329	1112
Unigene6408	1851		Unigene15036	548		Unigene15344	1057
Unigene6419	1325		Unigene15037	767		Unigene15350	888
Unigene6422	2203		Unigene15038	575		Unigene15353	976
Unigene6428	4631		Unigene15039	301		Unigene15354	631
Unigene6469	1767		Unigene15040	534		Unigene15355	642
Unigene6470	1723		Unigene15041	589		Unigene1538	811
Unigene6482	3330		Unigene15042	651		Unigene15380	474
Unigene6483	959		Unigene15045	1265		Unigene15381	705
Unigene6490	2785		Unigene15052	836		Unigene1539	1688
Unigene6491	2818		Unigene15059	1254		Unigene154	572
Unigene6500	1434		Unigene15060	712		Unigene1540	914
Unigene6509	1786		Unigene15061	1668		Unigene15411	885
Unigene6510	1677		Unigene15062	664		Unigene15419	1378
Unigene652	985		Unigene15072	3687		Unigene1542	844
Unigene6524	1013		Unigene1508	973		Unigene15420	1256
Unigene6525	1120		Unigene15086	694		Unigene15429	807
Unigene6554	851		Unigene15098	391		Unigene15445	2801
Unigene6562	1045		Unigene15099	595		Unigene15446	2918
Unigene661	1591		Unigene15100	953		Unigene15447	3032
Unigene6629	361		Unigene15110	550		Unigene15448	2915
Unigene6630	1281		Unigene15111	548		Unigene15452	591
Unigene6636	2475		Unigene15112	528		Unigene15458	618
Unigene6637	2519		Unigene15113	499		Unigene15467	1009
Unigene665	2645		Unigene15114	501		Unigene15489	671
Unigene6682	966		Unigene15115	526		Unigene15495	2399
Unigene6700	536		Unigene15118	1009		Unigene15496	2231
Unigene6705	669		Unigene15119	3252		Unigene155	875
Unigene6706	3304		Unigene15123	890		Unigene15518	3466
Unigene6708	1416		Unigene15133	329		Unigene1552	1161
Unigene6709	1900		Unigene15135	763		Unigene15522	1321
Unigene671	748		Unigene15136	795		Unigene15523	1761
Unigene6710	1408		Unigene15138	4001		Unigene15524	911
Unigene6711	1908		Unigene15140	1560		Unigene15527	1317
Unigene672	557		Unigene15142	2027		Unigene15528	617
Unigene6720	6797		Unigene15158	862		Unigene15583	357
Unigene6721	6695		Unigene15159	418		Unigene15594	2512
Unigene6725	1526		Unigene15166	1128		Unigene15595	2396
Unigene6823	2262		Unigene15169	826		Unigene15599	1646
Unigene6824	2305		Unigene15172	2166		Unigene15600	1181
Unigene6825	2278		Unigene1518	1235		Unigene15602	985
Unigene6828	2289		Unigene15195	1064		Unigene15604	1422
Unigene6832	1480		Unigene15197	1385		Unigene15607	1156
Unigene6845	1749		Unigene15198	1447		Unigene15614	1168
Unigene6846	1779		Unigene1520	2207		Unigene15616	735
Unigene6847	918		Unigene15207	1886		Unigene15625	3614
Unigene6848	1754		Unigene15208	953		Unigene15626	3687
Unigene6849	1905		Unigene15210	1000		Unigene15638	511
Unigene6850	1628		Unigene15211	460		Unigene1564	1052
Unigene6851	1092		Unigene15212	941		Unigene15645	367
Unigene6852	1243		Unigene15214	1844		Unigene15648	600
Unigene6859	1965		Unigene15215	965		Unigene15649	519
Unigene686	1856		Unigene15218	1716		Unigene1565	1159
Unigene6871	2014		Unigene15219	1874		Unigene15650	558
Unigene6881	3211		Unigene15221	1381		Unigene15653	1440
Unigene6882	3141		Unigene15222	864		Unigene15663	1867
Unigene6896	1854		Unigene15223	1324		Unigene15669	580
Unigene690	3126		Unigene15224	2006		Unigene15686	517
Unigene6901	2175		Unigene15225	1728		Unigene15689	902
Unigene6902	1744		Unigene15226	1817		Unigene15692	1702
Unigene6933	1106		Unigene15227	1945		Unigene15693	1618
Unigene6934	1016		Unigene1523	1464		Unigene15694	651
Unigene6946	1769		Unigene15231	1787		Unigene15703	710
Unigene6956	1607		Unigene15232	899		Unigene15709	5303
Unigene6970	847		Unigene15233	1976		Unigene15711	4251
Unigene6971	534		Unigene15235	1829		Unigene15712	3378
Unigene699	1510		Unigene15236	1917		Unigene15714	5318
Unigene6993	2334		Unigene15238	1888		Unigene15715	4266
Unigene6999	1651		Unigene15240	472		Unigene15716	3393
Unigene700	1798		Unigene15241	2077		Unigene15737	473
Unigene7006	816		Unigene15243	1905		Unigene15741	3255
Unigene7008	1818		Unigene15244	852		Unigene15742	463
Unigene7009	1769		Unigene15245	2018		Unigene15743	494
Unigene7016	1347		Unigene15246	840		Unigene15787	444
Unigene7017	1232		Unigene15247	923		Unigene15788	861
Unigene7035	1549		Unigene15248	929		Unigene15789	810
Unigene7037	3589		Unigene15249	1773		Unigene15803	1487
Unigene7053	2219		Unigene15250	1785		Unigene15804	1048
Unigene7054	2094		Unigene15251	1024		Unigene15805	1101
Unigene7055	2129		Unigene15252	828		Unigene15809	331
Unigene7056	2323		Unigene15255	7742		Unigene15827	1233
Unigene7057	2184		Unigene15258	646		Unigene15830	1335
Unigene7058	1990		Unigene15269	2606		Unigene15839	1329
Unigene7059	2233		Unigene15270	2516		Unigene1584	6772
Unigene7060	2080		Unigene15271	2483		Unigene15840	1400
Unigene7066	1090		Unigene15272	2393		Unigene15841	2131
Unigene7071	4910		Unigene15278	2164		Unigene15843	3822
Unigene711	2030		Unigene15279	970		Unigene15848	457
Unigene7119	2338		Unigene15283	2539		Unigene1585	423
Unigene7126	2280		Unigene15284	1458		Unigene1586	568
Unigene7127	2056		Unigene15287	2171		Unigene15862	2888
Unigene7128	2372		Unigene15289	1319		Unigene15863	2679
Unigene7129	2148		Unigene1529	3583		Unigene15864	2419
Unigene7139	1723		Unigene15295	1627		Unigene15865	2628
Unigene7148	1465		Unigene15296	744		Unigene15868	882
Unigene715	2114		Unigene15297	1314		Unigene15873	1687
Unigene7157	1991		Unigene15298	1057		Unigene15876	907
Unigene717	1944		Unigene153	707		Unigene15879	604
Unigene7184	6300		Unigene15305	1025		Unigene15883	2578
Unigene7199	2146		Unigene15306	606		Unigene15884	1206
Unigene722	2064		Unigene15317	1425		Unigene15886	1244
Unigene7238	3674		Unigene15319	1041		Unigene15887	631
Unigene7239	3602		Unigene15328	1015		Unigene15891	963
Unigene724	3105		Unigene15329	1112		Unigene15898	1527
Unigene7241	3115		Unigene15341	1479		Unigene15905	1488
Unigene7264	886		Unigene15350	888		Unigene15909	1530
Unigene7267	1158		Unigene15353	976		Unigene15918	1702
Unigene7270	1262		Unigene15354	631		Unigene15919	1717
Unigene7271	1150		Unigene15355	642		Unigene15922	941
Unigene7275	664		Unigene1538	811		Unigene15932	558
Unigene7276	2956		Unigene15380	474		Unigene1594	1633
Unigene7277	1912		Unigene15381	705		Unigene15943	2004
Unigene733	1696		Unigene1539	1688		Unigene15944	1926
Unigene7425	1008		Unigene15390	939		Unigene15950	1720
Unigene7426	857		Unigene154	572		Unigene15953	681
Unigene7434	1991		Unigene1540	914		Unigene15962	1812
Unigene7440	956		Unigene15411	885		Unigene15974	580
Unigene7441	979		Unigene15419	1378		Unigene15984	680
Unigene7442	1266		Unigene1542	844		Unigene16015	676
Unigene7443	448		Unigene15420	1256		Unigene16026	456
Unigene745	1636		Unigene15429	807		Unigene16028	1194
Unigene7450	1207		Unigene15445	2801		Unigene16029	331
Unigene7462	2285		Unigene15446	2918		Unigene16030	713
Unigene747	1545		Unigene15447	3032		Unigene16034	689
Unigene7470	1140		Unigene15448	2915		Unigene16041	1072
Unigene7471	1621		Unigene15452	591		Unigene16042	2063
Unigene7472	1748		Unigene15453	2503		Unigene16052	803
Unigene7473	1335		Unigene15454	2532		Unigene16054	2069
Unigene748	2912		Unigene15458	618		Unigene16063	1063
Unigene7481	2537		Unigene15461	1939		Unigene16066	1731
Unigene7485	1057		Unigene15462	1661		Unigene16067	740
Unigene7486	1123		Unigene15467	1009		Unigene16068	1007
Unigene749	1510		Unigene15489	671		Unigene16069	320
Unigene7496	1219		Unigene15495	2399		Unigene16070	512
Unigene7497	1285		Unigene15496	2231		Unigene16071	1961
Unigene7500	1356		Unigene155	875		Unigene16073	2326
Unigene7502	1539		Unigene1552	1161		Unigene16074	1959
Unigene7512	899		Unigene15522	1321		Unigene16076	2471
Unigene7515	1730		Unigene15523	1761		Unigene16082	566
Unigene7516	981		Unigene15524	911		Unigene16083	1744
Unigene7524	813		Unigene15527	1317		Unigene16086	1894
Unigene7528	1163		Unigene15528	617		Unigene16087	372
Unigene7535	2570		Unigene15555	1910		Unigene16088	1803
Unigene7536	706		Unigene15576	1491		Unigene16089	1798
Unigene7548	2522		Unigene15577	1895		Unigene16090	1707
Unigene7549	2508		Unigene15578	2008		Unigene16092	772
Unigene7572	1631		Unigene15583	357		Unigene16093	754
Unigene7596	2308		Unigene15594	2512		Unigene16097	1793
Unigene7609	543		Unigene15595	2396		Unigene16100	391
Unigene761	1721		Unigene15599	1646		Unigene16101	466
Unigene7613	1685		Unigene1560	1066		Unigene16108	1772
Unigene762	2815		Unigene15600	1181		Unigene16118	1025
Unigene7631	1191		Unigene15602	985		Unigene16127	1065
Unigene7632	1204		Unigene15604	1422		Unigene16128	1057
Unigene7641	1758		Unigene15607	1156		Unigene16129	1066
Unigene7652	4166		Unigene15614	1168		Unigene16132	556
Unigene7653	803		Unigene15616	735		Unigene16148	389
Unigene7658	1254		Unigene1562	2766		Unigene16150	834
Unigene7682	1404		Unigene15625	3614		Unigene16151	949
Unigene7683	1279		Unigene15626	3687		Unigene16152	633
Unigene7697	721		Unigene15638	511		Unigene16156	1300
Unigene7701	2050		Unigene1564	1052		Unigene16157	785
Unigene7702	1982		Unigene15645	367		Unigene16158	1285
Unigene7703	1935		Unigene15647	946		Unigene16159	770
Unigene7704	778		Unigene15648	600		Unigene16160	1090
Unigene7705	2097		Unigene15649	519		Unigene16164	1615
Unigene771	1856		Unigene1565	1159		Unigene16166	2471
Unigene7712	1382		Unigene15650	558		Unigene16167	1141
Unigene7732	1821		Unigene15653	1440		Unigene16170	973
Unigene7734	2991		Unigene15663	1867		Unigene16172	734
Unigene7743	1784		Unigene15669	580		Unigene16173	638
Unigene7744	3722		Unigene15673	1553		Unigene16179	2244
Unigene7749	3973		Unigene15686	517		Unigene16181	1362
Unigene7751	796		Unigene15687	459		Unigene16182	1018
Unigene7752	1515		Unigene15689	902		Unigene16183	935
Unigene7778	1862		Unigene15692	1702		Unigene16185	1770
Unigene778	1503		Unigene15693	1618		Unigene16186	2725
Unigene7790	1218		Unigene15694	651		Unigene16195	565
Unigene7791	1521		Unigene15703	710		Unigene16196	3461
Unigene7792	1362		Unigene15707	1313		Unigene162	1594
Unigene7795	3349		Unigene15709	5303		Unigene16207	1707
Unigene7796	1918		Unigene15711	4251		Unigene16208	1747
Unigene7797	2337		Unigene15712	3378		Unigene16210	1746
Unigene7798	2930		Unigene15714	5318		Unigene16212	742
Unigene78	8083		Unigene15715	4266		Unigene16213	799
Unigene7811	575		Unigene15716	3393		Unigene16214	1229
Unigene7812	1037		Unigene1572	5899		Unigene16216	897
Unigene7815	1402		Unigene15724	583		Unigene16217	644
Unigene7817	1368		Unigene15737	473		Unigene16218	1877
Unigene7831	4990		Unigene15740	1483		Unigene16219	1813
Unigene7832	3215		Unigene15741	3255		Unigene16234	1902
Unigene7840	1732		Unigene15742	463		Unigene16244	576
Unigene7841	1598		Unigene15743	494		Unigene16247	3461
Unigene7842	1631		Unigene15772	609		Unigene16248	3440
Unigene7877	1043		Unigene15787	444		Unigene16249	1257
Unigene7878	1090		Unigene15788	861		Unigene16259	1671
Unigene7895	2103		Unigene15789	810		Unigene16260	514
Unigene7896	1516		Unigene15798	1093		Unigene16268	1686
Unigene7904	1256		Unigene15799	1161		Unigene16272	1132
Unigene7912	824		Unigene15800	1036		Unigene16273	990
Unigene7927	672		Unigene15803	1487		Unigene16276	740
Unigene7931	1734		Unigene15804	1048		Unigene16277	493
Unigene7952	1258		Unigene15805	1101		Unigene16285	3021
Unigene7953	1573		Unigene15808	832		Unigene16290	3658
Unigene7992	1437		Unigene15809	331		Unigene16291	3789
Unigene800	1520		Unigene15810	2828		Unigene16292	3713
Unigene8000	3952		Unigene15827	1233		Unigene16293	3582
Unigene8001	3651		Unigene15835	2662		Unigene16297	705
Unigene8002	3696		Unigene15838	1218		Unigene1630	1954
Unigene8005	1136		Unigene15839	1329		Unigene16308	476
Unigene8007	2406		Unigene1584	6772		Unigene16314	1278
Unigene8008	2692		Unigene15840	1400		Unigene16317	1412
Unigene8009	2511		Unigene15841	2131		Unigene16320	801
Unigene8010	2587		Unigene15843	3822		Unigene16323	639
Unigene8015	3427		Unigene15848	457		Unigene16325	1147
Unigene8016	1818		Unigene1585	423		Unigene16356	1070
Unigene8061	3553		Unigene1586	568		Unigene1636	531
Unigene808	1485		Unigene15862	2888		Unigene16365	590
Unigene8083	1304		Unigene15863	2679		Unigene16369	888
Unigene8084	538		Unigene15864	2419		Unigene16370	1483
Unigene8089	858		Unigene15865	2628		Unigene16371	686
Unigene8110	473		Unigene15868	882		Unigene16384	1044
Unigene8119	2598		Unigene15872	1559		Unigene1639	506
Unigene8128	1457		Unigene15873	1687		Unigene16390	1714
Unigene8129	1532		Unigene15876	907		Unigene16391	1096
Unigene8130	1448		Unigene15879	604		Unigene16415	4971
Unigene8134	1178		Unigene15883	2578		Unigene16416	5055
Unigene8136	1306		Unigene15884	1206		Unigene16421	656
Unigene8137	1188		Unigene15886	1244		Unigene16422	824
Unigene814	1349		Unigene15887	631		Unigene16427	1121
Unigene8156	2018		Unigene15891	963		Unigene16429	1519
Unigene8169	2001		Unigene15897	1010		Unigene1643	515
Unigene817	2149		Unigene15898	1527		Unigene16432	8526
Unigene8181	1909		Unigene15904	4134		Unigene16433	341
Unigene8191	1423		Unigene15905	1488		Unigene16435	330
Unigene8193	1388		Unigene15909	1530		Unigene16444	1595
Unigene8197	442		Unigene15918	1702		Unigene16445	1639
Unigene8215	1282		Unigene15919	1717		Unigene16448	1794
Unigene8230	1381		Unigene15922	941		Unigene16451	2023
Unigene8231	1440		Unigene15932	558		Unigene16452	2044
Unigene8232	1486		Unigene15941	2025		Unigene16460	2066
Unigene8233	1427		Unigene15942	1941		Unigene16464	2175
Unigene8234	689		Unigene15943	2004		Unigene16465	2087
Unigene8242	951		Unigene15944	1926		Unigene16470	935
Unigene8244	1050		Unigene15950	1720		Unigene16477	1715
Unigene8246	1031		Unigene15953	681		Unigene16478	1797
Unigene8252	1600		Unigene15962	1812		Unigene16483	990
Unigene8253	983		Unigene15968	2541		Unigene16484	331
Unigene8254	553		Unigene15974	580		Unigene16487	1301
Unigene8256	2568		Unigene15975	1340		Unigene16525	803
Unigene8280	1075		Unigene15984	680		Unigene16526	577
Unigene8284	3376		Unigene15994	924		Unigene16532	1861
Unigene8285	3286		Unigene16015	676		Unigene16546	511
Unigene8287	746		Unigene16026	456		Unigene16547	2341
Unigene829	2104		Unigene16028	1194		Unigene16553	301
Unigene8291	501		Unigene16029	331		Unigene16554	941
Unigene8295	1762		Unigene16030	713		Unigene16555	1670
Unigene8308	886		Unigene16041	1072		Unigene1657	1114
Unigene8309	814		Unigene16042	2063		Unigene16571	3288
Unigene8325	2525		Unigene16052	803		Unigene16572	948
Unigene8326	2432		Unigene16054	2069		Unigene16576	558
Unigene8327	1106		Unigene16063	1063		Unigene16581	2083
Unigene8328	2417		Unigene16066	1731		Unigene16582	433
Unigene8329	2510		Unigene16067	740		Unigene16592	2107
Unigene8351	1924		Unigene16068	1007		Unigene16593	626
Unigene8357	707		Unigene16069	320		Unigene166	734
Unigene8376	502		Unigene16070	512		Unigene16600	549
Unigene8380	619		Unigene16071	1961		Unigene16611	2523
Unigene8387	1428		Unigene16073	2326		Unigene16612	2731
Unigene8388	1486		Unigene16074	1959		Unigene16614	1964
Unigene8391	1001		Unigene16076	2471		Unigene16621	1099
Unigene8398	2451		Unigene16082	566		Unigene16623	1835
Unigene8409	1429		Unigene16083	1744		Unigene16627	923
Unigene8412	2361		Unigene16086	1894		Unigene16631	674
Unigene8415	1613		Unigene16087	372		Unigene16632	1523
Unigene8416	1298		Unigene16088	1803		Unigene16633	1691
Unigene844	2494		Unigene16089	1798		Unigene16634	1517
Unigene8459	1321		Unigene16090	1707		Unigene16635	1175
Unigene8462	4799		Unigene16092	772		Unigene16638	3708
Unigene8463	4674		Unigene16093	754		Unigene16639	2084
Unigene8469	809		Unigene16097	1793		Unigene16660	1152
Unigene847	1697		Unigene16100	391		Unigene16664	1117
Unigene8474	3876		Unigene16101	466		Unigene16666	482
Unigene8478	2642		Unigene16108	1772		Unigene16669	1315
Unigene8479	2609		Unigene16118	1025		Unigene16670	1650
Unigene8480	2435		Unigene16127	1065		Unigene16682	1577
Unigene8481	2816		Unigene16128	1057		Unigene16683	4051
Unigene849	2215		Unigene16129	1066		Unigene16691	1311
Unigene850	2234		Unigene16132	556		Unigene16707	782
Unigene8507	1074		Unigene16148	389		Unigene16708	1529
Unigene8513	1651		Unigene16150	834		Unigene16709	608
Unigene8548	1304		Unigene16151	949		Unigene16716	760
Unigene8550	1415		Unigene16152	633		Unigene16724	2104
Unigene8552	1377		Unigene16156	1300		Unigene16726	1911
Unigene8554	1468		Unigene16157	785		Unigene16727	1776
Unigene8578	2265		Unigene16158	1285		Unigene1673	3477
Unigene8579	2374		Unigene16159	770		Unigene16733	1218
Unigene8580	2413		Unigene16160	1090		Unigene16737	517
Unigene8581	2304		Unigene16164	1615		Unigene16738	767
Unigene8586	1956		Unigene16166	2471		Unigene1674	552
Unigene860	1747		Unigene16167	1141		Unigene16744	1738
Unigene8603	2620		Unigene16170	973		Unigene16748	1067
Unigene8607	16275		Unigene16172	734		Unigene16769	2112
Unigene8611	704		Unigene16173	638		Unigene16770	2040
Unigene8612	804		Unigene16179	2244		Unigene16773	905
Unigene8626	2334		Unigene16181	1362		Unigene16779	1184
Unigene8627	2312		Unigene16182	1018		Unigene16791	466
Unigene8630	1088		Unigene16183	935		Unigene16804	907
Unigene864	1081		Unigene16185	1770		Unigene16807	662
Unigene8643	702		Unigene16186	2725		Unigene1681	3606
Unigene8656	839		Unigene16195	565		Unigene16821	624
Unigene8680	1654		Unigene16196	3461		Unigene16826	391
Unigene87	813		Unigene162	1594		Unigene1683	521
Unigene8709	1975		Unigene16207	1707		Unigene1684	520
Unigene8710	1915		Unigene16208	1747		Unigene16859	1262
Unigene8711	1945		Unigene16210	1746		Unigene16862	3133
Unigene8712	2005		Unigene16212	742		Unigene16867	439
Unigene8713	714		Unigene16213	799		Unigene1687	990
Unigene8721	1548		Unigene16214	1229		Unigene16870	1342
Unigene8724	1353		Unigene16216	897		Unigene16875	1056
Unigene8725	1847		Unigene16217	644		Unigene16876	1097
Unigene8733	2778		Unigene16218	1877		Unigene16881	2284
Unigene8737	2975		Unigene16219	1813		Unigene16882	2255
Unigene8740	4577		Unigene16223	739		Unigene16883	2402
Unigene8743	1426		Unigene16234	1902		Unigene16891	2998
Unigene8745	4158		Unigene16236	1753		Unigene16892	2637
Unigene8767	1401		Unigene16237	1643		Unigene16893	2832
Unigene8769	1730		Unigene16238	1559		Unigene16898	493
Unigene8770	812		Unigene16239	1669		Unigene16901	1225
Unigene8771	2535		Unigene16244	576		Unigene1691	604
Unigene8779	665		Unigene16247	3461		Unigene16915	1144
Unigene8784	657		Unigene16248	3440		Unigene16917	1849
Unigene8790	2932		Unigene16249	1257		Unigene16918	1747
Unigene8799	551		Unigene16259	1671		Unigene16919	1298
Unigene8826	3249		Unigene16260	514		Unigene16920	777
Unigene8832	1437		Unigene16268	1686		Unigene16940	2602
Unigene8835	1497		Unigene16272	1132		Unigene16941	2512
Unigene8860	5447		Unigene16273	990		Unigene16943	1238
Unigene8862	2159		Unigene16276	740		Unigene16951	1364
Unigene8870	1722		Unigene16277	493		Unigene16952	1479
Unigene8901	1349		Unigene16285	3021		Unigene16953	1125
Unigene8904	698		Unigene16290	3658		Unigene16954	1718
Unigene8909	8688		Unigene16291	3789		Unigene16959	1142
Unigene8910	7891		Unigene16292	3713		Unigene16960	614
Unigene8927	947		Unigene16293	3582		Unigene16962	1978
Unigene8930	1295		Unigene16297	705		Unigene1699	434
Unigene8933	1526		Unigene16298	4089		Unigene170	3179
Unigene8937	1201		Unigene1630	1954		Unigene17005	3254
Unigene8940	638		Unigene16303	1370		Unigene17011	3084
Unigene8941	1474		Unigene16308	476		Unigene17014	904
Unigene8942	1347		Unigene16309	838		Unigene17015	1410
Unigene8948	2275		Unigene16310	854		Unigene17016	1413
Unigene8949	1105		Unigene16311	835		Unigene17017	1323
Unigene8950	1049		Unigene16314	1278		Unigene17027	1189
Unigene8956	13746		Unigene16317	1412		Unigene17029	617
Unigene8960	772		Unigene16320	801		Unigene17039	1041
Unigene8973	993		Unigene16325	1147		Unigene17040	301
Unigene8974	2474		Unigene16356	1070		Unigene17041	1024
Unigene8975	2124		Unigene1636	531		Unigene17057	1386
Unigene8976	1773		Unigene16365	590		Unigene17059	598
Unigene8977	2315		Unigene16366	2264		Unigene17060	641
Unigene8978	2154		Unigene16367	727		Unigene17061	746
Unigene8979	2163		Unigene16369	888		Unigene17063	1754
Unigene8980	2313		Unigene16370	1483		Unigene17064	1859
Unigene8981	2004		Unigene16371	686		Unigene17078	807
Unigene8982	2594		Unigene16384	1044		Unigene17079	1387
Unigene8983	2034		Unigene1639	506		Unigene17084	3397
Unigene8984	2435		Unigene16390	1714		Unigene17085	3438
Unigene8985	2283		Unigene16391	1096		Unigene17087	557
Unigene8986	2193		Unigene16409	3638		Unigene17093	908
Unigene9008	1895		Unigene16414	1661		Unigene17094	935
Unigene9009	1741		Unigene16415	4971		Unigene17099	3210
Unigene9017	1899		Unigene16416	5055		Unigene171	2575
Unigene9018	1265		Unigene16421	656		Unigene1710	469
Unigene9030	4558		Unigene16422	824		Unigene17101	1484
Unigene9034	1047		Unigene16427	1121		Unigene17103	3267
Unigene9038	2439		Unigene16429	1519		Unigene17104	2036
Unigene9039	4727		Unigene1643	515		Unigene17105	3149
Unigene9042	4762		Unigene16432	8526		Unigene17106	1995
Unigene9052	1835		Unigene16433	341		Unigene17107	3092
Unigene9053	1712		Unigene16435	330		Unigene17121	332
Unigene9061	1643		Unigene16437	4702		Unigene17122	614
Unigene9062	1926		Unigene16438	2322		Unigene17126	411
Unigene9063	1946		Unigene16444	1595		Unigene17131	880
Unigene9064	1584		Unigene16445	1639		Unigene17145	1828
Unigene9066	1663		Unigene16448	1794		Unigene17148	3806
Unigene9067	1856		Unigene16451	2023		Unigene1715	1449
Unigene9068	1867		Unigene16452	2044		Unigene17169	371
Unigene9069	1564		Unigene16460	2066		Unigene17174	810
Unigene9070	1876		Unigene16464	2175		Unigene1718	912
Unigene9071	1573		Unigene16465	2087		Unigene17187	767
Unigene9072	1847		Unigene16470	935		Unigene17188	670
Unigene9073	1593		Unigene16477	1715		Unigene1719	474
Unigene9085	2382		Unigene16478	1797		Unigene17192	1957
Unigene9100	3618		Unigene16483	990		Unigene17193	1600
Unigene9101	1696		Unigene16484	331		Unigene17194	1727
Unigene9102	3641		Unigene16487	1301		Unigene172	2632
Unigene9103	1673		Unigene16491	658		Unigene17203	1122
Unigene9116	2115		Unigene165	3652		Unigene17207	961
Unigene9117	2251		Unigene16500	2049		Unigene17208	490
Unigene9118	1508		Unigene16525	803		Unigene17209	898
Unigene9119	1487		Unigene16526	577		Unigene17210	2392
Unigene9120	847		Unigene16532	1861		Unigene17214	878
Unigene9121	667		Unigene16546	511		Unigene17215	4331
Unigene9122	455		Unigene16547	2341		Unigene17216	1135
Unigene9123	1059		Unigene16553	301		Unigene17219	863
Unigene9137	2721		Unigene16554	941		Unigene1722	5510
Unigene9145	867		Unigene16555	1670		Unigene17222	1117
Unigene9191	4220		Unigene16564	1001		Unigene17228	495
Unigene9201	2097		Unigene1657	1114		Unigene1724	2704
Unigene9213	8823		Unigene16572	948		Unigene17242	2676
Unigene9214	8664		Unigene16576	558		Unigene17243	2781
Unigene9219	1438		Unigene16581	2083		Unigene17245	1240
Unigene9220	800		Unigene16582	433		Unigene17246	1193
Unigene9251	1575		Unigene16583	2730		Unigene17251	2478
Unigene9259	436		Unigene16584	2529		Unigene17264	934
Unigene9265	490		Unigene16592	2107		Unigene17268	1088
Unigene9277	1402		Unigene16593	626		Unigene1727	1865
Unigene9278	1228		Unigene166	734		Unigene17270	1046
Unigene9286	1699		Unigene16600	549		Unigene17271	5635
Unigene9289	3444		Unigene16621	1099		Unigene17272	5799
Unigene9325	6258		Unigene16623	1835		Unigene17273	5708
Unigene9327	2938		Unigene16627	923		Unigene17274	5726
Unigene9334	1360		Unigene16631	674		Unigene17276	1031
Unigene9369	1954		Unigene16632	1523		Unigene17279	758
Unigene9370	2778		Unigene16633	1691		Unigene1728	1852
Unigene9383	587		Unigene16634	1517		Unigene17285	1004
Unigene9388	301		Unigene16635	1175		Unigene17294	2544
Unigene9398	806		Unigene16637	1256		Unigene17295	579
Unigene9399	944		Unigene16638	3708		Unigene17299	950
Unigene9404	725		Unigene16639	2084		Unigene17301	812
Unigene9412	1683		Unigene16660	1152		Unigene17307	1216
Unigene9429	1210		Unigene16664	1117		Unigene1731	2698
Unigene9447	740		Unigene16666	482		Unigene17318	1288
Unigene9449	618		Unigene16669	1315		Unigene17321	568
Unigene9450	1091		Unigene16670	1650		Unigene17322	1206
Unigene9451	1170		Unigene16682	1577		Unigene17324	1163
Unigene9458	812		Unigene16683	4051		Unigene17325	532
Unigene946	1391		Unigene16691	1311		Unigene17331	965
Unigene9464	1391		Unigene16707	782		Unigene17332	1013
Unigene9493	1714		Unigene16708	1529		Unigene17334	948
Unigene9510	788		Unigene16709	608		Unigene17335	998
Unigene9512	1511		Unigene16716	760		Unigene17339	2388
Unigene9522	1766		Unigene16724	2104		Unigene1734	1883
Unigene9526	2391		Unigene16726	1911		Unigene1735	1842
Unigene954	1769		Unigene16727	1776		Unigene17356	2169
Unigene955	3025		Unigene1673	3477		Unigene17364	1474
Unigene9554	3599		Unigene16737	517		Unigene17366	936
Unigene9559	833		Unigene16738	767		Unigene17367	954
Unigene9561	471		Unigene1674	552		Unigene1737	1825
Unigene9564	2417		Unigene16744	1738		Unigene17386	1601
Unigene9571	654		Unigene16748	1067		Unigene17407	1130
Unigene9581	1140		Unigene16769	2112		Unigene17419	2570
Unigene9582	2236		Unigene16770	2040		Unigene17420	1086
Unigene9583	2789		Unigene16773	905		Unigene17421	721
Unigene9584	2865		Unigene16779	1184		Unigene17427	624
Unigene9585	2847		Unigene16784	515		Unigene17428	2052
Unigene9586	2807		Unigene16791	466		Unigene17429	1387
Unigene9600	3673		Unigene16796	546		Unigene17430	1462
Unigene9601	4132		Unigene16804	907		Unigene17436	4195
Unigene9609	1623		Unigene16807	662		Unigene17437	4186
Unigene9627	983		Unigene1681	3606		Unigene17438	3764
Unigene9633	2955		Unigene16815	608		Unigene17439	2512
Unigene9635	1065		Unigene16821	624		Unigene17440	4617
Unigene9639	1237		Unigene16826	391		Unigene1745	1842
Unigene964	977		Unigene1683	521		Unigene1746	1812
Unigene9644	806		Unigene1684	520		Unigene17468	1042
Unigene9651	7829		Unigene16859	1262		Unigene1747	3612
Unigene966	1292		Unigene16862	3133		Unigene17473	3305
Unigene9665	1088		Unigene16867	439		Unigene17475	2133
Unigene9706	722		Unigene16868	1195		Unigene17478	916
Unigene9707	708		Unigene16869	1462		Unigene17487	1406
Unigene9713	1534		Unigene1687	990		Unigene17489	1701
Unigene9745	1224		Unigene16875	1056		Unigene17490	1578
Unigene9789	1069		Unigene16876	1097		Unigene17491	1684
Unigene983	2090		Unigene16891	2998		Unigene17492	1595
Unigene987	3010		Unigene16892	2637		Unigene17493	729
Unigene989	1586		Unigene16893	2832		Unigene17497	704
Unigene9944	1413		Unigene16898	493		Unigene17498	896
Unigene9945	1522		Unigene16901	1225		Unigene17511	2455
Unigene9946	1720		Unigene1691	604		Unigene17515	2653
Unigene9947	1611		Unigene16915	1144		Unigene17517	1308
Unigene9948	1477		Unigene16917	1849		Unigene17519	2423
Unigene9949	1368		Unigene16918	1747		Unigene17524	1783
Unigene996	3188		Unigene16919	1298		Unigene17529	417
Unigene9976	1340		Unigene16920	777		Unigene1753	2610
Unigene9977	1277		Unigene16940	2602		Unigene17530	1115
Unigene998	1122		Unigene16941	2512		Unigene17543	1445
			Unigene16943	1238		Unigene17548	571
			Unigene16944	1869		Unigene17550	1067
			Unigene16951	1364		Unigene1756	3251
			Unigene16952	1479		Unigene17562	1161
			Unigene16953	1125		Unigene17565	1271
			Unigene16954	1718		Unigene17595	1163
			Unigene16959	1142		Unigene17596	1973
			Unigene16960	614		Unigene17597	624
			Unigene16962	1978		Unigene176	2456
			Unigene1699	434		Unigene17600	3311
			Unigene16995	4661		Unigene17601	3326
			Unigene16996	3298		Unigene17606	2136
			Unigene16997	6265		Unigene17609	391
			Unigene16998	4636		Unigene17612	6368
			Unigene16999	4927		Unigene17623	1296
			Unigene170	3179		Unigene17626	1649
			Unigene17000	3323		Unigene17627	1606
			Unigene17001	6290		Unigene17631	2403
			Unigene17002	4952		Unigene17642	1916
			Unigene17005	3254		Unigene17643	2056
			Unigene17011	3084		Unigene17653	3129
			Unigene17014	904		Unigene17665	463
			Unigene17015	1410		Unigene17667	4153
			Unigene17016	1413		Unigene17668	4111
			Unigene17017	1323		Unigene17669	929
			Unigene17027	1189		Unigene17675	964
			Unigene17029	617		Unigene17676	530
			Unigene17033	520		Unigene17680	396
			Unigene17034	2188		Unigene17681	1290
			Unigene17039	1041		Unigene17685	5119
			Unigene17040	301		Unigene17686	3699
			Unigene17041	1024		Unigene17687	5144
			Unigene17055	1063		Unigene17688	3674
			Unigene17057	1386		Unigene17693	454
			Unigene17059	598		Unigene17694	1176
			Unigene17060	641		Unigene17695	1122
			Unigene17061	746		Unigene17699	1584
			Unigene17063	1754		Unigene177	1935
			Unigene17064	1859		Unigene17709	943
			Unigene17078	807		Unigene17710	3396
			Unigene17079	1387		Unigene1772	1657
			Unigene17084	3397		Unigene17720	490
			Unigene17085	3438		Unigene17721	400
			Unigene17087	557		Unigene17753	1240
			Unigene17093	908		Unigene17754	6694
			Unigene17094	935		Unigene17755	6656
			Unigene17099	3210		Unigene1776	1705
			Unigene171	2575		Unigene17762	1972
			Unigene1710	469		Unigene17763	1179
			Unigene17101	1484		Unigene17766	1290
			Unigene17103	3267		Unigene1777	2825
			Unigene17104	2036		Unigene17776	1173
			Unigene17105	3149		Unigene17785	379
			Unigene17106	1995		Unigene17788	1657
			Unigene17107	3092		Unigene17792	372
			Unigene17121	332		Unigene1780	1673
			Unigene17122	614		Unigene17800	2447
			Unigene17126	411		Unigene17805	559
			Unigene17131	880		Unigene17806	1558
			Unigene17145	1828		Unigene17816	794
			Unigene17148	3806		Unigene17817	1149
			Unigene1715	1449		Unigene17818	674
			Unigene1716	1216		Unigene17833	779
			Unigene17169	371		Unigene17834	751
			Unigene17174	810		Unigene17835	318
			Unigene1718	912		Unigene17838	1944
			Unigene17187	767		Unigene1784	1599
			Unigene17188	670		Unigene17843	1683
			Unigene1719	474		Unigene17846	2034
			Unigene17192	1957		Unigene17847	2110
			Unigene17193	1600		Unigene17855	741
			Unigene17194	1727		Unigene17856	596
			Unigene172	2632		Unigene17868	949
			Unigene17203	1122		Unigene17872	4926
			Unigene17207	961		Unigene17877	2030
			Unigene17208	490		Unigene17879	1325
			Unigene17209	898		Unigene1788	1503
			Unigene17210	2392		Unigene17880	773
			Unigene17214	878		Unigene17883	1123
			Unigene17215	4331		Unigene17884	1096
			Unigene17216	1135		Unigene17885	2104
			Unigene17219	863		Unigene17887	1078
			Unigene1722	5510		Unigene17888	427
			Unigene17222	1117		Unigene17894	953
			Unigene17228	495		Unigene17895	1099
			Unigene1724	2704		Unigene17896	810
			Unigene17242	2676		Unigene17930	1078
			Unigene17243	2781		Unigene17931	491
			Unigene17245	1240		Unigene17933	1299
			Unigene17246	1193		Unigene17934	639
			Unigene17250	1643		Unigene17935	327
			Unigene17251	2478		Unigene17937	1046
			Unigene17264	934		Unigene17938	924
			Unigene17268	1088		Unigene1794	1648
			Unigene1727	1865		Unigene17948	5095
			Unigene17270	1046		Unigene17949	4996
			Unigene17271	5635		Unigene17951	1091
			Unigene17272	5799		Unigene17957	848
			Unigene17273	5708		Unigene17958	368
			Unigene17274	5726		Unigene17959	419
			Unigene17276	1031		Unigene17961	3108
			Unigene17279	758		Unigene17966	1845
			Unigene1728	1852		Unigene17970	408
			Unigene17282	608		Unigene17974	2851
			Unigene17283	1224		Unigene17979	1029
			Unigene17284	1167		Unigene17985	1142
			Unigene17285	1004		Unigene17989	2617
			Unigene17286	759		Unigene1799	2763
			Unigene17287	3112		Unigene17990	3924
			Unigene17294	2544		Unigene17991	3987
			Unigene17295	579		Unigene17997	2199
			Unigene17299	950		Unigene18008	1159
			Unigene17300	2202		Unigene18009	721
			Unigene17301	812		Unigene18011	442
			Unigene17307	1216		Unigene18019	1507
			Unigene1731	2698		Unigene1802	1524
			Unigene17318	1288		Unigene18021	2576
			Unigene17321	568		Unigene18036	2242
			Unigene17322	1206		Unigene18038	2252
			Unigene17324	1163		Unigene1804	1720
			Unigene17325	532		Unigene18050	1374
			Unigene17331	965		Unigene18052	989
			Unigene17332	1013		Unigene18053	882
			Unigene17335	998		Unigene18054	1138
			Unigene17336	1635		Unigene18055	1033
			Unigene17337	1607		Unigene18056	1094
			Unigene17339	2388		Unigene18059	738
			Unigene1734	1883		Unigene18062	783
			Unigene1735	1842		Unigene18063	927
			Unigene17356	2169		Unigene1807	1726
			Unigene17364	1474		Unigene1808	2825
			Unigene17366	936		Unigene18090	2101
			Unigene17367	954		Unigene18091	672
			Unigene1737	1825		Unigene18093	3275
			Unigene17386	1601		Unigene18094	2264
			Unigene17407	1130		Unigene18095	3112
			Unigene17419	2570		Unigene18100	1106
			Unigene17420	1086		Unigene18101	1082
			Unigene17421	721		Unigene18102	1617
			Unigene17423	2736		Unigene18105	1570
			Unigene17427	624		Unigene18106	1622
			Unigene17428	2052		Unigene18111	2915
			Unigene17429	1387		Unigene1812	1727
			Unigene17430	1462		Unigene18121	1205
			Unigene17436	4195		Unigene18123	748
			Unigene17437	4186		Unigene18124	2353
			Unigene17438	3764		Unigene18125	1925
			Unigene17439	2512		Unigene18126	454
			Unigene17440	4617		Unigene18127	1415
			Unigene1745	1842		Unigene18128	346
			Unigene17452	3651		Unigene18129	977
			Unigene1746	1812		Unigene18130	780
			Unigene17468	1042		Unigene18136	777
			Unigene1747	3612		Unigene18137	4456
			Unigene17473	3305		Unigene18138	4484
			Unigene17475	2133		Unigene18142	773
			Unigene17478	916		Unigene1815	1380
			Unigene17483	3302		Unigene1817	2490
			Unigene17487	1406		Unigene18179	1235
			Unigene17489	1701		Unigene18180	790
			Unigene17490	1578		Unigene18181	1291
			Unigene17491	1684		Unigene18182	1364
			Unigene17492	1595		Unigene18183	1530
			Unigene17493	729		Unigene1819	1383
			Unigene17497	704		Unigene18190	793
			Unigene17498	896		Unigene18194	1900
			Unigene17511	2455		Unigene18203	1490
			Unigene17515	2653		Unigene18204	1459
			Unigene17517	1308		Unigene18205	510
			Unigene17519	2423		Unigene18207	2328
			Unigene17520	1429		Unigene18211	1188
			Unigene17529	417		Unigene18212	1353
			Unigene1753	2610		Unigene18214	1848
			Unigene17530	1115		Unigene18218	804
			Unigene17543	1445		Unigene1822	1406
			Unigene17548	571		Unigene18221	1700
			Unigene17550	1067		Unigene18224	677
			Unigene1756	3251		Unigene18225	552
			Unigene17562	1161		Unigene18226	776
			Unigene17565	1271		Unigene18250	1551
			Unigene17570	1067		Unigene18253	996
			Unigene17595	1163		Unigene18270	718
			Unigene17596	1973		Unigene18271	940
			Unigene17597	624		Unigene18272	1053
			Unigene176	2456		Unigene18274	1834
			Unigene17600	3311		Unigene18278	1253
			Unigene17601	3326		Unigene1828	1345
			Unigene17606	2136		Unigene18281	1002
			Unigene17609	391		Unigene18298	1476
			Unigene17612	6368		Unigene18299	1551
			Unigene17623	1296		Unigene18302	1028
			Unigene17626	1649		Unigene18328	1016
			Unigene17627	1606		Unigene18331	2358
			Unigene17631	2403		Unigene18334	1515
			Unigene17638	523		Unigene18335	1055
			Unigene17639	951		Unigene18342	7226
			Unigene17653	3129		Unigene18344	7335
			Unigene17665	463		Unigene18348	745
			Unigene17667	4153		Unigene18350	548
			Unigene17668	4111		Unigene18351	631
			Unigene17675	964		Unigene18352	825
			Unigene17676	530		Unigene18368	1055
			Unigene17680	396		Unigene18373	2057
			Unigene17681	1290		Unigene18374	3447
			Unigene17693	454		Unigene18375	3433
			Unigene17694	1176		Unigene18376	1794
			Unigene17695	1122		Unigene18377	2969
			Unigene17698	1146		Unigene18378	2034
			Unigene17699	1584		Unigene1838	1605
			Unigene177	1935		Unigene18381	2992
			Unigene17709	943		Unigene18382	869
			Unigene17710	3396		Unigene18394	1619
			Unigene17715	773		Unigene18395	2479
			Unigene1772	1657		Unigene18398	825
			Unigene17720	490		Unigene18402	615
			Unigene17721	400		Unigene18404	615
			Unigene17753	1240		Unigene18405	303
			Unigene17754	6694		Unigene18413	4168
			Unigene17755	6656		Unigene1842	1583
			Unigene1776	1705		Unigene18421	879
			Unigene17762	1972		Unigene18422	734
			Unigene17763	1179		Unigene18423	753
			Unigene17766	1290		Unigene18424	898
			Unigene1777	2825		Unigene18432	1079
			Unigene17776	1173		Unigene18438	1752
			Unigene17785	379		Unigene18462	1268
			Unigene17788	1657		Unigene18480	1130
			Unigene17792	372		Unigene18481	735
			Unigene178	2710		Unigene18484	1883
			Unigene1780	1673		Unigene18485	2459
			Unigene17800	2447		Unigene18492	1417
			Unigene17805	559		Unigene18493	1556
			Unigene17806	1558		Unigene18500	2656
			Unigene17816	794		Unigene18501	3685
			Unigene17817	1149		Unigene18502	1316
			Unigene17833	779		Unigene18503	2657
			Unigene17834	751		Unigene18504	1288
			Unigene17835	318		Unigene18505	2629
			Unigene17838	1944		Unigene18506	1315
			Unigene1784	1599		Unigene18507	1260
			Unigene17842	1420		Unigene18509	350
			Unigene17843	1683		Unigene18510	1435
			Unigene17846	2034		Unigene18513	1289
			Unigene17847	2110		Unigene18515	614
			Unigene17855	741		Unigene18516	634
			Unigene17856	596		Unigene18525	656
			Unigene17868	949		Unigene18526	839
			Unigene17872	4926		Unigene18527	831
			Unigene17877	2030		Unigene18530	1307
			Unigene17879	1325		Unigene18533	512
			Unigene1788	1503		Unigene18535	1251
			Unigene17880	773		Unigene18537	1314
			Unigene17883	1123		Unigene18551	1056
			Unigene17884	1096		Unigene18552	883
			Unigene17885	2104		Unigene18563	985
			Unigene17887	1078		Unigene18568	631
			Unigene17888	427		Unigene18576	2770
			Unigene17894	953		Unigene18577	2289
			Unigene17895	1099		Unigene18590	2264
			Unigene17896	810		Unigene18598	861
			Unigene17930	1078		Unigene18599	730
			Unigene17931	491		Unigene1860	2966
			Unigene17933	1299		Unigene18600	864
			Unigene17934	639		Unigene18606	1166
			Unigene17935	327		Unigene18615	1067
			Unigene17937	1046		Unigene18618	1829
			Unigene17938	924		Unigene18625	449
			Unigene1794	1648		Unigene18627	1975
			Unigene17946	1381		Unigene18628	3480
			Unigene17948	5095		Unigene18632	2048
			Unigene17949	4996		Unigene18633	723
			Unigene17951	1091		Unigene18634	2504
			Unigene17957	848		Unigene18638	3514
			Unigene17958	368		Unigene18639	1343
			Unigene17959	419		Unigene18640	1646
			Unigene17961	3108		Unigene18641	1578
			Unigene17966	1845		Unigene18642	1179
			Unigene17970	408		Unigene18650	1898
			Unigene17974	2851		Unigene18651	1783
			Unigene17979	1029		Unigene18655	616
			Unigene17985	1142		Unigene18660	1222
			Unigene17989	2617		Unigene18661	1246
			Unigene1799	2763		Unigene18679	1591
			Unigene17990	3924		Unigene18683	901
			Unigene17991	3987		Unigene18688	881
			Unigene17997	2199		Unigene1869	4506
			Unigene18008	1159		Unigene18699	752
			Unigene18009	721		Unigene187	1966
			Unigene18011	442		Unigene18704	4734
			Unigene18017	3295		Unigene18713	1461
			Unigene18019	1507		Unigene18719	3695
			Unigene1802	1524		Unigene18735	1196
			Unigene18021	2576		Unigene18737	672
			Unigene18036	2242		Unigene18739	2703
			Unigene18038	2252		Unigene18740	2576
			Unigene1804	1720		Unigene18741	2605
			Unigene18044	763		Unigene18742	1879
			Unigene18045	847		Unigene18748	1074
			Unigene18050	1374		Unigene1875	2125
			Unigene18052	989		Unigene18758	1568
			Unigene18053	882		Unigene1876	2074
			Unigene18054	1138		Unigene18760	2058
			Unigene18055	1033		Unigene18762	3053
			Unigene18056	1094		Unigene18766	840
			Unigene18059	738		Unigene18767	1353
			Unigene18062	783		Unigene18768	1289
			Unigene18063	927		Unigene18769	1379
			Unigene1807	1726		Unigene1877	2339
			Unigene1808	2825		Unigene18773	1370
			Unigene18090	2101		Unigene18775	750
			Unigene18091	672		Unigene18780	3125
			Unigene18093	3275		Unigene18781	544
			Unigene18094	2264		Unigene18787	1598
			Unigene18095	3112		Unigene1879	1726
			Unigene18100	1106		Unigene18792	1427
			Unigene18101	1082		Unigene18794	910
			Unigene18105	1570		Unigene18798	989
			Unigene18106	1622		Unigene18804	1153
			Unigene18111	2915		Unigene18805	1131
			Unigene18121	1205		Unigene18815	1152
			Unigene18123	748		Unigene18816	1019
			Unigene18124	2353		Unigene18819	978
			Unigene18125	1925		Unigene1882	1323
			Unigene18126	454		Unigene18830	2598
			Unigene18127	1415		Unigene18831	1653
			Unigene18128	346		Unigene18839	1006
			Unigene18129	977		Unigene18840	894
			Unigene18130	780		Unigene18841	437
			Unigene18136	777		Unigene18842	648
			Unigene18137	4456		Unigene18845	1251
			Unigene18138	4484		Unigene1885	1427
			Unigene18142	773		Unigene18855	1096
			Unigene1815	1380		Unigene18856	1112
			Unigene18168	2015		Unigene18857	1057
			Unigene18169	1891		Unigene18866	1545
			Unigene1817	2490		Unigene18874	1845
			Unigene18179	1235		Unigene1888	1364
			Unigene18180	790		Unigene18898	1442
			Unigene18182	1364		Unigene18917	1523
			Unigene18183	1530		Unigene18918	3542
			Unigene18185	2894		Unigene18919	3653
			Unigene1819	1383		Unigene18920	537
			Unigene18190	793		Unigene18927	950
			Unigene18194	1900		Unigene18930	1798
			Unigene18203	1490		Unigene18935	1003
			Unigene18204	1459		Unigene18937	1120
			Unigene18205	510		Unigene18951	1095
			Unigene18207	2328		Unigene18952	1271
			Unigene18211	1188		Unigene18954	925
			Unigene18212	1353		Unigene18955	1225
			Unigene18214	1848		Unigene18959	1101
			Unigene18218	804		Unigene18964	1395
			Unigene1822	1406		Unigene1897	2181
			Unigene18221	1700		Unigene18971	605
			Unigene18224	677		Unigene18972	589
			Unigene18225	552		Unigene18973	543
			Unigene18226	776		Unigene18974	651
			Unigene18253	996		Unigene18975	992
			Unigene18270	718		Unigene18978	1223
			Unigene18271	940		Unigene18988	743
			Unigene18272	1053		Unigene19	6740
			Unigene18274	1834		Unigene1901	3895
			Unigene18278	1253		Unigene19017	943
			Unigene1828	1345		Unigene1902	5584
			Unigene18281	1002		Unigene19022	1394
			Unigene18298	1476		Unigene19023	985
			Unigene18299	1551		Unigene19028	858
			Unigene1830	1573		Unigene19034	610
			Unigene18302	1028		Unigene19035	1495
			Unigene18304	1290		Unigene19036	533
			Unigene18329	706		Unigene19040	1606
			Unigene18334	1515		Unigene19041	1056
			Unigene18335	1055		Unigene19042	3037
			Unigene18336	2901		Unigene19043	516
			Unigene18337	2892		Unigene19049	732
			Unigene18338	2850		Unigene19053	791
			Unigene18339	2943		Unigene19063	916
			Unigene18342	7226		Unigene19064	2298
			Unigene18344	7335		Unigene19065	959
			Unigene18348	745		Unigene19069	909
			Unigene18350	548		Unigene19073	1536
			Unigene18351	631		Unigene19074	1422
			Unigene18352	825		Unigene19075	1067
			Unigene18353	1609		Unigene19077	998
			Unigene18354	1722		Unigene19085	2870
			Unigene18368	1055		Unigene19086	1588
			Unigene18373	2057		Unigene19087	2438
			Unigene18374	3447		Unigene19089	973
			Unigene18375	3433		Unigene1909	1167
			Unigene18376	1794		Unigene19090	1055
			Unigene18377	2969		Unigene19093	2294
			Unigene18378	2034		Unigene19106	1923
			Unigene1838	1605		Unigene19108	1279
			Unigene18381	2992		Unigene19109	1596
			Unigene18382	869		Unigene1911	1396
			Unigene18394	1619		Unigene19110	1619
			Unigene18395	2479		Unigene19113	975
			Unigene18398	825		Unigene19114	1292
			Unigene18402	615		Unigene19118	1705
			Unigene18404	615		Unigene19119	1093
			Unigene18405	303		Unigene19120	1055
			Unigene18413	4168		Unigene19134	1159
			Unigene1842	1583		Unigene1916	2331
			Unigene18421	879		Unigene19164	1280
			Unigene18422	734		Unigene19167	445
			Unigene18423	753		Unigene19168	562
			Unigene18424	898		Unigene19174	1342
			Unigene18432	1079		Unigene19175	1321
			Unigene18438	1752		Unigene19179	731
			Unigene18439	1028		Unigene1918	1024
			Unigene18440	954		Unigene19185	724
			Unigene18462	1268		Unigene19188	773
			Unigene18478	779		Unigene19194	2537
			Unigene18479	823		Unigene1920	1070
			Unigene18480	1130		Unigene19225	344
			Unigene18481	735		Unigene19230	311
			Unigene18484	1883		Unigene1925	1060
			Unigene18485	2459		Unigene19277	441
			Unigene18492	1417		Unigene19284	331
			Unigene18493	1556		Unigene1930	1752
			Unigene18500	2656		Unigene19322	337
			Unigene18501	3685		Unigene19381	320
			Unigene18502	1316		Unigene19382	475
			Unigene18503	2657		Unigene19386	428
			Unigene18504	1288		Unigene194	1404
			Unigene18505	2629		Unigene1945	1459
			Unigene18506	1315		Unigene1948	2269
			Unigene18507	1260		Unigene19486	435
			Unigene18509	350		Unigene195	343
			Unigene18510	1435		Unigene1951	2399
			Unigene18513	1289		Unigene19522	309
			Unigene18515	614		Unigene19526	682
			Unigene18516	634		Unigene19555	335
			Unigene1852	1648		Unigene1957	1390
			Unigene18520	1231		Unigene19583	341
			Unigene18525	656		Unigene196	1347
			Unigene18526	839		Unigene1961	1249
			Unigene18527	831		Unigene19635	458
			Unigene18530	1307		Unigene1964	908
			Unigene18531	752		Unigene1966	1209
			Unigene18533	512		Unigene19667	389
			Unigene18535	1251		Unigene1967	1103
			Unigene18537	1314		Unigene1968	937
			Unigene18551	1056		Unigene19693	399
			Unigene18552	883		Unigene197	1882
			Unigene18563	985		Unigene1970	2660
			Unigene18568	631		Unigene19705	394
			Unigene18576	2770		Unigene19709	339
			Unigene18577	2289		Unigene1973	1278
			Unigene18590	2264		Unigene19735	688
			Unigene18598	861		Unigene19738	327
			Unigene18599	730		Unigene19741	314
			Unigene1860	2966		Unigene19805	423
			Unigene18600	864		Unigene1986	2564
			Unigene18603	454		Unigene19860	309
			Unigene18606	1166		Unigene1988	1591
			Unigene18608	2292		Unigene19915	444
			Unigene18609	1922		Unigene1992	1203
			Unigene18615	1067		Unigene1995	1334
			Unigene18618	1829		Unigene1996	1407
			Unigene18625	449		Unigene19976	301
			Unigene18627	1975		Unigene19993	315
			Unigene18628	3480		Unigene200	2189
			Unigene18632	2048		Unigene2000	8085
			Unigene18633	723		Unigene20001	332
			Unigene18634	2504		Unigene2001	3053
			Unigene18638	3514		Unigene20015	355
			Unigene18639	1343		Unigene20031	391
			Unigene18640	1646		Unigene2007	1313
			Unigene18641	1578		Unigene20091	460
			Unigene18642	1179		Unigene20126	306
			Unigene18650	1898		Unigene20133	376
			Unigene18651	1783		Unigene20136	325
			Unigene18655	616		Unigene20140	380
			Unigene18660	1222		Unigene2015	1280
			Unigene18661	1246		Unigene20154	368
			Unigene18679	1591		Unigene20160	379
			Unigene18683	901		Unigene20178	570
			Unigene18688	881		Unigene20191	859
			Unigene1869	4506		Unigene20195	342
			Unigene18699	752		Unigene2020	1646
			Unigene187	1966		Unigene20200	1200
			Unigene18704	4734		Unigene2022	2241
			Unigene18713	1461		Unigene20220	454
			Unigene18719	3695		Unigene20227	314
			Unigene18735	1196		Unigene20256	312
			Unigene18737	672		Unigene20279	470
			Unigene18739	2703		Unigene20299	319
			Unigene18740	2576		Unigene20302	339
			Unigene18741	2605		Unigene20308	303
			Unigene18742	1879		Unigene20319	306
			Unigene18748	1074		Unigene2035	2094
			Unigene1875	2125		Unigene20356	426
			Unigene18758	1568		Unigene2036	1596
			Unigene1876	2074		Unigene20365	444
			Unigene18760	2058		Unigene2037	1722
			Unigene18762	3053		Unigene20379	425
			Unigene18766	840		Unigene2038	2488
			Unigene18767	1353		Unigene20386	748
			Unigene18768	1289		Unigene2039	1661
			Unigene18769	1379		Unigene20391	435
			Unigene1877	2339		Unigene20418	500
			Unigene18773	1370		Unigene2042	1197
			Unigene18775	750		Unigene20420	334
			Unigene18780	3125		Unigene20432	353
			Unigene18781	544		Unigene2044	1548
			Unigene18787	1598		Unigene20445	352
			Unigene1879	1726		Unigene2051	1160
			Unigene18792	1427		Unigene2054	1165
			Unigene18794	910		Unigene20550	454
			Unigene18798	989		Unigene20552	337
			Unigene18804	1153		Unigene20571	364
			Unigene18805	1131		Unigene20573	760
			Unigene1881	1773		Unigene20578	312
			Unigene18815	1152		Unigene20585	348
			Unigene18816	1019		Unigene206	1389
			Unigene18819	978		Unigene20623	327
			Unigene1882	1323		Unigene20631	378
			Unigene18830	2598		Unigene20634	315
			Unigene18831	1653		Unigene20635	306
			Unigene18839	1006		Unigene2066	3158
			Unigene18841	437		Unigene20678	463
			Unigene18842	648		Unigene2071	1249
			Unigene18845	1251		Unigene20722	373
			Unigene1885	1427		Unigene20728	477
			Unigene18855	1096		Unigene2074	2338
			Unigene18856	1112		Unigene20743	332
			Unigene18857	1057		Unigene2075	2723
			Unigene18866	1545		Unigene20785	316
			Unigene18874	1845		Unigene20786	362
			Unigene1888	1364		Unigene208	2332
			Unigene18892	750		Unigene2083	1567
			Unigene18898	1442		Unigene2084	1223
			Unigene18906	1297		Unigene2085	1283
			Unigene18917	1523		Unigene2086	1310
			Unigene18918	3542		Unigene2087	1262
			Unigene18919	3653		Unigene2088	1217
			Unigene18920	537		Unigene2089	1364
			Unigene18927	950		Unigene2099	5919
			Unigene18930	1798		Unigene2122	5407
			Unigene18935	1003		Unigene2123	5313
			Unigene18937	1120		Unigene2124	2910
			Unigene18951	1095		Unigene2125	2958
			Unigene18952	1271		Unigene2126	2870
			Unigene18954	925		Unigene2127	2833
[truncated: 2,160 more rows]
