# Supplementary material for: Novel Insights into the Transcriptome of Dirofilaria immitis
Source: PLoS One. 2012 Jul 23;7(7):e41639. doi: 10.1371/journal.pone.0041639 (PMC3402454; doi:10.1371/journal.pone.0041639)
Supplement: Table S10 — a. KEGG pathways for 1,015 putative peptides from subgroup a. (XLS) [file pone.0041639.s013.xls]

## Sheet: Subgroup a
Table S10 a. KEGG pathways for 1,015 putative peptides from subgroup a
#	Pathway	Count (1015)	Pathway ID
1	Metabolic pathways	184	ko01100
2	Focal adhesion	50	ko04510
3	Spliceosome	48	ko03040
4	Regulation of actin cytoskeleton	45	ko04810
5	Vascular smooth muscle contraction	41	ko04270
6	Pyrimidine metabolism	41	ko00240
7	Pathways in cancer	38	ko05200
8	Purine metabolism	37	ko00230
9	Adherens junction	37	ko04520
10	MAPK signaling pathway	35	ko04010
11	Protein processing in endoplasmic reticulum	33	ko04141
12	Tight junction	33	ko04530
13	Amoebiasis	29	ko05146
14	VEGF signaling pathway	28	ko04370
15	Dilated cardiomyopathy	28	ko05414
16	ECM-receptor interaction	27	ko04512
17	Hypertrophic cardiomyopathy (HCM)	27	ko05410
18	Endocytosis	24	ko04144
19	Chemokine signaling pathway	24	ko04062
20	Huntington's disease	24	ko05016
21	Cardiac muscle contraction	23	ko04260
22	Viral myocarditis	23	ko05416
23	Riboflavin metabolism	22	ko00740
24	Fc gamma R-mediated phagocytosis	20	ko04666
25	Lysosome	20	ko04142
26	Glycerophospholipid metabolism	19	ko00564
27	Glycolysis / Gluconeogenesis	19	ko00010
28	Ubiquitin mediated proteolysis	18	ko04120
29	Linoleic acid metabolism	17	ko00591
30	Neuroactive ligand-receptor interaction	17	ko04080
31	Pyruvate metabolism	17	ko00620
32	GnRH signaling pathway	17	ko04912
33	Long-term depression	17	ko04730
34	Leukocyte transendothelial migration	16	ko04670
35	Insulin signaling pathway	16	ko04910
36	alpha-Linolenic acid metabolism	16	ko00592
37	Small cell lung cancer	16	ko05222
38	Arginine and proline metabolism	16	ko00330
39	Pancreatic secretion	16	ko04972
40	Fc epsilon RI signaling pathway	15	ko04664
41	Phagosome	15	ko04145
42	Parkinson's disease	15	ko05012
43	Oocyte meiosis	15	ko04114
44	Bacterial invasion of epithelial cells	14	ko05100
45	Starch and sucrose metabolism	14	ko00500
46	Ether lipid metabolism	14	ko00565
47	Alzheimer's disease	14	ko05010
48	Oxidative phosphorylation	13	ko00190
49	Arachidonic acid metabolism	13	ko00590
50	PPAR signaling pathway	12	ko03320
51	Basal transcription factors	12	ko03022
52	Dorso-ventral axis formation	12	ko04320
53	Cell cycle	12	ko04110
54	RNA degradation	12	ko03018
55	Axon guidance	11	ko04360
56	Wnt signaling pathway	11	ko04310
57	RNA polymerase	11	ko03020
58	Fructose and mannose metabolism	11	ko00051
59	Glutathione metabolism	10	ko00480
60	Vibrio cholerae infection	10	ko05110
61	Neurotrophin signaling pathway	10	ko04722
62	Amino sugar and nucleotide sugar metabolism	9	ko00520
63	Drug metabolism - other enzymes	9	ko00983
64	N-Glycan biosynthesis	9	ko00510
65	Cysteine and methionine metabolism	9	ko00270
66	Lysine degradation	9	ko00310
67	Progesterone-mediated oocyte maturation	9	ko04914
68	DNA replication	9	ko03030
69	Type II diabetes mellitus	9	ko04930
70	TGF-beta signaling pathway	9	ko04350
71	Peroxisome	8	ko04146
72	Metabolism of xenobiotics by cytochrome P450	8	ko00980
73	beta-Alanine metabolism	8	ko00410
74	Drug metabolism - cytochrome P450	8	ko00982
75	Tyrosine metabolism	8	ko00350
76	Colorectal cancer	8	ko05210
77	Non-small cell lung cancer	7	ko05223
78	Tryptophan metabolism	7	ko00380
79	Nucleotide excision repair	7	ko03420
80	Galactose metabolism	7	ko00052
81	Pentose phosphate pathway	7	ko00030
82	Homologous recombination	7	ko03440
83	Notch signaling pathway	7	ko04330
84	Long-term potentiation	7	ko04720
85	Limonene and pinene degradation	6	ko00903
86	Melanogenesis	6	ko04916
87	Cytosolic DNA-sensing pathway	6	ko04623
88	Valine, leucine and isoleucine degradation	6	ko00280
89	Salivary secretion	6	ko04970
90	Pantothenate and CoA biosynthesis	6	ko00770
91	Fatty acid metabolism	6	ko00071
92	Vasopressin-regulated water reabsorption	6	ko04962
93	Prion diseases	6	ko05020
94	Proteasome	6	ko03050
95	Pathogenic Escherichia coli infection	6	ko05130
96	ErbB signaling pathway	5	ko04012
97	Phosphatidylinositol signaling system	5	ko04070
98	Ribosome	5	ko03010
99	Retinol metabolism	5	ko00830
100	B cell receptor signaling pathway	5	ko04662
101	Prostate cancer	5	ko05215
102	ABC transporters	5	ko02010
103	Shigellosis	5	ko05131
104	Bladder cancer	5	ko05219
105	Alanine, aspartate and glutamate metabolism	5	ko00250
106	Phenylalanine metabolism	5	ko00360
107	Nicotinate and nicotinamide metabolism	5	ko00760
108	Amyotrophic lateral sclerosis (ALS)	5	ko05014
109	Renal cell carcinoma	4	ko05211
110	Toll-like receptor signaling pathway	4	ko04620
111	Calcium signaling pathway	4	ko04020
112	Phototransduction	4	ko04744
113	Aldosterone-regulated sodium reabsorption	4	ko04960
114	Glycosylphosphatidylinositol(GPI)-anchor biosynthesis	4	ko00563
115	Mismatch repair	4	ko03430
116	Steroid hormone biosynthesis	4	ko00140
117	Non-homologous end-joining	4	ko03450
118	Glycerolipid metabolism	4	ko00561
119	Complement and coagulation cascades	4	ko04610
120	Cell adhesion molecules (CAMs)	4	ko04514
121	Chronic myeloid leukemia	4	ko05220
122	Pancreatic cancer	4	ko05212
123	Cytokine-cytokine receptor interaction	4	ko04060
124	Gap junction	3	ko04540
125	Malaria	3	ko05144
126	Systemic lupus erythematosus	3	ko05322
127	Biosynthesis of unsaturated fatty acids	3	ko01040
128	Leishmaniasis	3	ko05140
129	Hedgehog signaling pathway	3	ko04340
130	Sphingolipid metabolism	3	ko00600
131	Propanoate metabolism	3	ko00640
132	Gastric acid secretion	3	ko04971
133	Glycine, serine and threonine metabolism	3	ko00260
134	Inositol phosphate metabolism	3	ko00562
135	Butanoate metabolism	3	ko00650
136	Fatty acid elongation in mitochondria	3	ko00062
137	Epithelial cell signaling in Helicobacter pylori infection	3	ko05120
138	Aminoacyl-tRNA biosynthesis	3	ko00970
139	Apoptosis	3	ko04210
140	Taste transduction	3	ko04742
141	Olfactory transduction	3	ko04740
142	Antigen processing and presentation	3	ko04612
143	Natural killer cell mediated cytotoxicity	2	ko04650
144	Lipoic acid metabolism	2	ko00785
145	Chagas disease	2	ko05142
146	Histidine metabolism	2	ko00340
147	NOD-like receptor signaling pathway	2	ko04621
148	Primary immunodeficiency	2	ko05340
149	RIG-I-like receptor signaling pathway	2	ko04622
150	p53 signaling pathway	2	ko04115
151	Endometrial cancer	2	ko05213
152	Base excision repair	2	ko03410
153	Thyroid cancer	2	ko05216
154	mTOR signaling pathway	2	ko04150
155	Circadian rhythm - fly	2	ko04711
156	Phenylalanine, tyrosine and tryptophan biosynthesis	2	ko00400
157	Jak-STAT signaling pathway	2	ko04630
158	Ascorbate and aldarate metabolism	2	ko00053
159	Nitrogen metabolism	2	ko00910
160	Thiamine metabolism	2	ko00730
161	Arrhythmogenic right ventricular cardiomyopathy (ARVC)	2	ko05412
162	T cell receptor signaling pathway	2	ko04660
163	Ubiquinone and other terpenoid-quinone biosynthesis	2	ko00130
164	Basal cell carcinoma	2	ko05217
165	Phototransduction - fly	2	ko04745
166	Proximal tubule bicarbonate reclamation	2	ko04964
167	MAPK signaling pathway - fly	2	ko04013
168	Glioma	2	ko05214
169	Melanoma	1	ko05218
170	Selenoamino acid metabolism	1	ko00450
171	Circadian rhythm - mammal	1	ko04710
172	Acute myeloid leukemia	1	ko05221
173	Steroid biosynthesis	1	ko00100
174	Collecting duct acid secretion	1	ko04966
175	Regulation of autophagy	1	ko04140
176	Pentose and glucuronate interconversions	1	ko00040
177	Autoimmune thyroid disease	1	ko05320
178	O-Glycan biosynthesis	1	ko00512
179	Hematopoietic cell lineage	1	ko04640
180	Terpenoid backbone biosynthesis	1	ko00900
181	Adipocytokine signaling pathway	1	ko04920
182	Synthesis and degradation of ketone bodies	1	ko00072
183	Biotin metabolism	1	ko00780
184	Renin-angiotensin system	1	ko04614
185	SNARE interactions in vesicular transport	1	ko04130
186	Valine, leucine and isoleucine biosynthesis	1	ko00290
187	Butirosin and neomycin biosynthesis	1	ko00524
	Detail classification of unigenes (subgroup a) in KEGG pathways
#	Pathway	Differentially expressed genes
1	Metabolic pathways (no map in kegg database)	Unigene10838_Sample_011046840, Unigene1094_Sample_011046840, Unigene1095_Sample_011046840, Unigene1096_Sample_011046840, Unigene1097_Sample_011046840, Unigene11396_Sample_011046840, Unigene11646_Sample_011046840, Unigene11647_Sample_011046840, Unigene1346_Sample_011046840, Unigene1347_Sample_011046840, Unigene1392_Sample_011046840, Unigene1399_Sample_011046840, Unigene14048_Sample_011046840, Unig…
2	Focal adhesion	Unigene10067_Sample_011046840, Unigene10981_Sample_011046840, Unigene1271_Sample_011046840, Unigene14185_Sample_011046840, Unigene14519_Sample_011046840, Unigene14520_Sample_011046840, Unigene15960_Sample_011046840, Unigene15961_Sample_011046840, Unigene1608_Sample_011046840, Unigene16137_Sample_011046840, Unigene16184_Sample_011046840, Unigene1654_Sample_011046840, Unigene16989_Sample_011046840,…
3	Spliceosome	Unigene1045_Sample_011046840, Unigene11049_Sample_011046840, Unigene11050_Sample_011046840, Unigene11051_Sample_011046840, Unigene11756_Sample_011046840, Unigene1198_Sample_011046840, Unigene1337_Sample_011046840, Unigene1640_Sample_011046840, Unigene16604_Sample_011046840, Unigene16750_Sample_011046840, Unigene16981_Sample_011046840, Unigene1714_Sample_011046840, Unigene17384_Sample_011046840, U…
4	Regulation of actin cytoskeleton	Unigene1189_Sample_011046840, Unigene1258_Sample_011046840, Unigene1259_Sample_011046840, Unigene13037_Sample_011046840, Unigene1419_Sample_011046840, Unigene15960_Sample_011046840, Unigene15961_Sample_011046840, Unigene16861_Sample_011046840, Unigene17111_Sample_011046840, Unigene17995_Sample_011046840, Unigene18346_Sample_011046840, Unigene2045_Sample_011046840, Unigene2394_Sample_011046840, Un…
5	Vascular smooth muscle contraction	Unigene1189_Sample_011046840, Unigene1258_Sample_011046840, Unigene1259_Sample_011046840, Unigene13037_Sample_011046840, Unigene13744_Sample_011046840, Unigene1419_Sample_011046840, Unigene15960_Sample_011046840, Unigene15961_Sample_011046840, Unigene1654_Sample_011046840, Unigene16861_Sample_011046840, Unigene2045_Sample_011046840, Unigene2394_Sample_011046840, Unigene2502_Sample_011046840, Unig…
6	Pyrimidine metabolism	Unigene14033_Sample_011046840, Unigene14819_Sample_011046840, Unigene16023_Sample_011046840, Unigene16024_Sample_011046840, Unigene1641_Sample_011046840, Unigene1654_Sample_011046840, Unigene17405_Sample_011046840, Unigene17903_Sample_011046840, Unigene17904_Sample_011046840, Unigene17905_Sample_011046840, Unigene17906_Sample_011046840, Unigene17907_Sample_011046840, Unigene17908_Sample_011046840…
7	Pathways in cancer	Unigene1109_Sample_011046840, Unigene1110_Sample_011046840, Unigene1212_Sample_011046840, Unigene14077_Sample_011046840, Unigene14185_Sample_011046840, Unigene14519_Sample_011046840, Unigene14520_Sample_011046840, Unigene1608_Sample_011046840, Unigene16184_Sample_011046840, Unigene1654_Sample_011046840, Unigene16990_Sample_011046840, Unigene16991_Sample_011046840, Unigene16994_Sample_011046840, U…
8	Purine metabolism	Unigene1346_Sample_011046840, Unigene1347_Sample_011046840, Unigene1399_Sample_011046840, Unigene14033_Sample_011046840, Unigene14819_Sample_011046840, Unigene16023_Sample_011046840, Unigene16024_Sample_011046840, Unigene1641_Sample_011046840, Unigene1652_Sample_011046840, Unigene1654_Sample_011046840, Unigene17405_Sample_011046840, Unigene17412_Sample_011046840, Unigene17413_Sample_011046840, Un…
9	Adherens junction	Unigene10422_Sample_011046840, Unigene10889_Sample_011046840, Unigene10890_Sample_011046840, Unigene11083_Sample_011046840, Unigene1133_Sample_011046840, Unigene1134_Sample_011046840, Unigene11398_Sample_011046840, Unigene11399_Sample_011046840, Unigene11769_Sample_011046840, Unigene11770_Sample_011046840, Unigene11771_Sample_011046840, Unigene13632_Sample_011046840, Unigene13633_Sample_011046840…
10	MAPK signaling pathway	Unigene1143_Sample_011046840, Unigene1144_Sample_011046840, Unigene1145_Sample_011046840, Unigene1146_Sample_011046840, Unigene1212_Sample_011046840, Unigene13744_Sample_011046840, Unigene1654_Sample_011046840, Unigene17960_Sample_011046840, Unigene1867_Sample_011046840, Unigene6213_Sample_011046840, Unigene6214_Sample_011046840, Unigene6297_Sample_011046840, Unigene6298_Sample_011046840, Unigene…
11	Protein processing in endoplasmic reticulum	Unigene11689_Sample_011046840, Unigene1210_Sample_011046840, Unigene16084_Sample_011046840, Unigene16410_Sample_011046840, Unigene16473_Sample_011046840, Unigene16474_Sample_011046840, Unigene16476_Sample_011046840, Unigene17077_Sample_011046840, Unigene17149_Sample_011046840, Unigene17818_Sample_011046840, Unigene1928_Sample_011046840, Unigene2593_Sample_011046840, Unigene2848_Sample_011046840, …
12	Tight junction	Unigene11733_Sample_011046840, Unigene1189_Sample_011046840, Unigene1258_Sample_011046840, Unigene1259_Sample_011046840, Unigene13037_Sample_011046840, Unigene13314_Sample_011046840, Unigene14088_Sample_011046840, Unigene14089_Sample_011046840, Unigene1419_Sample_011046840, Unigene14225_Sample_011046840, Unigene14228_Sample_011046840, Unigene1654_Sample_011046840, Unigene16706_Sample_011046840, U…
13	Amoebiasis	Unigene10067_Sample_011046840, Unigene10981_Sample_011046840, Unigene1271_Sample_011046840, Unigene13744_Sample_011046840, Unigene14519_Sample_011046840, Unigene14520_Sample_011046840, Unigene1608_Sample_011046840, Unigene16184_Sample_011046840, Unigene16278_Sample_011046840, Unigene1654_Sample_011046840, Unigene16989_Sample_011046840, Unigene16990_Sample_011046840, Unigene16991_Sample_011046840,…
14	VEGF signaling pathway	Unigene1654_Sample_011046840, Unigene17111_Sample_011046840, Unigene17995_Sample_011046840, Unigene6080_Sample_011046840, Unigene6081_Sample_011046840, Unigene6082_Sample_011046840, Unigene6083_Sample_011046840, Unigene6084_Sample_011046840, Unigene6085_Sample_011046840, Unigene6086_Sample_011046840, Unigene6087_Sample_011046840, Unigene6871_Sample_011046840, Unigene7148_Sample_011046840, Unigene…
15	Dilated cardiomyopathy	Unigene1046_Sample_011046840, Unigene1189_Sample_011046840, Unigene1258_Sample_011046840, Unigene1259_Sample_011046840, Unigene13037_Sample_011046840, Unigene13744_Sample_011046840, Unigene1419_Sample_011046840, Unigene16861_Sample_011046840, Unigene17962_Sample_011046840, Unigene2045_Sample_011046840, Unigene2394_Sample_011046840, Unigene2502_Sample_011046840, Unigene2654_Sample_011046840, Unige…
16	ECM-receptor interaction	Unigene10067_Sample_011046840, Unigene10981_Sample_011046840, Unigene1271_Sample_011046840, Unigene14519_Sample_011046840, Unigene14520_Sample_011046840, Unigene1608_Sample_011046840, Unigene16137_Sample_011046840, Unigene16184_Sample_011046840, Unigene16989_Sample_011046840, Unigene16990_Sample_011046840, Unigene16991_Sample_011046840, Unigene16992_Sample_011046840, Unigene16993_Sample_011046840…
17	Hypertrophic cardiomyopathy (HCM)	Unigene1046_Sample_011046840, Unigene1189_Sample_011046840, Unigene1258_Sample_011046840, Unigene1259_Sample_011046840, Unigene13037_Sample_011046840, Unigene1419_Sample_011046840, Unigene16861_Sample_011046840, Unigene17962_Sample_011046840, Unigene2045_Sample_011046840, Unigene2394_Sample_011046840, Unigene2502_Sample_011046840, Unigene2654_Sample_011046840, Unigene496_Sample_011046840, Unigene…
18	Endocytosis	Unigene1189_Sample_011046840, Unigene1258_Sample_011046840, Unigene1259_Sample_011046840, Unigene14185_Sample_011046840, Unigene1703_Sample_011046840, Unigene17610_Sample_011046840, Unigene19147_Sample_011046840, Unigene1943_Sample_011046840, Unigene309_Sample_011046840, Unigene310_Sample_011046840, Unigene6003_Sample_011046840, Unigene6004_Sample_011046840, Unigene6630_Sample_011046840, Unigene6…
19	Chemokine signaling pathway	Unigene13744_Sample_011046840, Unigene1654_Sample_011046840, Unigene17111_Sample_011046840, Unigene17995_Sample_011046840, Unigene2599_Sample_011046840, Unigene2898_Sample_011046840, Unigene4217_Sample_011046840, Unigene5271_Sample_011046840, Unigene6080_Sample_011046840, Unigene6081_Sample_011046840, Unigene6082_Sample_011046840, Unigene6083_Sample_011046840, Unigene6084_Sample_011046840, Unigen…
20	Huntington's disease	Unigene11396_Sample_011046840, Unigene16023_Sample_011046840, Unigene16024_Sample_011046840, Unigene1654_Sample_011046840, Unigene1668_Sample_011046840, Unigene18677_Sample_011046840, Unigene2274_Sample_011046840, Unigene2275_Sample_011046840, Unigene2280_Sample_011046840, Unigene2281_Sample_011046840, Unigene6187_Sample_011046840, Unigene6320_Sample_011046840, Unigene711_Sample_011046840, Unigen…
21	Cardiac muscle contraction	Unigene11396_Sample_011046840, Unigene1189_Sample_011046840, Unigene1258_Sample_011046840, Unigene1259_Sample_011046840, Unigene13037_Sample_011046840, Unigene1419_Sample_011046840, Unigene16861_Sample_011046840, Unigene2045_Sample_011046840, Unigene2394_Sample_011046840, Unigene2502_Sample_011046840, Unigene496_Sample_011046840, Unigene4975_Sample_011046840, Unigene5360_Sample_011046840, Unigene…
22	Viral myocarditis	Unigene1189_Sample_011046840, Unigene1258_Sample_011046840, Unigene1259_Sample_011046840, Unigene13037_Sample_011046840, Unigene1419_Sample_011046840, Unigene16861_Sample_011046840, Unigene17962_Sample_011046840, Unigene2045_Sample_011046840, Unigene2394_Sample_011046840, Unigene2502_Sample_011046840, Unigene496_Sample_011046840, Unigene4975_Sample_011046840, Unigene5360_Sample_011046840, Unigene…
23	Riboflavin metabolism	Unigene10422_Sample_011046840, Unigene10889_Sample_011046840, Unigene10890_Sample_011046840, Unigene11083_Sample_011046840, Unigene1133_Sample_011046840, Unigene1134_Sample_011046840, Unigene11398_Sample_011046840, Unigene11399_Sample_011046840, Unigene11769_Sample_011046840, Unigene11770_Sample_011046840, Unigene11771_Sample_011046840, Unigene13632_Sample_011046840, Unigene13633_Sample_011046840…
24	Fc gamma R-mediated phagocytosis	Unigene1654_Sample_011046840, Unigene2729_Sample_011046840, Unigene6297_Sample_011046840, Unigene6298_Sample_011046840, Unigene7139_Sample_011046840, Unigene7148_Sample_011046840, Unigene8974_Sample_011046840, Unigene8975_Sample_011046840, Unigene8976_Sample_011046840, Unigene8977_Sample_011046840, Unigene8978_Sample_011046840, Unigene8979_Sample_011046840, Unigene8980_Sample_011046840, Unigene89…
25	Lysosome	Unigene1133_Sample_011046840, Unigene1134_Sample_011046840, Unigene12390_Sample_011046840, Unigene13972_Sample_011046840, Unigene15700_Sample_011046840, Unigene15701_Sample_011046840, Unigene1798_Sample_011046840, Unigene2046_Sample_011046840, Unigene20517_Sample_011046840, Unigene2176_Sample_011046840, Unigene2177_Sample_011046840, Unigene300_Sample_011046840, Unigene4870_Sample_011046840, Unige…
26	Glycerophospholipid metabolism	Unigene1798_Sample_011046840, Unigene2729_Sample_011046840, Unigene5188_Sample_011046840, Unigene5189_Sample_011046840, Unigene8136_Sample_011046840, Unigene8137_Sample_011046840, Unigene8974_Sample_011046840, Unigene8975_Sample_011046840, Unigene8976_Sample_011046840, Unigene8977_Sample_011046840, Unigene8978_Sample_011046840, Unigene8979_Sample_011046840, Unigene8980_Sample_011046840, Unigene89…
27	Glycolysis / Gluconeogenesis	Unigene1399_Sample_011046840, Unigene14249_Sample_011046840, Unigene1652_Sample_011046840, Unigene17412_Sample_011046840, Unigene17413_Sample_011046840, Unigene17414_Sample_011046840, Unigene17415_Sample_011046840, Unigene17604_Sample_011046840, Unigene17605_Sample_011046840, Unigene2946_Sample_011046840, Unigene3003_Sample_011046840, Unigene3008_Sample_011046840, Unigene461_Sample_011046840, Uni…
28	Ubiquitin mediated proteolysis	Unigene11569_Sample_011046840, Unigene1337_Sample_011046840, Unigene1350_Sample_011046840, Unigene1351_Sample_011046840, Unigene15629_Sample_011046840, Unigene16473_Sample_011046840, Unigene16474_Sample_011046840, Unigene16476_Sample_011046840, Unigene1703_Sample_011046840, Unigene17149_Sample_011046840, Unigene17647_Sample_011046840, Unigene318_Sample_011046840, Unigene319_Sample_011046840, Unig…
29	Linoleic acid metabolism	Unigene2202_Sample_011046840, Unigene2203_Sample_011046840, Unigene2204_Sample_011046840, Unigene2205_Sample_011046840, Unigene8974_Sample_011046840, Unigene8975_Sample_011046840, Unigene8976_Sample_011046840, Unigene8977_Sample_011046840, Unigene8978_Sample_011046840, Unigene8979_Sample_011046840, Unigene8980_Sample_011046840, Unigene8981_Sample_011046840, Unigene8982_Sample_011046840, Unigene89…
30	Neuroactive ligand-receptor interaction	Unigene1216_Sample_011046840, Unigene2929_Sample_011046840, Unigene6720_Sample_011046840, Unigene6721_Sample_011046840, Unigene7434_Sample_011046840, Unigene9061_Sample_011046840, Unigene9062_Sample_011046840, Unigene9063_Sample_011046840, Unigene9064_Sample_011046840, Unigene9066_Sample_011046840, Unigene9067_Sample_011046840, Unigene9068_Sample_011046840, Unigene9069_Sample_011046840, Unigene90…
31	Pyruvate metabolism	Unigene1399_Sample_011046840, Unigene14241_Sample_011046840, Unigene14243_Sample_011046840, Unigene14244_Sample_011046840, Unigene14245_Sample_011046840, Unigene1652_Sample_011046840, Unigene17412_Sample_011046840, Unigene17413_Sample_011046840, Unigene17414_Sample_011046840, Unigene17415_Sample_011046840, Unigene18891_Sample_011046840, Unigene2946_Sample_011046840, Unigene3003_Sample_011046840, …
32	GnRH signaling pathway	Unigene13744_Sample_011046840, Unigene1654_Sample_011046840, Unigene7148_Sample_011046840, Unigene8974_Sample_011046840, Unigene8975_Sample_011046840, Unigene8976_Sample_011046840, Unigene8977_Sample_011046840, Unigene8978_Sample_011046840, Unigene8979_Sample_011046840, Unigene8980_Sample_011046840, Unigene8981_Sample_011046840, Unigene8982_Sample_011046840, Unigene8983_Sample_011046840, Unigene8…
33	Long-term depression	Unigene1654_Sample_011046840, Unigene7066_Sample_011046840, Unigene7148_Sample_011046840, Unigene78_Sample_011046840, Unigene8974_Sample_011046840, Unigene8975_Sample_011046840, Unigene8976_Sample_011046840, Unigene8977_Sample_011046840, Unigene8978_Sample_011046840, Unigene8979_Sample_011046840, Unigene8980_Sample_011046840, Unigene8981_Sample_011046840, Unigene8982_Sample_011046840, Unigene8983…
34	Leukocyte transendothelial migration	Unigene1654_Sample_011046840, Unigene17111_Sample_011046840, Unigene17995_Sample_011046840, Unigene6080_Sample_011046840, Unigene6081_Sample_011046840, Unigene6082_Sample_011046840, Unigene6083_Sample_011046840, Unigene6084_Sample_011046840, Unigene6085_Sample_011046840, Unigene6086_Sample_011046840, Unigene6087_Sample_011046840, Unigene7148_Sample_011046840, Unigene8412_Sample_011046840, Unigene…
35	Insulin signaling pathway	Unigene13744_Sample_011046840, Unigene14226_Sample_011046840, Unigene14227_Sample_011046840, Unigene14249_Sample_011046840, Unigene15960_Sample_011046840, Unigene15961_Sample_011046840, Unigene16111_Sample_011046840, Unigene2212_Sample_011046840, Unigene2548_Sample_011046840, Unigene3008_Sample_011046840, Unigene5271_Sample_011046840, Unigene5824_Sample_011046840, Unigene6297_Sample_011046840, Un…
36	alpha-Linolenic acid metabolism	Unigene11569_Sample_011046840, Unigene18467_Sample_011046840, Unigene18468_Sample_011046840, Unigene8974_Sample_011046840, Unigene8975_Sample_011046840, Unigene8976_Sample_011046840, Unigene8977_Sample_011046840, Unigene8978_Sample_011046840, Unigene8979_Sample_011046840, Unigene8980_Sample_011046840, Unigene8981_Sample_011046840, Unigene8982_Sample_011046840, Unigene8983_Sample_011046840, Unigen…
37	Small cell lung cancer	Unigene14519_Sample_011046840, Unigene14520_Sample_011046840, Unigene1608_Sample_011046840, Unigene16184_Sample_011046840, Unigene16990_Sample_011046840, Unigene16991_Sample_011046840, Unigene16994_Sample_011046840, Unigene17081_Sample_011046840, Unigene17962_Sample_011046840, Unigene4175_Sample_011046840, Unigene7931_Sample_011046840, Unigene8007_Sample_011046840, Unigene8008_Sample_011046840, U…
38	Arginine and proline metabolism	Unigene11646_Sample_011046840, Unigene11647_Sample_011046840, Unigene16332_Sample_011046840, Unigene2261_Sample_011046840, Unigene366_Sample_011046840, Unigene5209_Sample_011046840, Unigene5860_Sample_011046840, Unigene5861_Sample_011046840, Unigene5862_Sample_011046840, Unigene5863_Sample_011046840, Unigene5864_Sample_011046840, Unigene5865_Sample_011046840, Unigene6422_Sample_011046840, Unigene…
39	Pancreatic secretion	Unigene15584_Sample_011046840, Unigene1654_Sample_011046840, Unigene7148_Sample_011046840, Unigene8974_Sample_011046840, Unigene8975_Sample_011046840, Unigene8976_Sample_011046840, Unigene8977_Sample_011046840, Unigene8978_Sample_011046840, Unigene8979_Sample_011046840, Unigene8980_Sample_011046840, Unigene8981_Sample_011046840, Unigene8982_Sample_011046840, Unigene8983_Sample_011046840, Unigene8…
40	Fc epsilon RI signaling pathway	Unigene1654_Sample_011046840, Unigene7148_Sample_011046840, Unigene8974_Sample_011046840, Unigene8975_Sample_011046840, Unigene8976_Sample_011046840, Unigene8977_Sample_011046840, Unigene8978_Sample_011046840, Unigene8979_Sample_011046840, Unigene8980_Sample_011046840, Unigene8981_Sample_011046840, Unigene8982_Sample_011046840, Unigene8983_Sample_011046840, Unigene8984_Sample_011046840, Unigene89…
41	Phagosome	Unigene1189_Sample_011046840, Unigene1210_Sample_011046840, Unigene1258_Sample_011046840, Unigene1259_Sample_011046840, Unigene19147_Sample_011046840, Unigene2046_Sample_011046840, Unigene20517_Sample_011046840, Unigene309_Sample_011046840, Unigene310_Sample_011046840, Unigene5142_Sample_011046840, Unigene6630_Sample_011046840, Unigene8478_Sample_011046840, Unigene8480_Sample_011046840, Unigene84…
42	Parkinson's disease	Unigene11396_Sample_011046840, Unigene16473_Sample_011046840, Unigene16474_Sample_011046840, Unigene16476_Sample_011046840, Unigene18677_Sample_011046840, Unigene6682_Sample_011046840, Unigene7524_Sample_011046840, Unigene7631_Sample_011046840, Unigene7697_Sample_011046840, Unigene7832_Sample_011046840, Unigene8242_Sample_011046840, Unigene8287_Sample_011046840, Unigene8779_Sample_011046840, Unig…
43	Oocyte meiosis	Unigene13744_Sample_011046840, Unigene15629_Sample_011046840, Unigene15960_Sample_011046840, Unigene15961_Sample_011046840, Unigene16562_Sample_011046840, Unigene16886_Sample_011046840, Unigene16887_Sample_011046840, Unigene1703_Sample_011046840, Unigene17647_Sample_011046840, Unigene2052_Sample_011046840, Unigene2548_Sample_011046840, Unigene355_Sample_011046840, Unigene5690_Sample_011046840, Un…
44	Bacterial invasion of epithelial cells	Unigene14185_Sample_011046840, Unigene17111_Sample_011046840, Unigene17995_Sample_011046840, Unigene6080_Sample_011046840, Unigene6081_Sample_011046840, Unigene6082_Sample_011046840, Unigene6083_Sample_011046840, Unigene6084_Sample_011046840, Unigene6085_Sample_011046840, Unigene6086_Sample_011046840, Unigene6087_Sample_011046840, Unigene6297_Sample_011046840, Unigene6298_Sample_011046840, Unigen…
45	Starch and sucrose metabolism	Unigene13189_Sample_011046840, Unigene13190_Sample_011046840, Unigene13191_Sample_011046840, Unigene13192_Sample_011046840, Unigene13395_Sample_011046840, Unigene16823_Sample_011046840, Unigene3008_Sample_011046840, Unigene4952_Sample_011046840, Unigene4953_Sample_011046840, Unigene4955_Sample_011046840, Unigene4956_Sample_011046840, Unigene5824_Sample_011046840, Unigene7481_Sample_011046840, Uni…
46	Ether lipid metabolism	Unigene2729_Sample_011046840, Unigene8974_Sample_011046840, Unigene8975_Sample_011046840, Unigene8976_Sample_011046840, Unigene8977_Sample_011046840, Unigene8978_Sample_011046840, Unigene8979_Sample_011046840, Unigene8980_Sample_011046840, Unigene8981_Sample_011046840, Unigene8982_Sample_011046840, Unigene8983_Sample_011046840, Unigene8984_Sample_011046840, Unigene8985_Sample_011046840, Unigene89…
47	Alzheimer's disease	Unigene11396_Sample_011046840, Unigene11689_Sample_011046840, Unigene18677_Sample_011046840, Unigene5271_Sample_011046840, Unigene5514_Sample_011046840, Unigene7524_Sample_011046840, Unigene7631_Sample_011046840, Unigene7697_Sample_011046840, Unigene8242_Sample_011046840, Unigene8287_Sample_011046840, Unigene8779_Sample_011046840, Unigene9137_Sample_011046840, Unigene9220_Sample_011046840, Unigen…
48	Oxidative phosphorylation	Unigene11396_Sample_011046840, Unigene18677_Sample_011046840, Unigene19156_Sample_011046840, Unigene2046_Sample_011046840, Unigene7524_Sample_011046840, Unigene7631_Sample_011046840, Unigene7697_Sample_011046840, Unigene7832_Sample_011046840, Unigene8234_Sample_011046840, Unigene8242_Sample_011046840, Unigene8287_Sample_011046840, Unigene8779_Sample_011046840, Unigene9220_Sample_011046840
49	Arachidonic acid metabolism	Unigene8974_Sample_011046840, Unigene8975_Sample_011046840, Unigene8976_Sample_011046840, Unigene8977_Sample_011046840, Unigene8978_Sample_011046840, Unigene8979_Sample_011046840, Unigene8980_Sample_011046840, Unigene8981_Sample_011046840, Unigene8982_Sample_011046840, Unigene8983_Sample_011046840, Unigene8984_Sample_011046840, Unigene8985_Sample_011046840, Unigene8986_Sample_011046840
50	PPAR signaling pathway	Unigene11569_Sample_011046840, Unigene14241_Sample_011046840, Unigene14243_Sample_011046840, Unigene14244_Sample_011046840, Unigene14245_Sample_011046840, Unigene1781_Sample_011046840, Unigene18467_Sample_011046840, Unigene18468_Sample_011046840, Unigene18891_Sample_011046840, Unigene3254_Sample_011046840, Unigene4175_Sample_011046840, Unigene983_Sample_011046840
51	Basal transcription factors	Unigene1337_Sample_011046840, Unigene16342_Sample_011046840, Unigene2898_Sample_011046840, Unigene5208_Sample_011046840, Unigene5891_Sample_011046840, Unigene6249_Sample_011046840, Unigene6630_Sample_011046840, Unigene6881_Sample_011046840, Unigene6882_Sample_011046840, Unigene6956_Sample_011046840, Unigene7462_Sample_011046840, Unigene8156_Sample_011046840
52	Dorso-ventral axis formation	Unigene5690_Sample_011046840, Unigene5691_Sample_011046840, Unigene5795_Sample_011046840, Unigene6993_Sample_011046840, Unigene7485_Sample_011046840, Unigene8015_Sample_011046840, Unigene8061_Sample_011046840, Unigene8295_Sample_011046840, Unigene8709_Sample_011046840, Unigene8710_Sample_011046840, Unigene8711_Sample_011046840, Unigene8712_Sample_011046840
53	Cell cycle	Unigene15629_Sample_011046840, Unigene1675_Sample_011046840, Unigene16886_Sample_011046840, Unigene16887_Sample_011046840, Unigene1703_Sample_011046840, Unigene17647_Sample_011046840, Unigene2052_Sample_011046840, Unigene355_Sample_011046840, Unigene5271_Sample_011046840, Unigene5690_Sample_011046840, Unigene711_Sample_011046840, Unigene9334_Sample_011046840
54	RNA degradation	Unigene11559_Sample_011046840, Unigene1267_Sample_011046840, Unigene1268_Sample_011046840, Unigene1356_Sample_011046840, Unigene14246_Sample_011046840, Unigene14247_Sample_011046840, Unigene1671_Sample_011046840, Unigene19024_Sample_011046840, Unigene508_Sample_011046840, Unigene6275_Sample_011046840, Unigene7536_Sample_011046840, Unigene9600_Sample_011046840
55	Axon guidance	Unigene14185_Sample_011046840, Unigene14959_Sample_011046840, Unigene14960_Sample_011046840, Unigene14961_Sample_011046840, Unigene2396_Sample_011046840, Unigene5271_Sample_011046840, Unigene6470_Sample_011046840, Unigene690_Sample_011046840, Unigene7071_Sample_011046840, Unigene8949_Sample_011046840, Unigene8950_Sample_011046840
56	Wnt signaling pathway	Unigene13744_Sample_011046840, Unigene1654_Sample_011046840, Unigene5271_Sample_011046840, Unigene711_Sample_011046840, Unigene7148_Sample_011046840, Unigene7199_Sample_011046840, Unigene78_Sample_011046840, Unigene8550_Sample_011046840, Unigene8949_Sample_011046840, Unigene8950_Sample_011046840, Unigene9383_Sample_011046840
57	RNA polymerase	Unigene14819_Sample_011046840, Unigene16023_Sample_011046840, Unigene16024_Sample_011046840, Unigene1654_Sample_011046840, Unigene17405_Sample_011046840, Unigene18170_Sample_011046840, Unigene2274_Sample_011046840, Unigene2275_Sample_011046840, Unigene2280_Sample_011046840, Unigene2281_Sample_011046840, Unigene7006_Sample_011046840
58	Fructose and mannose metabolism	Unigene14249_Sample_011046840, Unigene2412_Sample_011046840, Unigene3008_Sample_011046840, Unigene6105_Sample_011046840, Unigene7701_Sample_011046840, Unigene7702_Sample_011046840, Unigene7703_Sample_011046840, Unigene7705_Sample_011046840, Unigene8000_Sample_011046840, Unigene8001_Sample_011046840, Unigene8002_Sample_011046840
59	Glutathione metabolism	Unigene5143_Sample_011046840, Unigene5144_Sample_011046840, Unigene5860_Sample_011046840, Unigene5861_Sample_011046840, Unigene5862_Sample_011046840, Unigene5863_Sample_011046840, Unigene5864_Sample_011046840, Unigene5865_Sample_011046840, Unigene6933_Sample_011046840, Unigene6934_Sample_011046840
60	Vibrio cholerae infection	Unigene13744_Sample_011046840, Unigene16278_Sample_011046840, Unigene1654_Sample_011046840, Unigene17647_Sample_011046840, Unigene2046_Sample_011046840, Unigene4988_Sample_011046840, Unigene5769_Sample_011046840, Unigene7148_Sample_011046840, Unigene7734_Sample_011046840, Unigene7744_Sample_011046840
61	Neurotrophin signaling pathway	Unigene1143_Sample_011046840, Unigene1144_Sample_011046840, Unigene1145_Sample_011046840, Unigene1146_Sample_011046840, Unigene16111_Sample_011046840, Unigene5271_Sample_011046840, Unigene6297_Sample_011046840, Unigene6298_Sample_011046840, Unigene661_Sample_011046840, Unigene6871_Sample_011046840
62	Amino sugar and nucleotide sugar metabolism	Unigene11569_Sample_011046840, Unigene16823_Sample_011046840, Unigene2412_Sample_011046840, Unigene3008_Sample_011046840, Unigene3818_Sample_011046840, Unigene5557_Sample_011046840, Unigene8000_Sample_011046840, Unigene8001_Sample_011046840, Unigene8002_Sample_011046840
63	Drug metabolism - other enzymes	Unigene1346_Sample_011046840, Unigene1347_Sample_011046840, Unigene14048_Sample_011046840, Unigene2202_Sample_011046840, Unigene2203_Sample_011046840, Unigene2204_Sample_011046840, Unigene2205_Sample_011046840, Unigene2402_Sample_011046840, Unigene2403_Sample_011046840
64	N-Glycan biosynthesis	Unigene1392_Sample_011046840, Unigene16519_Sample_011046840, Unigene16520_Sample_011046840, Unigene16521_Sample_011046840, Unigene17077_Sample_011046840, Unigene17277_Sample_011046840, Unigene339_Sample_011046840, Unigene5648_Sample_011046840, Unigene6104_Sample_011046840
65	Cysteine and methionine metabolism	Unigene11646_Sample_011046840, Unigene11647_Sample_011046840, Unigene5860_Sample_011046840, Unigene5861_Sample_011046840, Unigene5862_Sample_011046840, Unigene5863_Sample_011046840, Unigene5864_Sample_011046840, Unigene5865_Sample_011046840, Unigene7497_Sample_011046840
66	Lysine degradation	Unigene17292_Sample_011046840, Unigene5613_Sample_011046840, Unigene6016_Sample_011046840, Unigene6297_Sample_011046840, Unigene6562_Sample_011046840, Unigene715_Sample_011046840, Unigene7548_Sample_011046840, Unigene7549_Sample_011046840, Unigene8412_Sample_011046840
67	Progesterone-mediated oocyte maturation	Unigene13744_Sample_011046840, Unigene15629_Sample_011046840, Unigene16886_Sample_011046840, Unigene16887_Sample_011046840, Unigene1703_Sample_011046840, Unigene17647_Sample_011046840, Unigene2052_Sample_011046840, Unigene355_Sample_011046840, Unigene6993_Sample_011046840
68	DNA replication	Unigene1641_Sample_011046840, Unigene1895_Sample_011046840, Unigene5701_Sample_011046840, Unigene5702_Sample_011046840, Unigene6265_Sample_011046840, Unigene6266_Sample_011046840, Unigene6364_Sample_011046840, Unigene7241_Sample_011046840, Unigene850_Sample_011046840
69	Type II diabetes mellitus	Unigene1399_Sample_011046840, Unigene1652_Sample_011046840, Unigene17412_Sample_011046840, Unigene17413_Sample_011046840, Unigene17414_Sample_011046840, Unigene17415_Sample_011046840, Unigene3003_Sample_011046840, Unigene3008_Sample_011046840, Unigene461_Sample_011046840
70	TGF-beta signaling pathway	Unigene16720_Sample_011046840, Unigene1866_Sample_011046840, Unigene2698_Sample_011046840, Unigene6901_Sample_011046840, Unigene6902_Sample_011046840, Unigene711_Sample_011046840, Unigene78_Sample_011046840, Unigene8949_Sample_011046840, Unigene8950_Sample_011046840
71	Peroxisome	Unigene17604_Sample_011046840, Unigene17605_Sample_011046840, Unigene6072_Sample_011046840, Unigene6073_Sample_011046840, Unigene6074_Sample_011046840, Unigene6075_Sample_011046840, Unigene749_Sample_011046840, Unigene7658_Sample_011046840
72	Metabolism of xenobiotics by cytochrome P450	Unigene2202_Sample_011046840, Unigene2203_Sample_011046840, Unigene2204_Sample_011046840, Unigene2205_Sample_011046840, Unigene6933_Sample_011046840, Unigene6934_Sample_011046840, Unigene7548_Sample_011046840, Unigene7549_Sample_011046840
73	beta-Alanine metabolism	Unigene5860_Sample_011046840, Unigene5861_Sample_011046840, Unigene5862_Sample_011046840, Unigene5863_Sample_011046840, Unigene5864_Sample_011046840, Unigene5865_Sample_011046840, Unigene7548_Sample_011046840, Unigene7549_Sample_011046840
74	Drug metabolism - cytochrome P450	Unigene2202_Sample_011046840, Unigene2203_Sample_011046840, Unigene2204_Sample_011046840, Unigene2205_Sample_011046840, Unigene6933_Sample_011046840, Unigene6934_Sample_011046840, Unigene7548_Sample_011046840, Unigene7549_Sample_011046840
75	Tyrosine metabolism	Unigene11646_Sample_011046840, Unigene11647_Sample_011046840, Unigene16723_Sample_011046840, Unigene6933_Sample_011046840, Unigene6934_Sample_011046840, Unigene7548_Sample_011046840, Unigene7549_Sample_011046840, Unigene8799_Sample_011046840
76	Colorectal cancer	Unigene1212_Sample_011046840, Unigene14077_Sample_011046840, Unigene5271_Sample_011046840, Unigene6490_Sample_011046840, Unigene6491_Sample_011046840, Unigene7071_Sample_011046840, Unigene8550_Sample_011046840, Unigene9644_Sample_011046840
77	Non-small cell lung cancer	Unigene1654_Sample_011046840, Unigene4175_Sample_011046840, Unigene7148_Sample_011046840, Unigene8007_Sample_011046840, Unigene8008_Sample_011046840, Unigene8009_Sample_011046840, Unigene8010_Sample_011046840
78	Tryptophan metabolism	Unigene1094_Sample_011046840, Unigene1095_Sample_011046840, Unigene1096_Sample_011046840, Unigene1097_Sample_011046840, Unigene5613_Sample_011046840, Unigene7548_Sample_011046840, Unigene7549_Sample_011046840
79	Nucleotide excision repair	Unigene1895_Sample_011046840, Unigene318_Sample_011046840, Unigene319_Sample_011046840, Unigene5079_Sample_011046840, Unigene7241_Sample_011046840, Unigene8156_Sample_011046840, Unigene850_Sample_011046840
80	Galactose metabolism	Unigene16823_Sample_011046840, Unigene3008_Sample_011046840, Unigene4952_Sample_011046840, Unigene4953_Sample_011046840, Unigene4955_Sample_011046840, Unigene4956_Sample_011046840, Unigene7596_Sample_011046840
81	Pentose phosphate pathway	Unigene14249_Sample_011046840, Unigene3041_Sample_011046840, Unigene7701_Sample_011046840, Unigene7702_Sample_011046840, Unigene7703_Sample_011046840, Unigene7705_Sample_011046840, Unigene864_Sample_011046840
82	Homologous recombination	Unigene17504_Sample_011046840, Unigene17505_Sample_011046840, Unigene17506_Sample_011046840, Unigene17507_Sample_011046840, Unigene17508_Sample_011046840, Unigene17510_Sample_011046840, Unigene8481_Sample_011046840
83	Notch signaling pathway	Unigene1201_Sample_011046840, Unigene14550_Sample_011046840, Unigene3121_Sample_011046840, Unigene3125_Sample_011046840, Unigene711_Sample_011046840, Unigene7485_Sample_011046840, Unigene8061_Sample_011046840
84	Long-term potentiation	Unigene13744_Sample_011046840, Unigene15960_Sample_011046840, Unigene15961_Sample_011046840, Unigene1654_Sample_011046840, Unigene2548_Sample_011046840, Unigene711_Sample_011046840, Unigene7148_Sample_011046840
85	Limonene and pinene degradation	Unigene2202_Sample_011046840, Unigene2203_Sample_011046840, Unigene2204_Sample_011046840, Unigene2205_Sample_011046840, Unigene7548_Sample_011046840, Unigene7549_Sample_011046840
86	Melanogenesis	Unigene13744_Sample_011046840, Unigene1654_Sample_011046840, Unigene16723_Sample_011046840, Unigene5271_Sample_011046840, Unigene711_Sample_011046840, Unigene7148_Sample_011046840
87	Cytosolic DNA-sensing pathway	Unigene14819_Sample_011046840, Unigene16023_Sample_011046840, Unigene16024_Sample_011046840, Unigene17405_Sample_011046840, Unigene18170_Sample_011046840, Unigene7006_Sample_011046840
88	Valine, leucine and isoleucine degradation	Unigene17432_Sample_011046840, Unigene5613_Sample_011046840, Unigene5892_Sample_011046840, Unigene7148_Sample_011046840, Unigene7548_Sample_011046840, Unigene7549_Sample_011046840
89	Salivary secretion	Unigene13744_Sample_011046840, Unigene16278_Sample_011046840, Unigene1654_Sample_011046840, Unigene7148_Sample_011046840, Unigene9447_Sample_011046840, Unigene9449_Sample_011046840
90	Pantothenate and CoA biosynthesis	Unigene7016_Sample_011046840, Unigene7017_Sample_011046840, Unigene7795_Sample_011046840, Unigene7796_Sample_011046840, Unigene7797_Sample_011046840, Unigene7798_Sample_011046840
91	Fatty acid metabolism	Unigene1781_Sample_011046840, Unigene5613_Sample_011046840, Unigene5892_Sample_011046840, Unigene7548_Sample_011046840, Unigene7549_Sample_011046840, Unigene983_Sample_011046840
92	Vasopressin-regulated water reabsorption	Unigene13744_Sample_011046840, Unigene1668_Sample_011046840, Unigene7264_Sample_011046840, Unigene7791_Sample_011046840, Unigene7792_Sample_011046840, Unigene9429_Sample_011046840
93	Prion diseases	Unigene13744_Sample_011046840, Unigene14519_Sample_011046840, Unigene14520_Sample_011046840, Unigene16184_Sample_011046840, Unigene7485_Sample_011046840, Unigene8061_Sample_011046840
94	Proteasome	Unigene5795_Sample_011046840, Unigene8119_Sample_011046840, Unigene8388_Sample_011046840, Unigene8548_Sample_011046840, Unigene8973_Sample_011046840, Unigene998_Sample_011046840
95	Pathogenic Escherichia coli infection	Unigene1654_Sample_011046840, Unigene17384_Sample_011046840, Unigene436_Sample_011046840, Unigene7148_Sample_011046840, Unigene8949_Sample_011046840, Unigene8950_Sample_011046840
96	ErbB signaling pathway	Unigene1654_Sample_011046840, Unigene5271_Sample_011046840, Unigene6297_Sample_011046840, Unigene6298_Sample_011046840, Unigene7148_Sample_011046840
97	Phosphatidylinositol signaling system	Unigene10838_Sample_011046840, Unigene14226_Sample_011046840, Unigene14227_Sample_011046840, Unigene1654_Sample_011046840, Unigene7148_Sample_011046840
98	Ribosome	Unigene12781_Sample_011046840, Unigene545_Sample_011046840, Unigene7609_Sample_011046840, Unigene7912_Sample_011046840, Unigene9707_Sample_011046840
99	Retinol metabolism	Unigene2202_Sample_011046840, Unigene2203_Sample_011046840, Unigene2204_Sample_011046840, Unigene2205_Sample_011046840, Unigene3021_Sample_011046840
100	B cell receptor signaling pathway	Unigene1212_Sample_011046840, Unigene1654_Sample_011046840, Unigene18802_Sample_011046840, Unigene5271_Sample_011046840, Unigene7148_Sample_011046840
101	Prostate cancer	Unigene5271_Sample_011046840, Unigene6933_Sample_011046840, Unigene6934_Sample_011046840, Unigene711_Sample_011046840, Unigene9512_Sample_011046840
102	ABC transporters	Unigene14451_Sample_011046840, Unigene14452_Sample_011046840, Unigene15700_Sample_011046840, Unigene15701_Sample_011046840, Unigene300_Sample_011046840
103	Shigellosis	Unigene6297_Sample_011046840, Unigene6298_Sample_011046840, Unigene8901_Sample_011046840, Unigene8949_Sample_011046840, Unigene8950_Sample_011046840
104	Bladder cancer	Unigene1143_Sample_011046840, Unigene1144_Sample_011046840, Unigene1145_Sample_011046840, Unigene1146_Sample_011046840, Unigene1778_Sample_011046840
105	Alanine, aspartate and glutamate metabolism	Unigene11646_Sample_011046840, Unigene11647_Sample_011046840, Unigene3018_Sample_011046840, Unigene8252_Sample_011046840, Unigene860_Sample_011046840
106	Phenylalanine metabolism	Unigene11646_Sample_011046840, Unigene11647_Sample_011046840, Unigene7548_Sample_011046840, Unigene7549_Sample_011046840, Unigene8799_Sample_011046840
107	Nicotinate and nicotinamide metabolism	Unigene198_Sample_011046840, Unigene199_Sample_011046840, Unigene320_Sample_011046840, Unigene321_Sample_011046840, Unigene7712_Sample_011046840
108	Amyotrophic lateral sclerosis (ALS)	Unigene7486_Sample_011046840, Unigene7613_Sample_011046840, Unigene8084_Sample_011046840, Unigene8930_Sample_011046840, Unigene9644_Sample_011046840
109	Renal cell carcinoma	Unigene14185_Sample_011046840, Unigene6297_Sample_011046840, Unigene6298_Sample_011046840, Unigene711_Sample_011046840
110	Toll-like receptor signaling pathway	Unigene1212_Sample_011046840, Unigene15268_Sample_011046840, Unigene20517_Sample_011046840, Unigene4904_Sample_011046840
111	Calcium signaling pathway	Unigene13744_Sample_011046840, Unigene1654_Sample_011046840, Unigene2601_Sample_011046840, Unigene7148_Sample_011046840
112	Phototransduction	Unigene7275_Sample_011046840, Unigene7613_Sample_011046840, Unigene8548_Sample_011046840, Unigene8550_Sample_011046840
113	Aldosterone-regulated sodium reabsorption	Unigene1654_Sample_011046840, Unigene16881_Sample_011046840, Unigene16882_Sample_011046840, Unigene7148_Sample_011046840
114	Glycosylphosphatidylinositol(GPI)-anchor biosynthesis	Unigene2184_Sample_011046840, Unigene2185_Sample_011046840, Unigene9369_Sample_011046840, Unigene9370_Sample_011046840
115	Mismatch repair	Unigene14077_Sample_011046840, Unigene1895_Sample_011046840, Unigene7241_Sample_011046840, Unigene850_Sample_011046840
116	Steroid hormone biosynthesis	Unigene2202_Sample_011046840, Unigene2203_Sample_011046840, Unigene2204_Sample_011046840, Unigene2205_Sample_011046840
117	Non-homologous end-joining	Unigene5618_Sample_011046840, Unigene5619_Sample_011046840, Unigene8481_Sample_011046840, Unigene9327_Sample_011046840
118	Glycerolipid metabolism	Unigene2729_Sample_011046840, Unigene7548_Sample_011046840, Unigene7549_Sample_011046840, Unigene8169_Sample_011046840
119	Complement and coagulation cascades	Unigene16137_Sample_011046840, Unigene5142_Sample_011046840, Unigene9213_Sample_011046840, Unigene9214_Sample_011046840
120	Cell adhesion molecules (CAMs)	Unigene2031_Sample_011046840, Unigene7071_Sample_011046840, Unigene8110_Sample_011046840, Unigene996_Sample_011046840
121	Chronic myeloid leukemia	Unigene1109_Sample_011046840, Unigene1110_Sample_011046840, Unigene6297_Sample_011046840, Unigene6298_Sample_011046840
122	Pancreatic cancer	Unigene6482_Sample_011046840, Unigene6490_Sample_011046840, Unigene6491_Sample_011046840, Unigene946_Sample_011046840
123	Cytokine-cytokine receptor interaction	Unigene14185_Sample_011046840, Unigene16720_Sample_011046840, Unigene4217_Sample_011046840, Unigene9512_Sample_011046840
124	Gap junction	Unigene13744_Sample_011046840, Unigene1654_Sample_011046840, Unigene7148_Sample_011046840
125	Malaria	Unigene14185_Sample_011046840, Unigene18802_Sample_011046840, Unigene8110_Sample_011046840
126	Systemic lupus erythematosus	Unigene2864_Sample_011046840, Unigene5142_Sample_011046840, Unigene8960_Sample_011046840
127	Biosynthesis of unsaturated fatty acids (no map in kegg database)	Unigene11569_Sample_011046840, Unigene18467_Sample_011046840, Unigene18468_Sample_011046840
128	Leishmaniasis	Unigene1212_Sample_011046840, Unigene1654_Sample_011046840, Unigene7148_Sample_011046840
129	Hedgehog signaling pathway	Unigene13744_Sample_011046840, Unigene16720_Sample_011046840, Unigene5271_Sample_011046840
130	Sphingolipid metabolism	Unigene18821_Sample_011046840, Unigene2416_Sample_011046840, Unigene2729_Sample_011046840
131	Propanoate metabolism	Unigene2946_Sample_011046840, Unigene7548_Sample_011046840, Unigene7549_Sample_011046840
132	Gastric acid secretion	Unigene13744_Sample_011046840, Unigene1654_Sample_011046840, Unigene7148_Sample_011046840
133	Glycine, serine and threonine metabolism	Unigene2106_Sample_011046840, Unigene2109_Sample_011046840, Unigene6428_Sample_011046840
134	Inositol phosphate metabolism	Unigene10838_Sample_011046840, Unigene14226_Sample_011046840, Unigene14227_Sample_011046840
135	Butanoate metabolism	Unigene3021_Sample_011046840, Unigene5613_Sample_011046840, Unigene8252_Sample_011046840
136	Fatty acid elongation in mitochondria	Unigene4870_Sample_011046840, Unigene5613_Sample_011046840, Unigene5892_Sample_011046840
137	Epithelial cell signaling in Helicobacter pylori infection	Unigene10422_Sample_011046840, Unigene14185_Sample_011046840, Unigene2046_Sample_011046840
138	Aminoacyl-tRNA biosynthesis	Unigene14433_Sample_011046840, Unigene16824_Sample_011046840, Unigene5642_Sample_011046840
139	Apoptosis	Unigene13744_Sample_011046840, Unigene5514_Sample_011046840, Unigene9644_Sample_011046840
140	Taste transduction	Unigene13744_Sample_011046840, Unigene16881_Sample_011046840, Unigene16882_Sample_011046840
141	Olfactory transduction	Unigene13744_Sample_011046840, Unigene8548_Sample_011046840, Unigene8550_Sample_011046840
142	Antigen processing and presentation	Unigene1210_Sample_011046840, Unigene13972_Sample_011046840, Unigene20517_Sample_011046840
143	Natural killer cell mediated cytotoxicity	Unigene1654_Sample_011046840, Unigene7148_Sample_011046840
144	Lipoic acid metabolism	Unigene3061_Sample_011046840, Unigene3098_Sample_011046840
145	Chagas disease	Unigene1212_Sample_011046840, Unigene78_Sample_011046840
146	Histidine metabolism	Unigene7548_Sample_011046840, Unigene7549_Sample_011046840
147	NOD-like receptor signaling pathway	Unigene11901_Sample_011046840, Unigene8507_Sample_011046840
148	Primary immunodeficiency	Unigene5618_Sample_011046840, Unigene5619_Sample_011046840
149	RIG-I-like receptor signaling pathway	Unigene13616_Sample_011046840, Unigene847_Sample_011046840
150	p53 signaling pathway	Unigene18802_Sample_011046840, Unigene9644_Sample_011046840
151	Endometrial cancer	Unigene5271_Sample_011046840, Unigene8550_Sample_011046840
152	Base excision repair	Unigene7276_Sample_011046840, Unigene7277_Sample_011046840
153	Thyroid cancer	Unigene4175_Sample_011046840, Unigene8016_Sample_011046840
154	mTOR signaling pathway	Unigene5673_Sample_011046840, Unigene5674_Sample_011046840
155	Circadian rhythm - fly	Unigene5271_Sample_011046840, Unigene6993_Sample_011046840
156	Phenylalanine, tyrosine and tryptophan biosynthesis	Unigene11646_Sample_011046840, Unigene11647_Sample_011046840
157	Jak-STAT signaling pathway	Unigene711_Sample_011046840, Unigene8948_Sample_011046840
158	Ascorbate and aldarate metabolism	Unigene7548_Sample_011046840, Unigene7549_Sample_011046840
159	Nitrogen metabolism	Unigene3018_Sample_011046840, Unigene860_Sample_011046840
160	Thiamine metabolism	Unigene3062_Sample_011046840, Unigene6105_Sample_011046840
161	Arrhythmogenic right ventricular cardiomyopathy (ARVC)	Unigene17962_Sample_011046840, Unigene5794_Sample_011046840
162	T cell receptor signaling pathway	Unigene1212_Sample_011046840, Unigene5271_Sample_011046840
163	Ubiquinone and other terpenoid-quinone biosynthesis	Unigene2924_Sample_011046840, Unigene829_Sample_011046840
164	Basal cell carcinoma	Unigene5271_Sample_011046840, Unigene8550_Sample_011046840
165	Phototransduction - fly	Unigene1654_Sample_011046840, Unigene7148_Sample_011046840
166	Proximal tubule bicarbonate reclamation	Unigene14092_Sample_011046840, Unigene15584_Sample_011046840
167	MAPK signaling pathway - fly	Unigene1654_Sample_011046840, Unigene9085_Sample_011046840
168	Glioma	Unigene1654_Sample_011046840, Unigene7148_Sample_011046840
169	Melanoma	Unigene14185_Sample_011046840
170	Selenoamino acid metabolism	Unigene16824_Sample_011046840
171	Circadian rhythm - mammal	Unigene6993_Sample_011046840
172	Acute myeloid leukemia	Unigene8009_Sample_011046840
173	Steroid biosynthesis	Unigene6999_Sample_011046840
174	Collecting duct acid secretion	Unigene2886_Sample_011046840
175	Regulation of autophagy	Unigene8603_Sample_011046840
176	Pentose and glucuronate interconversions	Unigene16823_Sample_011046840
177	Autoimmune thyroid disease	Unigene2929_Sample_011046840
178	O-Glycan biosynthesis	Unigene18139_Sample_011046840
179	Hematopoietic cell lineage	Unigene18802_Sample_011046840
180	Terpenoid backbone biosynthesis	Unigene7157_Sample_011046840
181	Adipocytokine signaling pathway	Unigene4175_Sample_011046840
182	Synthesis and degradation of ketone bodies	Unigene3021_Sample_011046840
183	Biotin metabolism	Unigene479_Sample_011046840
184	Renin-angiotensin system	Unigene12390_Sample_011046840
185	SNARE interactions in vesicular transport	Unigene16777_Sample_011046840
186	Valine, leucine and isoleucine biosynthesis	Unigene14433_Sample_011046840
187	Butirosin and neomycin biosynthesis	Unigene3008_Sample_011046840

## Sheet: Subgroup b
	Table S9 b. KEGG pathways for 2,127 putative peptides from subgroup b
#	Pathway	Count (2127)	Pathway ID
1	Metabolic pathways	280	ko01100
2	Regulation of actin cytoskeleton	103	ko04810
3	Tight junction	86	ko04530
4	Vascular smooth muscle contraction	83	ko04270
5	Pathways in cancer	80	ko05200
6	Huntington's disease	77	ko05016
7	Spliceosome	68	ko03040
8	Hypertrophic cardiomyopathy (HCM)	67	ko05410
9	Cardiac muscle contraction	63	ko04260
10	Protein processing in endoplasmic reticulum	60	ko04141
11	Dilated cardiomyopathy	60	ko05414
12	Endocytosis	59	ko04144
13	Focal adhesion	58	ko04510
14	Alzheimer's disease	58	ko05010
15	Wnt signaling pathway	56	ko04310
16	Parkinson's disease	51	ko05012
17	MAPK signaling pathway	49	ko04010
18	Viral myocarditis	48	ko05416
19	Chemokine signaling pathway	47	ko04062
20	Adherens junction	47	ko04520
21	Lysosome	46	ko04142
22	Amoebiasis	44	ko05146
23	Amyotrophic lateral sclerosis (ALS)	42	ko05014
24	RNA degradation	42	ko03018
25	Ubiquitin mediated proteolysis	41	ko04120
26	Oxidative phosphorylation	39	ko00190
27	Riboflavin metabolism	38	ko00740
28	Cell cycle	36	ko04110
29	Axon guidance	35	ko04360
30	Gastric acid secretion	35	ko04971
31	Phagosome	33	ko04145
32	Calcium signaling pathway	32	ko04020
33	Phosphatidylinositol signaling system	32	ko04070
34	Pancreatic secretion	32	ko04972
35	Lysine degradation	31	ko00310
36	GnRH signaling pathway	31	ko04912
37	Neurotrophin signaling pathway	30	ko04722
38	Peroxisome	29	ko04146
39	Bacterial invasion of epithelial cells	29	ko05100
40	Leukocyte transendothelial migration	29	ko04670
41	Shigellosis	29	ko05131
42	Glycerophospholipid metabolism	28	ko00564
43	Insulin signaling pathway	28	ko04910
44	T cell receptor signaling pathway	28	ko04660
45	Gap junction	27	ko04540
46	B cell receptor signaling pathway	27	ko04662
47	Purine metabolism	26	ko00230
48	Renal cell carcinoma	26	ko05211
49	Neuroactive ligand-receptor interaction	25	ko04080
50	Long-term potentiation	25	ko04720
51	ECM-receptor interaction	25	ko04512
52	Chronic myeloid leukemia	25	ko05220
53	Melanogenesis	24	ko04916
54	mTOR signaling pathway	24	ko04150
55	Glycerolipid metabolism	23	ko00561
56	Small cell lung cancer	22	ko05222
57	Progesterone-mediated oocyte maturation	22	ko04914
58	Oocyte meiosis	22	ko04114
59	Cell adhesion molecules (CAMs)	22	ko04514
60	MAPK signaling pathway - fly	22	ko04013
61	Tyrosine metabolism	21	ko00350
62	Prostate cancer	21	ko05215
63	TGF-beta signaling pathway	21	ko04350
64	Chagas disease	20	ko05142
65	Salivary secretion	20	ko04970
66	Inositol phosphate metabolism	20	ko00562
67	Notch signaling pathway	20	ko04330
68	Long-term depression	20	ko04730
69	Pathogenic Escherichia coli infection	20	ko05130
70	ErbB signaling pathway	19	ko04012
71	Colorectal cancer	19	ko05210
72	Hematopoietic cell lineage	19	ko04640
73	Adipocytokine signaling pathway	19	ko04920
74	Nucleotide excision repair	18	ko03420
75	RIG-I-like receptor signaling pathway	18	ko04622
76	Fc gamma R-mediated phagocytosis	18	ko04666
77	Jak-STAT signaling pathway	18	ko04630
78	Endometrial cancer	17	ko05213
79	Aminoacyl-tRNA biosynthesis	17	ko00970
80	Basal cell carcinoma	17	ko05217
81	Pancreatic cancer	17	ko05212
82	Natural killer cell mediated cytotoxicity	16	ko04650
83	PPAR signaling pathway	16	ko03320
84	Acute myeloid leukemia	16	ko05221
85	VEGF signaling pathway	16	ko04370
86	Epithelial cell signaling in Helicobacter pylori infection	16	ko05120
87	Phototransduction - fly	16	ko04745
88	Toll-like receptor signaling pathway	15	ko04620
89	N-Glycan biosynthesis	15	ko00510
90	Cytosolic DNA-sensing pathway	15	ko04623
91	Dorso-ventral axis formation	15	ko04320
92	Pyruvate metabolism	15	ko00620
93	Vasopressin-regulated water reabsorption	15	ko04962
94	Fc epsilon RI signaling pathway	14	ko04664
95	Thyroid cancer	14	ko05216
96	Cysteine and methionine metabolism	13	ko00270
97	Tryptophan metabolism	13	ko00380
98	Phototransduction	13	ko04744
99	Aldosterone-regulated sodium reabsorption	13	ko04960
100	Glycosylphosphatidylinositol(GPI)-anchor biosynthesis	13	ko00563
101	Amino sugar and nucleotide sugar metabolism	12	ko00520
102	Non-small cell lung cancer	12	ko05223
103	Basal transcription factors	12	ko03022
104	NOD-like receptor signaling pathway	12	ko04621
105	Vibrio cholerae infection	12	ko05110
106	Melanoma	11	ko05218
107	Drug metabolism - other enzymes	11	ko00983
108	Sphingolipid metabolism	11	ko00600
109	Regulation of autophagy	11	ko04140
110	Starch and sucrose metabolism	11	ko00500
111	Bladder cancer	11	ko05219
112	DNA replication	11	ko03030
113	Phenylalanine metabolism	11	ko00360
114	Fructose and mannose metabolism	11	ko00051
115	Proximal tubule bicarbonate reclamation	11	ko04964
116	Taste transduction	11	ko04742
117	Valine, leucine and isoleucine biosynthesis	11	ko00290
118	Olfactory transduction	11	ko04740
119	Cytokine-cytokine receptor interaction	11	ko04060
120	p53 signaling pathway	10	ko04115
121	Homologous recombination	10	ko03440
122	Arginine and proline metabolism	10	ko00330
123	Pyrimidine metabolism	10	ko00240
124	Nicotinate and nicotinamide metabolism	10	ko00760
125	Glioma	10	ko05214
126	Protein export	9	ko03060
127	Retinol metabolism	9	ko00830
128	Mismatch repair	9	ko03430
129	Glycolysis / Gluconeogenesis	9	ko00010
130	Malaria	8	ko05144
131	Leishmaniasis	8	ko05140
132	Hedgehog signaling pathway	8	ko04340
133	Valine, leucine and isoleucine degradation	8	ko00280
134	ABC transporters	8	ko02010
135	Ether lipid metabolism	8	ko00565
136	Folate biosynthesis	8	ko00790
137	Arrhythmogenic right ventricular cardiomyopathy (ARVC)	8	ko05412
138	Citrate cycle (TCA cycle)	8	ko00020
139	Antigen processing and presentation	8	ko04612
140	Porphyrin and chlorophyll metabolism	7	ko00860
141	Primary bile acid biosynthesis	7	ko00120
142	Arachidonic acid metabolism	7	ko00590
143	Fatty acid metabolism	7	ko00071
144	Butanoate metabolism	7	ko00650
145	Prion diseases	7	ko05020
146	Apoptosis	7	ko04210
147	Systemic lupus erythematosus	6	ko05322
148	Galactose metabolism	6	ko00052
149	Ribosome	6	ko03010
150	Collecting duct acid secretion	6	ko04966
151	Pantothenate and CoA biosynthesis	6	ko00770
152	Terpenoid backbone biosynthesis	6	ko00900
153	Selenoamino acid metabolism	5	ko00450
154	Histidine metabolism	5	ko00340
155	Biosynthesis of unsaturated fatty acids	5	ko01040
156	Propanoate metabolism	5	ko00640
157	Autoimmune thyroid disease	5	ko05320
158	Drug metabolism - cytochrome P450	5	ko00982
159	Glycine, serine and threonine metabolism	5	ko00260
160	Type II diabetes mellitus	5	ko04930
161	Non-homologous end-joining	5	ko03450
162	Complement and coagulation cascades	5	ko04610
163	Linoleic acid metabolism	4	ko00591
164	Limonene and pinene degradation	4	ko00903
165	Metabolism of xenobiotics by cytochrome P450	4	ko00980
166	Lysine biosynthesis	4	ko00300
167	Steroid biosynthesis	4	ko00100
168	Base excision repair	4	ko03410
169	Pentose phosphate pathway	4	ko00030
170	Glycosaminoglycan biosynthesis - chondroitin sulfate	4	ko00532
171	Nitrogen metabolism	4	ko00910
172	Glycosaminoglycan biosynthesis - heparan sulfate	4	ko00534
173	Thiamine metabolism	4	ko00730
174	Alanine, aspartate and glutamate metabolism	4	ko00250
175	Proteasome	4	ko03050
176	Maturity onset diabetes of the young	4	ko04950
177	SNARE interactions in vesicular transport	4	ko04130
178	Circadian rhythm - mammal	3	ko04710
179	Glutathione metabolism	3	ko00480
180	Polyketide sugar unit biosynthesis	3	ko00523
181	beta-Alanine metabolism	3	ko00410
182	Pentose and glucuronate interconversions	3	ko00040
183	Glycosphingolipid biosynthesis - lacto and neolacto series	3	ko00601
184	O-Glycan biosynthesis	3	ko00512
185	Other glycan degradation	3	ko00511
186	Phenylalanine, tyrosine and tryptophan biosynthesis	3	ko00400
187	Ubiquinone and other terpenoid-quinone biosynthesis	3	ko00130
188	Glycosaminoglycan degradation	2	ko00531
189	Primary immunodeficiency	2	ko05340
190	Glyoxylate and dicarboxylate metabolism	2	ko00630
191	Steroid hormone biosynthesis	2	ko00140
192	Synthesis and degradation of ketone bodies	2	ko00072
193	One carbon pool by folate	2	ko00670
194	Renin-angiotensin system	2	ko04614
195	Fatty acid biosynthesis	1	ko00061
196	Glycosphingolipid biosynthesis - ganglio series	1	ko00604
197	Lipoic acid metabolism	1	ko00785
198	Glycosphingolipid biosynthesis - globo series	1	ko00603
199	Circadian rhythm - fly	1	ko04711
200	D-Arginine and D-ornithine metabolism	1	ko00472
201	Asthma	1	ko05310
202	Ascorbate and aldarate metabolism	1	ko00053
203	Fatty acid elongation in mitochondria	1	ko00062
204	O-Mannosyl glycan biosynthesis	1	ko00514
205	Type I diabetes mellitus	1	ko04940
206	RNA polymerase	1	ko03020
207	Biotin metabolism	1	ko00780
	Detail classification of unigenes (subgroup b) in KEGG pathways
#	Pathway	Differentially expressed genes
1	Metabolic pathways (no map in kegg database)	Unigene10090_Sample_011046840, Unigene10341_Sample_011046840, Unigene10343_Sample_011046840, Unigene10344_Sample_011046840, Unigene1051_Sample_011046840, Unigene1052_Sample_011046840, Unigene1053_Sample_011046840, Unigene1054_Sample_011046840, Unigene1055_Sample_011046840, Unigene1056_Sample_011046840, Unigene10571_Sample_011046840, Unigene10577_Sample_011046840, Unigene10728_Sample_011046840, Un…
2	Regulation of actin cytoskeleton	Unigene10246_Sample_011046840, Unigene10665_Sample_011046840, Unigene10897_Sample_011046840, Unigene1104_Sample_011046840, Unigene1105_Sample_011046840, Unigene1130_Sample_011046840, Unigene12705_Sample_011046840, Unigene13138_Sample_011046840, Unigene1343_Sample_011046840, Unigene13456_Sample_011046840, Unigene13457_Sample_011046840, Unigene134_Sample_011046840, Unigene135_Sample_011046840, Unig…
3	Tight junction	Unigene10246_Sample_011046840, Unigene1099_Sample_011046840, Unigene1100_Sample_011046840, Unigene1101_Sample_011046840, Unigene1213_Sample_011046840, Unigene12254_Sample_011046840, Unigene12309_Sample_011046840, Unigene13313_Sample_011046840, Unigene1343_Sample_011046840, Unigene14157_Sample_011046840, Unigene1461_Sample_011046840, Unigene15045_Sample_011046840, Unigene15602_Sample_011046840, Un…
4	Vascular smooth muscle contraction	Unigene10246_Sample_011046840, Unigene10665_Sample_011046840, Unigene12705_Sample_011046840, Unigene13082_Sample_011046840, Unigene13138_Sample_011046840, Unigene1343_Sample_011046840, Unigene14132_Sample_011046840, Unigene14611_Sample_011046840, Unigene14613_Sample_011046840, Unigene14615_Sample_011046840, Unigene14617_Sample_011046840, Unigene14618_Sample_011046840, Unigene1461_Sample_011046840…
5	Pathways in cancer	Unigene10003_Sample_011046840, Unigene10885_Sample_011046840, Unigene10886_Sample_011046840, Unigene1130_Sample_011046840, Unigene11899_Sample_011046840, Unigene1192_Sample_011046840, Unigene1202_Sample_011046840, Unigene1203_Sample_011046840, Unigene1205_Sample_011046840, Unigene12310_Sample_011046840, Unigene12708_Sample_011046840, Unigene13456_Sample_011046840, Unigene13457_Sample_011046840, U…
6	Huntington's disease	Unigene12869_Sample_011046840, Unigene14273_Sample_011046840, Unigene14611_Sample_011046840, Unigene14613_Sample_011046840, Unigene14615_Sample_011046840, Unigene14617_Sample_011046840, Unigene14618_Sample_011046840, Unigene16290_Sample_011046840, Unigene16291_Sample_011046840, Unigene16292_Sample_011046840, Unigene16293_Sample_011046840, Unigene17511_Sample_011046840, Unigene1819_Sample_01104684…
7	Spliceosome	Unigene11046_Sample_011046840, Unigene1118_Sample_011046840, Unigene1119_Sample_011046840, Unigene1136_Sample_011046840, Unigene11750_Sample_011046840, Unigene1235_Sample_011046840, Unigene12772_Sample_011046840, Unigene1335_Sample_011046840, Unigene13885_Sample_011046840, Unigene14118_Sample_011046840, Unigene14273_Sample_011046840, Unigene14288_Sample_011046840, Unigene1478_Sample_011046840, Un…
8	Hypertrophic cardiomyopathy (HCM)	Unigene10246_Sample_011046840, Unigene10631_Sample_011046840, Unigene1130_Sample_011046840, Unigene11310_Sample_011046840, Unigene11752_Sample_011046840, Unigene1343_Sample_011046840, Unigene134_Sample_011046840, Unigene135_Sample_011046840, Unigene1415_Sample_011046840, Unigene14366_Sample_011046840, Unigene14367_Sample_011046840, Unigene1461_Sample_011046840, Unigene15099_Sample_011046840, Unig…
9	Cardiac muscle contraction	Unigene10152_Sample_011046840, Unigene10246_Sample_011046840, Unigene11310_Sample_011046840, Unigene1343_Sample_011046840, Unigene14619_Sample_011046840, Unigene1461_Sample_011046840, Unigene15602_Sample_011046840, Unigene15943_Sample_011046840, Unigene15944_Sample_011046840, Unigene16076_Sample_011046840, Unigene16179_Sample_011046840, Unigene16996_Sample_011046840, Unigene16999_Sample_011046840…
10	Protein processing in endoplasmic reticulum	Unigene10398_Sample_011046840, Unigene10399_Sample_011046840, Unigene11598_Sample_011046840, Unigene1175_Sample_011046840, Unigene1257_Sample_011046840, Unigene1376_Sample_011046840, Unigene14511_Sample_011046840, Unigene14512_Sample_011046840, Unigene14860_Sample_011046840, Unigene14955_Sample_011046840, Unigene15284_Sample_011046840, Unigene15841_Sample_011046840, Unigene1681_Sample_011046840, …
11	Dilated cardiomyopathy	Unigene10246_Sample_011046840, Unigene10631_Sample_011046840, Unigene1130_Sample_011046840, Unigene11310_Sample_011046840, Unigene11752_Sample_011046840, Unigene1343_Sample_011046840, Unigene134_Sample_011046840, Unigene135_Sample_011046840, Unigene1461_Sample_011046840, Unigene15099_Sample_011046840, Unigene15602_Sample_011046840, Unigene15943_Sample_011046840, Unigene15944_Sample_011046840, Uni…
12	Endocytosis	Unigene1016_Sample_011046840, Unigene10676_Sample_011046840, Unigene10885_Sample_011046840, Unigene10886_Sample_011046840, Unigene1104_Sample_011046840, Unigene1105_Sample_011046840, Unigene11899_Sample_011046840, Unigene12310_Sample_011046840, Unigene1235_Sample_011046840, Unigene12391_Sample_011046840, Unigene14273_Sample_011046840, Unigene14535_Sample_011046840, Unigene14536_Sample_011046840, …
13	Focal adhesion	Unigene10665_Sample_011046840, Unigene10875_Sample_011046840, Unigene10885_Sample_011046840, Unigene10886_Sample_011046840, Unigene10897_Sample_011046840, Unigene1104_Sample_011046840, Unigene1105_Sample_011046840, Unigene1130_Sample_011046840, Unigene12310_Sample_011046840, Unigene12705_Sample_011046840, Unigene12708_Sample_011046840, Unigene13138_Sample_011046840, Unigene13256_Sample_011046840,…
14	Alzheimer's disease	Unigene1175_Sample_011046840, Unigene12869_Sample_011046840, Unigene14611_Sample_011046840, Unigene14613_Sample_011046840, Unigene14615_Sample_011046840, Unigene14617_Sample_011046840, Unigene14618_Sample_011046840, Unigene17039_Sample_011046840, Unigene17040_Sample_011046840, Unigene17245_Sample_011046840, Unigene17246_Sample_011046840, Unigene17511_Sample_011046840, Unigene18438_Sample_01104684…
15	Wnt signaling pathway	Unigene10003_Sample_011046840, Unigene1192_Sample_011046840, Unigene12275_Sample_011046840, Unigene12548_Sample_011046840, Unigene15341_Sample_011046840, Unigene16259_Sample_011046840, Unigene16260_Sample_011046840, Unigene1788_Sample_011046840, Unigene17979_Sample_011046840, Unigene18500_Sample_011046840, Unigene18501_Sample_011046840, Unigene18502_Sample_011046840, Unigene18503_Sample_011046840…
16	Parkinson's disease	Unigene1106_Sample_011046840, Unigene1107_Sample_011046840, Unigene1114_Sample_011046840, Unigene1115_Sample_011046840, Unigene12869_Sample_011046840, Unigene14975_Sample_011046840, Unigene14976_Sample_011046840, Unigene17511_Sample_011046840, Unigene18179_Sample_011046840, Unigene18180_Sample_011046840, Unigene1879_Sample_011046840, Unigene19693_Sample_011046840, Unigene19805_Sample_011046840, U…
17	MAPK signaling pathway	Unigene10885_Sample_011046840, Unigene10886_Sample_011046840, Unigene12240_Sample_011046840, Unigene12241_Sample_011046840, Unigene13456_Sample_011046840, Unigene13457_Sample_011046840, Unigene15026_Sample_011046840, Unigene15692_Sample_011046840, Unigene15693_Sample_011046840, Unigene15694_Sample_011046840, Unigene15975_Sample_011046840, Unigene16052_Sample_011046840, Unigene16172_Sample_0110468…
18	Viral myocarditis	Unigene10246_Sample_011046840, Unigene1343_Sample_011046840, Unigene1461_Sample_011046840, Unigene15602_Sample_011046840, Unigene15943_Sample_011046840, Unigene15944_Sample_011046840, Unigene16054_Sample_011046840, Unigene16076_Sample_011046840, Unigene16179_Sample_011046840, Unigene16917_Sample_011046840, Unigene16918_Sample_011046840, Unigene16996_Sample_011046840, Unigene16999_Sample_011046840…
19	Chemokine signaling pathway	Unigene10885_Sample_011046840, Unigene10886_Sample_011046840, Unigene14039_Sample_011046840, Unigene15341_Sample_011046840, Unigene15975_Sample_011046840, Unigene16234_Sample_011046840, Unigene17951_Sample_011046840, Unigene18500_Sample_011046840, Unigene18501_Sample_011046840, Unigene18502_Sample_011046840, Unigene18503_Sample_011046840, Unigene18504_Sample_011046840, Unigene18505_Sample_0110468…
20	Adherens junction	Unigene10289_Sample_011046840, Unigene10522_Sample_011046840, Unigene1099_Sample_011046840, Unigene1100_Sample_011046840, Unigene1101_Sample_011046840, Unigene11030_Sample_011046840, Unigene11463_Sample_011046840, Unigene11464_Sample_011046840, Unigene11465_Sample_011046840, Unigene11704_Sample_011046840, Unigene118_Sample_011046840, Unigene11925_Sample_011046840, Unigene1192_Sample_011046840, Un…
21	Lysosome	Unigene10341_Sample_011046840, Unigene10618_Sample_011046840, Unigene10832_Sample_011046840, Unigene10963_Sample_011046840, Unigene11463_Sample_011046840, Unigene11464_Sample_011046840, Unigene11465_Sample_011046840, Unigene11814_Sample_011046840, Unigene11993_Sample_011046840, Unigene12903_Sample_011046840, Unigene13245_Sample_011046840, Unigene13719_Sample_011046840, Unigene14257_Sample_0110468…
22	Amoebiasis	Unigene10875_Sample_011046840, Unigene11694_Sample_011046840, Unigene12708_Sample_011046840, Unigene13160_Sample_011046840, Unigene13344_Sample_011046840, Unigene14040_Sample_011046840, Unigene14041_Sample_011046840, Unigene16298_Sample_011046840, Unigene17597_Sample_011046840, Unigene17626_Sample_011046840, Unigene17627_Sample_011046840, Unigene1804_Sample_011046840, Unigene18500_Sample_01104684…
23	Amyotrophic lateral sclerosis (ALS)	Unigene10631_Sample_011046840, Unigene14396_Sample_011046840, Unigene14397_Sample_011046840, Unigene14399_Sample_011046840, Unigene14400_Sample_011046840, Unigene14401_Sample_011046840, Unigene14402_Sample_011046840, Unigene14403_Sample_011046840, Unigene14404_Sample_011046840, Unigene14406_Sample_011046840, Unigene14409_Sample_011046840, Unigene14410_Sample_011046840, Unigene14411_Sample_0110468…
24	RNA degradation	Unigene10_Sample_011046840, Unigene1135_Sample_011046840, Unigene14808_Sample_011046840, Unigene1493_Sample_011046840, Unigene15319_Sample_011046840, Unigene16074_Sample_011046840, Unigene16186_Sample_011046840, Unigene17099_Sample_011046840, Unigene17103_Sample_011046840, Unigene17104_Sample_011046840, Unigene17105_Sample_011046840, Unigene17106_Sample_011046840, Unigene17107_Sample_011046840, U…
25	Ubiquitin mediated proteolysis	Unigene12391_Sample_011046840, Unigene13418_Sample_011046840, Unigene14013_Sample_011046840, Unigene14975_Sample_011046840, Unigene14976_Sample_011046840, Unigene1518_Sample_011046840, Unigene1520_Sample_011046840, Unigene15904_Sample_011046840, Unigene15962_Sample_011046840, Unigene16791_Sample_011046840, Unigene16917_Sample_011046840, Unigene17126_Sample_011046840, Unigene1776_Sample_011046840,…
26	Oxidative phosphorylation	Unigene12869_Sample_011046840, Unigene176_Sample_011046840, Unigene18794_Sample_011046840, Unigene1879_Sample_011046840, Unigene19805_Sample_011046840, Unigene19915_Sample_011046840, Unigene2500_Sample_011046840, Unigene3670_Sample_011046840, Unigene4867_Sample_011046840, Unigene5197_Sample_011046840, Unigene537_Sample_011046840, Unigene6038_Sample_011046840, Unigene6039_Sample_011046840, Unigene…
27	Riboflavin metabolism	Unigene10289_Sample_011046840, Unigene10522_Sample_011046840, Unigene11463_Sample_011046840, Unigene11464_Sample_011046840, Unigene11465_Sample_011046840, Unigene1213_Sample_011046840, Unigene12487_Sample_011046840, Unigene12488_Sample_011046840, Unigene13270_Sample_011046840, Unigene13368_Sample_011046840, Unigene13369_Sample_011046840, Unigene1475_Sample_011046840, Unigene15862_Sample_011046840…
28	Cell cycle	Unigene11658_Sample_011046840, Unigene1192_Sample_011046840, Unigene1494_Sample_011046840, Unigene1502_Sample_011046840, Unigene1520_Sample_011046840, Unigene16791_Sample_011046840, Unigene1794_Sample_011046840, Unigene1808_Sample_011046840, Unigene18329_Sample_011046840, Unigene2399_Sample_011046840, Unigene2775_Sample_011046840, Unigene2833_Sample_011046840, Unigene2857_Sample_011046840, Unigen…
29	Axon guidance	Unigene10897_Sample_011046840, Unigene11704_Sample_011046840, Unigene12062_Sample_011046840, Unigene12310_Sample_011046840, Unigene12368_Sample_011046840, Unigene14561_Sample_011046840, Unigene14562_Sample_011046840, Unigene15138_Sample_011046840, Unigene15341_Sample_011046840, Unigene17245_Sample_011046840, Unigene17246_Sample_011046840, Unigene17452_Sample_011046840, Unigene17515_Sample_0110468…
30	Gastric acid secretion	Unigene10152_Sample_011046840, Unigene10788_Sample_011046840, Unigene11340_Sample_011046840, Unigene11341_Sample_011046840, Unigene12705_Sample_011046840, Unigene13138_Sample_011046840, Unigene14132_Sample_011046840, Unigene14611_Sample_011046840, Unigene14613_Sample_011046840, Unigene14615_Sample_011046840, Unigene14617_Sample_011046840, Unigene14618_Sample_011046840, Unigene14619_Sample_0110468…
31	Phagosome	Unigene10398_Sample_011046840, Unigene10399_Sample_011046840, Unigene1104_Sample_011046840, Unigene1105_Sample_011046840, Unigene1130_Sample_011046840, Unigene11993_Sample_011046840, Unigene12263_Sample_011046840, Unigene1235_Sample_011046840, Unigene12644_Sample_011046840, Unigene12645_Sample_011046840, Unigene13098_Sample_011046840, Unigene14255_Sample_011046840, Unigene1681_Sample_011046840, U…
32	Calcium signaling pathway	Unigene11310_Sample_011046840, Unigene11695_Sample_011046840, Unigene12070_Sample_011046840, Unigene12705_Sample_011046840, Unigene13138_Sample_011046840, Unigene13845_Sample_011046840, Unigene14132_Sample_011046840, Unigene14611_Sample_011046840, Unigene14613_Sample_011046840, Unigene14615_Sample_011046840, Unigene14616_Sample_011046840, Unigene14617_Sample_011046840, Unigene14618_Sample_0110468…
33	Phosphatidylinositol signaling system	Unigene1104_Sample_011046840, Unigene1105_Sample_011046840, Unigene13137_Sample_011046840, Unigene13490_Sample_011046840, Unigene13599_Sample_011046840, Unigene14611_Sample_011046840, Unigene14613_Sample_011046840, Unigene14615_Sample_011046840, Unigene14616_Sample_011046840, Unigene14617_Sample_011046840, Unigene14618_Sample_011046840, Unigene14747_Sample_011046840, Unigene15599_Sample_011046840…
34	Pancreatic secretion	Unigene10152_Sample_011046840, Unigene10788_Sample_011046840, Unigene11340_Sample_011046840, Unigene11341_Sample_011046840, Unigene11695_Sample_011046840, Unigene13082_Sample_011046840, Unigene14289_Sample_011046840, Unigene14290_Sample_011046840, Unigene14291_Sample_011046840, Unigene14292_Sample_011046840, Unigene14611_Sample_011046840, Unigene14613_Sample_011046840, Unigene14615_Sample_0110468…
35	Lysine degradation	Unigene13485_Sample_011046840, Unigene13826_Sample_011046840, Unigene15453_Sample_011046840, Unigene15454_Sample_011046840, Unigene15787_Sample_011046840, Unigene16015_Sample_011046840, Unigene16042_Sample_011046840, Unigene17005_Sample_011046840, Unigene17667_Sample_011046840, Unigene17668_Sample_011046840, Unigene17934_Sample_011046840, Unigene18298_Sample_011046840, Unigene18299_Sample_0110468…
36	GnRH signaling pathway	Unigene10885_Sample_011046840, Unigene10886_Sample_011046840, Unigene13973_Sample_011046840, Unigene13974_Sample_011046840, Unigene14611_Sample_011046840, Unigene14613_Sample_011046840, Unigene14615_Sample_011046840, Unigene14617_Sample_011046840, Unigene14618_Sample_011046840, Unigene14636_Sample_011046840, Unigene14637_Sample_011046840, Unigene14638_Sample_011046840, Unigene15026_Sample_0110468…
37	Neurotrophin signaling pathway	Unigene10885_Sample_011046840, Unigene10886_Sample_011046840, Unigene165_Sample_011046840, Unigene16669_Sample_011046840, Unigene16670_Sample_011046840, Unigene17681_Sample_011046840, Unigene17951_Sample_011046840, Unigene18641_Sample_011046840, Unigene18704_Sample_011046840, Unigene18742_Sample_011046840, Unigene1901_Sample_011046840, Unigene2101_Sample_011046840, Unigene2102_Sample_011046840, U…
38	Peroxisome	Unigene11724_Sample_011046840, Unigene1209_Sample_011046840, Unigene1211_Sample_011046840, Unigene12689_Sample_011046840, Unigene12690_Sample_011046840, Unigene13265_Sample_011046840, Unigene14780_Sample_011046840, Unigene15583_Sample_011046840, Unigene16959_Sample_011046840, Unigene16960_Sample_011046840, Unigene17192_Sample_011046840, Unigene17193_Sample_011046840, Unigene17194_Sample_011046840…
39	Bacterial invasion of epithelial cells	Unigene1106_Sample_011046840, Unigene1107_Sample_011046840, Unigene1114_Sample_011046840, Unigene1115_Sample_011046840, Unigene1130_Sample_011046840, Unigene12310_Sample_011046840, Unigene14039_Sample_011046840, Unigene16234_Sample_011046840, Unigene17951_Sample_011046840, Unigene18633_Sample_011046840, Unigene18634_Sample_011046840, Unigene18742_Sample_011046840, Unigene18971_Sample_011046840, U…
40	Leukocyte transendothelial migration	Unigene1099_Sample_011046840, Unigene1100_Sample_011046840, Unigene1101_Sample_011046840, Unigene12310_Sample_011046840, Unigene13179_Sample_011046840, Unigene14039_Sample_011046840, Unigene15045_Sample_011046840, Unigene15172_Sample_011046840, Unigene15341_Sample_011046840, Unigene17951_Sample_011046840, Unigene18641_Sample_011046840, Unigene18742_Sample_011046840, Unigene2124_Sample_011046840, …
41	Shigellosis	Unigene1130_Sample_011046840, Unigene11750_Sample_011046840, Unigene15341_Sample_011046840, Unigene16234_Sample_011046840, Unigene17951_Sample_011046840, Unigene17990_Sample_011046840, Unigene17991_Sample_011046840, Unigene18633_Sample_011046840, Unigene18634_Sample_011046840, Unigene18641_Sample_011046840, Unigene18971_Sample_011046840, Unigene18973_Sample_011046840, Unigene1902_Sample_011046840…
42	Glycerophospholipid metabolism	Unigene10818_Sample_011046840, Unigene11149_Sample_011046840, Unigene11286_Sample_011046840, Unigene11287_Sample_011046840, Unigene14317_Sample_011046840, Unigene15166_Sample_011046840, Unigene16444_Sample_011046840, Unigene16445_Sample_011046840, Unigene17366_Sample_011046840, Unigene17367_Sample_011046840, Unigene17937_Sample_011046840, Unigene17938_Sample_011046840, Unigene18404_Sample_0110468…
43	Insulin signaling pathway	Unigene10665_Sample_011046840, Unigene10885_Sample_011046840, Unigene10886_Sample_011046840, Unigene118_Sample_011046840, Unigene1415_Sample_011046840, Unigene14366_Sample_011046840, Unigene14367_Sample_011046840, Unigene15010_Sample_011046840, Unigene15011_Sample_011046840, Unigene165_Sample_011046840, Unigene17951_Sample_011046840, Unigene18021_Sample_011046840, Unigene18704_Sample_011046840, U…
44	T cell receptor signaling pathway	Unigene10289_Sample_011046840, Unigene10885_Sample_011046840, Unigene10886_Sample_011046840, Unigene10897_Sample_011046840, Unigene17951_Sample_011046840, Unigene18641_Sample_011046840, Unigene18742_Sample_011046840, Unigene1901_Sample_011046840, Unigene2101_Sample_011046840, Unigene2102_Sample_011046840, Unigene2103_Sample_011046840, Unigene2104_Sample_011046840, Unigene3026_Sample_011046840, Un…
45	Gap junction	Unigene10885_Sample_011046840, Unigene10886_Sample_011046840, Unigene12263_Sample_011046840, Unigene14611_Sample_011046840, Unigene14613_Sample_011046840, Unigene14615_Sample_011046840, Unigene14617_Sample_011046840, Unigene14618_Sample_011046840, Unigene1502_Sample_011046840, Unigene16669_Sample_011046840, Unigene16670_Sample_011046840, Unigene18500_Sample_011046840, Unigene18501_Sample_01104684…
46	B cell receptor signaling pathway	Unigene10289_Sample_011046840, Unigene10885_Sample_011046840, Unigene10886_Sample_011046840, Unigene12354_Sample_011046840, Unigene13609_Sample_011046840, Unigene16127_Sample_011046840, Unigene16128_Sample_011046840, Unigene16129_Sample_011046840, Unigene18742_Sample_011046840, Unigene2101_Sample_011046840, Unigene2102_Sample_011046840, Unigene2103_Sample_011046840, Unigene2104_Sample_011046840, …
47	Purine metabolism	Unigene10343_Sample_011046840, Unigene10344_Sample_011046840, Unigene1112_Sample_011046840, Unigene11425_Sample_011046840, Unigene12891_Sample_011046840, Unigene1314_Sample_011046840, Unigene13270_Sample_011046840, Unigene14127_Sample_011046840, Unigene15289_Sample_011046840, Unigene15862_Sample_011046840, Unigene15863_Sample_011046840, Unigene15864_Sample_011046840, Unigene15865_Sample_011046840…
48	Renal cell carcinoma	Unigene10885_Sample_011046840, Unigene10886_Sample_011046840, Unigene10897_Sample_011046840, Unigene11632_Sample_011046840, Unigene12310_Sample_011046840, Unigene15317_Sample_011046840, Unigene165_Sample_011046840, Unigene17245_Sample_011046840, Unigene17246_Sample_011046840, Unigene17951_Sample_011046840, Unigene18742_Sample_011046840, Unigene4182_Sample_011046840, Unigene4875_Sample_011046840, …
49	Neuroactive ligand-receptor interaction	Unigene12070_Sample_011046840, Unigene13973_Sample_011046840, Unigene13974_Sample_011046840, Unigene14636_Sample_011046840, Unigene14637_Sample_011046840, Unigene14638_Sample_011046840, Unigene15741_Sample_011046840, Unigene16164_Sample_011046840, Unigene162_Sample_011046840, Unigene1966_Sample_011046840, Unigene1973_Sample_011046840, Unigene2271_Sample_011046840, Unigene2351_Sample_011046840, Un…
50	Long-term potentiation	Unigene10665_Sample_011046840, Unigene13179_Sample_011046840, Unigene14611_Sample_011046840, Unigene14613_Sample_011046840, Unigene14615_Sample_011046840, Unigene14617_Sample_011046840, Unigene14618_Sample_011046840, Unigene18500_Sample_011046840, Unigene18501_Sample_011046840, Unigene18502_Sample_011046840, Unigene18503_Sample_011046840, Unigene18504_Sample_011046840, Unigene18505_Sample_0110468…
51	ECM-receptor interaction	Unigene10875_Sample_011046840, Unigene1130_Sample_011046840, Unigene11584_Sample_011046840, Unigene12708_Sample_011046840, Unigene13256_Sample_011046840, Unigene13344_Sample_011046840, Unigene134_Sample_011046840, Unigene135_Sample_011046840, Unigene14463_Sample_011046840, Unigene14905_Sample_011046840, Unigene15099_Sample_011046840, Unigene16298_Sample_011046840, Unigene18760_Sample_011046840, U…
52	Chronic myeloid leukemia	Unigene10885_Sample_011046840, Unigene10886_Sample_011046840, Unigene1192_Sample_011046840, Unigene15172_Sample_011046840, Unigene17951_Sample_011046840, Unigene17979_Sample_011046840, Unigene18742_Sample_011046840, Unigene1881_Sample_011046840, Unigene2101_Sample_011046840, Unigene2102_Sample_011046840, Unigene2103_Sample_011046840, Unigene2104_Sample_011046840, Unigene6299_Sample_011046840, Uni…
53	Melanogenesis	Unigene10003_Sample_011046840, Unigene12488_Sample_011046840, Unigene16259_Sample_011046840, Unigene16260_Sample_011046840, Unigene1788_Sample_011046840, Unigene18500_Sample_011046840, Unigene18501_Sample_011046840, Unigene18502_Sample_011046840, Unigene18503_Sample_011046840, Unigene18504_Sample_011046840, Unigene18505_Sample_011046840, Unigene18506_Sample_011046840, Unigene18507_Sample_01104684…
54	mTOR signaling pathway	Unigene1234_Sample_011046840, Unigene14779_Sample_011046840, Unigene15010_Sample_011046840, Unigene15011_Sample_011046840, Unigene17245_Sample_011046840, Unigene17246_Sample_011046840, Unigene18021_Sample_011046840, Unigene18742_Sample_011046840, Unigene2291_Sample_011046840, Unigene2310_Sample_011046840, Unigene2909_Sample_011046840, Unigene5320_Sample_011046840, Unigene539_Sample_011046840, Uni…
55	Glycerolipid metabolism	Unigene10577_Sample_011046840, Unigene10818_Sample_011046840, Unigene12058_Sample_011046840, Unigene12059_Sample_011046840, Unigene13518_Sample_011046840, Unigene13519_Sample_011046840, Unigene13520_Sample_011046840, Unigene13521_Sample_011046840, Unigene13522_Sample_011046840, Unigene14317_Sample_011046840, Unigene15467_Sample_011046840, Unigene16042_Sample_011046840, Unigene17937_Sample_0110468…
56	Small cell lung cancer	Unigene1130_Sample_011046840, Unigene12708_Sample_011046840, Unigene134_Sample_011046840, Unigene135_Sample_011046840, Unigene15099_Sample_011046840, Unigene16298_Sample_011046840, Unigene17511_Sample_011046840, Unigene18742_Sample_011046840, Unigene2101_Sample_011046840, Unigene2102_Sample_011046840, Unigene2103_Sample_011046840, Unigene2104_Sample_011046840, Unigene2124_Sample_011046840, Unigen…
57	Progesterone-mediated oocyte maturation	Unigene1502_Sample_011046840, Unigene1520_Sample_011046840, Unigene16791_Sample_011046840, Unigene1794_Sample_011046840, Unigene18329_Sample_011046840, Unigene18641_Sample_011046840, Unigene18742_Sample_011046840, Unigene2399_Sample_011046840, Unigene3073_Sample_011046840, Unigene4922_Sample_011046840, Unigene5509_Sample_011046840, Unigene6310_Sample_011046840, Unigene6640_Sample_011046840, Unige…
58	Oocyte meiosis	Unigene10665_Sample_011046840, Unigene14611_Sample_011046840, Unigene14613_Sample_011046840, Unigene14615_Sample_011046840, Unigene14617_Sample_011046840, Unigene14618_Sample_011046840, Unigene1502_Sample_011046840, Unigene1520_Sample_011046840, Unigene16791_Sample_011046840, Unigene1794_Sample_011046840, Unigene18329_Sample_011046840, Unigene18641_Sample_011046840, Unigene2233_Sample_011046840, …
59	Cell adhesion molecules (CAMs)	Unigene1130_Sample_011046840, Unigene12118_Sample_011046840, Unigene12354_Sample_011046840, Unigene12356_Sample_011046840, Unigene12487_Sample_011046840, Unigene134_Sample_011046840, Unigene135_Sample_011046840, Unigene13609_Sample_011046840, Unigene15099_Sample_011046840, Unigene17974_Sample_011046840, Unigene18971_Sample_011046840, Unigene18973_Sample_011046840, Unigene18983_Sample_011046840, U…
60	MAPK signaling pathway - fly	Unigene101_Sample_011046840, Unigene102_Sample_011046840, Unigene103_Sample_011046840, Unigene104_Sample_011046840, Unigene10885_Sample_011046840, Unigene10886_Sample_011046840, Unigene1148_Sample_011046840, Unigene1149_Sample_011046840, Unigene11899_Sample_011046840, Unigene14968_Sample_011046840, Unigene14969_Sample_011046840, Unigene2179_Sample_011046840, Unigene2180_Sample_011046840, Unigene4…
61	Tyrosine metabolism	Unigene10090_Sample_011046840, Unigene11644_Sample_011046840, Unigene11645_Sample_011046840, Unigene1202_Sample_011046840, Unigene1203_Sample_011046840, Unigene12488_Sample_011046840, Unigene13098_Sample_011046840, Unigene16546_Sample_011046840, Unigene17335_Sample_011046840, Unigene2250_Sample_011046840, Unigene259_Sample_011046840, Unigene3031_Sample_011046840, Unigene332_Sample_011046840, Unig…
62	Prostate cancer	Unigene10885_Sample_011046840, Unigene10886_Sample_011046840, Unigene1202_Sample_011046840, Unigene1203_Sample_011046840, Unigene17335_Sample_011046840, Unigene18021_Sample_011046840, Unigene18742_Sample_011046840, Unigene2101_Sample_011046840, Unigene2102_Sample_011046840, Unigene2103_Sample_011046840, Unigene2104_Sample_011046840, Unigene5320_Sample_011046840, Unigene8183_Sample_011046840, Unig…
63	TGF-beta signaling pathway	Unigene1192_Sample_011046840, Unigene12391_Sample_011046840, Unigene14535_Sample_011046840, Unigene14536_Sample_011046840, Unigene1494_Sample_011046840, Unigene15341_Sample_011046840, Unigene1808_Sample_011046840, Unigene20256_Sample_011046840, Unigene2775_Sample_011046840, Unigene2833_Sample_011046840, Unigene2857_Sample_011046840, Unigene6008_Sample_011046840, Unigene6009_Sample_011046840, Unig…
64	Chagas disease	Unigene10398_Sample_011046840, Unigene10399_Sample_011046840, Unigene15026_Sample_011046840, Unigene16285_Sample_011046840, Unigene18500_Sample_011046840, Unigene18501_Sample_011046840, Unigene18502_Sample_011046840, Unigene18503_Sample_011046840, Unigene18504_Sample_011046840, Unigene18505_Sample_011046840, Unigene18506_Sample_011046840, Unigene18507_Sample_011046840, Unigene18641_Sample_0110468…
65	Salivary secretion	Unigene10152_Sample_011046840, Unigene10788_Sample_011046840, Unigene13082_Sample_011046840, Unigene14611_Sample_011046840, Unigene14613_Sample_011046840, Unigene14615_Sample_011046840, Unigene14617_Sample_011046840, Unigene14618_Sample_011046840, Unigene14619_Sample_011046840, Unigene176_Sample_011046840, Unigene18500_Sample_011046840, Unigene18501_Sample_011046840, Unigene18502_Sample_011046840…
66	Inositol phosphate metabolism	Unigene1104_Sample_011046840, Unigene1105_Sample_011046840, Unigene13137_Sample_011046840, Unigene13490_Sample_011046840, Unigene13599_Sample_011046840, Unigene14747_Sample_011046840, Unigene15599_Sample_011046840, Unigene15600_Sample_011046840, Unigene16627_Sample_011046840, Unigene18500_Sample_011046840, Unigene18501_Sample_011046840, Unigene18502_Sample_011046840, Unigene18503_Sample_011046840…
67	Notch signaling pathway	Unigene10250_Sample_011046840, Unigene10754_Sample_011046840, Unigene15576_Sample_011046840, Unigene15577_Sample_011046840, Unigene15578_Sample_011046840, Unigene16214_Sample_011046840, Unigene17979_Sample_011046840, Unigene18342_Sample_011046840, Unigene18344_Sample_011046840, Unigene18804_Sample_011046840, Unigene18805_Sample_011046840, Unigene2157_Sample_011046840, Unigene2390_Sample_011046840…
68	Long-term depression	Unigene14611_Sample_011046840, Unigene14613_Sample_011046840, Unigene14615_Sample_011046840, Unigene14617_Sample_011046840, Unigene14618_Sample_011046840, Unigene18500_Sample_011046840, Unigene18501_Sample_011046840, Unigene18502_Sample_011046840, Unigene18503_Sample_011046840, Unigene18504_Sample_011046840, Unigene18505_Sample_011046840, Unigene18506_Sample_011046840, Unigene18507_Sample_0110468…
69	Pathogenic Escherichia coli infection	Unigene12263_Sample_011046840, Unigene13885_Sample_011046840, Unigene15341_Sample_011046840, Unigene18513_Sample_011046840, Unigene18520_Sample_011046840, Unigene2241_Sample_011046840, Unigene5385_Sample_011046840, Unigene6008_Sample_011046840, Unigene6009_Sample_011046840, Unigene6318_Sample_011046840, Unigene6319_Sample_011046840, Unigene6762_Sample_011046840, Unigene6763_Sample_011046840, Unig…
70	ErbB signaling pathway	Unigene10885_Sample_011046840, Unigene10886_Sample_011046840, Unigene10897_Sample_011046840, Unigene15026_Sample_011046840, Unigene17951_Sample_011046840, Unigene18742_Sample_011046840, Unigene2124_Sample_011046840, Unigene2125_Sample_011046840, Unigene2126_Sample_011046840, Unigene2127_Sample_011046840, Unigene4875_Sample_011046840, Unigene6299_Sample_011046840, Unigene8703_Sample_011046840, Uni…
71	Colorectal cancer	Unigene1192_Sample_011046840, Unigene148_Sample_011046840, Unigene18515_Sample_011046840, Unigene18516_Sample_011046840, Unigene18742_Sample_011046840, Unigene1995_Sample_011046840, Unigene48_Sample_011046840, Unigene49_Sample_011046840, Unigene50_Sample_011046840, Unigene51_Sample_011046840, Unigene7089_Sample_011046840, Unigene8703_Sample_011046840, Unigene8704_Sample_011046840, Unigene8705_Sam…
72	Hematopoietic cell lineage	Unigene1130_Sample_011046840, Unigene12354_Sample_011046840, Unigene13098_Sample_011046840, Unigene134_Sample_011046840, Unigene135_Sample_011046840, Unigene13609_Sample_011046840, Unigene15099_Sample_011046840, Unigene16128_Sample_011046840, Unigene16129_Sample_011046840, Unigene18971_Sample_011046840, Unigene18973_Sample_011046840, Unigene2250_Sample_011046840, Unigene332_Sample_011046840, Unig…
73	Adipocytokine signaling pathway	Unigene1415_Sample_011046840, Unigene14366_Sample_011046840, Unigene14367_Sample_011046840, Unigene18704_Sample_011046840, Unigene1901_Sample_011046840, Unigene2101_Sample_011046840, Unigene2102_Sample_011046840, Unigene2103_Sample_011046840, Unigene2104_Sample_011046840, Unigene2909_Sample_011046840, Unigene3026_Sample_011046840, Unigene5205_Sample_011046840, Unigene539_Sample_011046840, Unigene…
74	Nucleotide excision repair	Unigene16166_Sample_011046840, Unigene1724_Sample_011046840, Unigene17600_Sample_011046840, Unigene17601_Sample_011046840, Unigene1777_Sample_011046840, Unigene18334_Sample_011046840, Unigene18335_Sample_011046840, Unigene18485_Sample_011046840, Unigene18758_Sample_011046840, Unigene2870_Sample_011046840, Unigene5057_Sample_011046840, Unigene5600_Sample_011046840, Unigene5688_Sample_011046840, Un…
75	RIG-I-like receptor signaling pathway	Unigene14653_Sample_011046840, Unigene14654_Sample_011046840, Unigene14655_Sample_011046840, Unigene14656_Sample_011046840, Unigene14658_Sample_011046840, Unigene14659_Sample_011046840, Unigene14660_Sample_011046840, Unigene14661_Sample_011046840, Unigene14662_Sample_011046840, Unigene16427_Sample_011046840, Unigene1684_Sample_011046840, Unigene18641_Sample_011046840, Unigene2101_Sample_011046840…
76	Fc gamma R-mediated phagocytosis	Unigene10818_Sample_011046840, Unigene1104_Sample_011046840, Unigene1105_Sample_011046840, Unigene16234_Sample_011046840, Unigene17145_Sample_011046840, Unigene17951_Sample_011046840, Unigene18742_Sample_011046840, Unigene1901_Sample_011046840, Unigene1902_Sample_011046840, Unigene2628_Sample_011046840, Unigene2962_Sample_011046840, Unigene3026_Sample_011046840, Unigene4980_Sample_011046840, Unig…
77	Jak-STAT signaling pathway	Unigene10289_Sample_011046840, Unigene10885_Sample_011046840, Unigene10886_Sample_011046840, Unigene12891_Sample_011046840, Unigene13098_Sample_011046840, Unigene16015_Sample_011046840, Unigene18742_Sample_011046840, Unigene2250_Sample_011046840, Unigene2528_Sample_011046840, Unigene332_Sample_011046840, Unigene333_Sample_011046840, Unigene4177_Sample_011046840, Unigene6563_Sample_011046840, Unig…
78	Endometrial cancer	Unigene10885_Sample_011046840, Unigene10886_Sample_011046840, Unigene148_Sample_011046840, Unigene18021_Sample_011046840, Unigene18515_Sample_011046840, Unigene18516_Sample_011046840, Unigene18742_Sample_011046840, Unigene1995_Sample_011046840, Unigene5320_Sample_011046840, Unigene8703_Sample_011046840, Unigene8704_Sample_011046840, Unigene8705_Sample_011046840, Unigene8706_Sample_011046840, Unig…
79	Aminoacyl-tRNA biosynthesis	Unigene14281_Sample_011046840, Unigene14432_Sample_011046840, Unigene14488_Sample_011046840, Unigene14772_Sample_011046840, Unigene1572_Sample_011046840, Unigene16028_Sample_011046840, Unigene16029_Sample_011046840, Unigene16724_Sample_011046840, Unigene178_Sample_011046840, Unigene18019_Sample_011046840, Unigene18127_Sample_011046840, Unigene18819_Sample_011046840, Unigene1919_Sample_011046840, …
80	Basal cell carcinoma	Unigene10003_Sample_011046840, Unigene16259_Sample_011046840, Unigene16260_Sample_011046840, Unigene1788_Sample_011046840, Unigene18515_Sample_011046840, Unigene18516_Sample_011046840, Unigene18918_Sample_011046840, Unigene18919_Sample_011046840, Unigene19667_Sample_011046840, Unigene1970_Sample_011046840, Unigene1995_Sample_011046840, Unigene2856_Sample_011046840, Unigene2863_Sample_011046840, U…
81	Pancreatic cancer	Unigene1192_Sample_011046840, Unigene17245_Sample_011046840, Unigene17246_Sample_011046840, Unigene18742_Sample_011046840, Unigene2101_Sample_011046840, Unigene2102_Sample_011046840, Unigene2103_Sample_011046840, Unigene2104_Sample_011046840, Unigene5059_Sample_011046840, Unigene7089_Sample_011046840, Unigene8703_Sample_011046840, Unigene8704_Sample_011046840, Unigene8705_Sample_011046840, Unigen…
82	Natural killer cell mediated cytotoxicity	Unigene10289_Sample_011046840, Unigene10885_Sample_011046840, Unigene10886_Sample_011046840, Unigene18742_Sample_011046840, Unigene4980_Sample_011046840, Unigene6563_Sample_011046840, Unigene6564_Sample_011046840, Unigene855_Sample_011046840, Unigene8703_Sample_011046840, Unigene8704_Sample_011046840, Unigene8705_Sample_011046840, Unigene8706_Sample_011046840, Unigene8707_Sample_011046840, Unigen…
83	PPAR signaling pathway	Unigene118_Sample_011046840, Unigene12010_Sample_011046840, Unigene12058_Sample_011046840, Unigene12059_Sample_011046840, Unigene13518_Sample_011046840, Unigene13519_Sample_011046840, Unigene13520_Sample_011046840, Unigene13521_Sample_011046840, Unigene13522_Sample_011046840, Unigene14842_Sample_011046840, Unigene14843_Sample_011046840, Unigene15583_Sample_011046840, Unigene18021_Sample_011046840…
84	Acute myeloid leukemia	Unigene10885_Sample_011046840, Unigene10886_Sample_011046840, Unigene18742_Sample_011046840, Unigene2101_Sample_011046840, Unigene2102_Sample_011046840, Unigene2103_Sample_011046840, Unigene2104_Sample_011046840, Unigene7469_Sample_011046840, Unigene8703_Sample_011046840, Unigene8704_Sample_011046840, Unigene8705_Sample_011046840, Unigene8706_Sample_011046840, Unigene8707_Sample_011046840, Unigen…
85	VEGF signaling pathway	Unigene14039_Sample_011046840, Unigene17145_Sample_011046840, Unigene18641_Sample_011046840, Unigene18742_Sample_011046840, Unigene1955_Sample_011046840, Unigene2124_Sample_011046840, Unigene2125_Sample_011046840, Unigene2126_Sample_011046840, Unigene2127_Sample_011046840, Unigene7780_Sample_011046840, Unigene8703_Sample_011046840, Unigene8704_Sample_011046840, Unigene8705_Sample_011046840, Unige…
86	Epithelial cell signaling in Helicobacter pylori infection	Unigene10522_Sample_011046840, Unigene12310_Sample_011046840, Unigene15026_Sample_011046840, Unigene16249_Sample_011046840, Unigene17990_Sample_011046840, Unigene18641_Sample_011046840, Unigene2101_Sample_011046840, Unigene2102_Sample_011046840, Unigene2103_Sample_011046840, Unigene2104_Sample_011046840, Unigene6506_Sample_011046840, Unigene6563_Sample_011046840, Unigene6564_Sample_011046840, Uni…
87	Phototransduction - fly	Unigene11695_Sample_011046840, Unigene14611_Sample_011046840, Unigene14613_Sample_011046840, Unigene14615_Sample_011046840, Unigene14616_Sample_011046840, Unigene14617_Sample_011046840, Unigene18500_Sample_011046840, Unigene18501_Sample_011046840, Unigene18502_Sample_011046840, Unigene18503_Sample_011046840, Unigene18504_Sample_011046840, Unigene18505_Sample_011046840, Unigene18506_Sample_0110468…
88	Toll-like receptor signaling pathway	Unigene11993_Sample_011046840, Unigene15026_Sample_011046840, Unigene15138_Sample_011046840, Unigene18641_Sample_011046840, Unigene18742_Sample_011046840, Unigene2101_Sample_011046840, Unigene2102_Sample_011046840, Unigene2103_Sample_011046840, Unigene2104_Sample_011046840, Unigene2221_Sample_011046840, Unigene2656_Sample_011046840, Unigene3026_Sample_011046840, Unigene400_Sample_011046840, Unige…
89	N-Glycan biosynthesis	Unigene15841_Sample_011046840, Unigene16063_Sample_011046840, Unigene16118_Sample_011046840, Unigene17489_Sample_011046840, Unigene17490_Sample_011046840, Unigene17491_Sample_011046840, Unigene17492_Sample_011046840, Unigene17595_Sample_011046840, Unigene17596_Sample_011046840, Unigene17946_Sample_011046840, Unigene18462_Sample_011046840, Unigene18917_Sample_011046840, Unigene4958_Sample_01104684…
90	Cytosolic DNA-sensing pathway	Unigene1175_Sample_011046840, Unigene14653_Sample_011046840, Unigene14654_Sample_011046840, Unigene14655_Sample_011046840, Unigene14656_Sample_011046840, Unigene14658_Sample_011046840, Unigene14659_Sample_011046840, Unigene14660_Sample_011046840, Unigene14661_Sample_011046840, Unigene14662_Sample_011046840, Unigene15289_Sample_011046840, Unigene2101_Sample_011046840, Unigene2102_Sample_011046840,…
91	Dorso-ventral axis formation	Unigene10250_Sample_011046840, Unigene10885_Sample_011046840, Unigene10886_Sample_011046840, Unigene1265_Sample_011046840, Unigene1266_Sample_011046840, Unigene18342_Sample_011046840, Unigene18344_Sample_011046840, Unigene4182_Sample_011046840, Unigene6473_Sample_011046840, Unigene8239_Sample_011046840, Unigene8703_Sample_011046840, Unigene8704_Sample_011046840, Unigene8705_Sample_011046840, Unig…
92	Pyruvate metabolism	Unigene12147_Sample_011046840, Unigene15467_Sample_011046840, Unigene1560_Sample_011046840, Unigene16042_Sample_011046840, Unigene17322_Sample_011046840, Unigene18298_Sample_011046840, Unigene18299_Sample_011046840, Unigene19_Sample_011046840, Unigene2099_Sample_011046840, Unigene2331_Sample_011046840, Unigene6764_Sample_011046840, Unigene6765_Sample_011046840, Unigene7420_Sample_011046840, Unige…
93	Vasopressin-regulated water reabsorption	Unigene10676_Sample_011046840, Unigene11513_Sample_011046840, Unigene1158_Sample_011046840, Unigene119_Sample_011046840, Unigene16290_Sample_011046840, Unigene16291_Sample_011046840, Unigene16292_Sample_011046840, Unigene16293_Sample_011046840, Unigene17665_Sample_011046840, Unigene641_Sample_011046840, Unigene6715_Sample_011046840, Unigene6716_Sample_011046840, Unigene8183_Sample_011046840, Unig…
94	Fc epsilon RI signaling pathway	Unigene10885_Sample_011046840, Unigene10886_Sample_011046840, Unigene15026_Sample_011046840, Unigene18641_Sample_011046840, Unigene18742_Sample_011046840, Unigene1901_Sample_011046840, Unigene3026_Sample_011046840, Unigene4980_Sample_011046840, Unigene6745_Sample_011046840, Unigene8703_Sample_011046840, Unigene8704_Sample_011046840, Unigene8705_Sample_011046840, Unigene8706_Sample_011046840, Unig…
95	Thyroid cancer	Unigene11899_Sample_011046840, Unigene1205_Sample_011046840, Unigene15602_Sample_011046840, Unigene16995_Sample_011046840, Unigene16997_Sample_011046840, Unigene16998_Sample_011046840, Unigene8703_Sample_011046840, Unigene8704_Sample_011046840, Unigene8705_Sample_011046840, Unigene8706_Sample_011046840, Unigene8707_Sample_011046840, Unigene9374_Sample_011046840, Unigene9375_Sample_011046840, Unig…
96	Cysteine and methionine metabolism	Unigene10948_Sample_011046840, Unigene10949_Sample_011046840, Unigene11644_Sample_011046840, Unigene11645_Sample_011046840, Unigene17974_Sample_011046840, Unigene239_Sample_011046840, Unigene240_Sample_011046840, Unigene2474_Sample_011046840, Unigene2717_Sample_011046840, Unigene4233_Sample_011046840, Unigene6471_Sample_011046840, Unigene8537_Sample_011046840, Unigene8575_Sample_011046840
97	Tryptophan metabolism	Unigene12388_Sample_011046840, Unigene13826_Sample_011046840, Unigene16042_Sample_011046840, Unigene18298_Sample_011046840, Unigene18299_Sample_011046840, Unigene20308_Sample_011046840, Unigene2908_Sample_011046840, Unigene3572_Sample_011046840, Unigene3856_Sample_011046840, Unigene552_Sample_011046840, Unigene698_Sample_011046840, Unigene727_Sample_011046840, Unigene9013_Sample_011046840
98	Phototransduction	Unigene12216_Sample_011046840, Unigene15975_Sample_011046840, Unigene17207_Sample_011046840, Unigene17934_Sample_011046840, Unigene18100_Sample_011046840, Unigene18101_Sample_011046840, Unigene18537_Sample_011046840, Unigene4666_Sample_011046840, Unigene4667_Sample_011046840, Unigene4884_Sample_011046840, Unigene5512_Sample_011046840, Unigene8088_Sample_011046840, Unigene8537_Sample_011046840
99	Aldosterone-regulated sodium reabsorption	Unigene10152_Sample_011046840, Unigene14619_Sample_011046840, Unigene176_Sample_011046840, Unigene18021_Sample_011046840, Unigene18704_Sample_011046840, Unigene18742_Sample_011046840, Unigene5320_Sample_011046840, Unigene8703_Sample_011046840, Unigene8704_Sample_011046840, Unigene8705_Sample_011046840, Unigene8706_Sample_011046840, Unigene8707_Sample_011046840, Unigene995_Sample_011046840
100	Glycosylphosphatidylinositol(GPI)-anchor biosynthesis	Unigene1051_Sample_011046840, Unigene1052_Sample_011046840, Unigene1053_Sample_011046840, Unigene1054_Sample_011046840, Unigene1055_Sample_011046840, Unigene1056_Sample_011046840, Unigene14050_Sample_011046840, Unigene14051_Sample_011046840, Unigene14052_Sample_011046840, Unigene14053_Sample_011046840, Unigene16862_Sample_011046840, Unigene5303_Sample_011046840, Unigene5304_Sample_011046840
101	Amino sugar and nucleotide sugar metabolism	Unigene11708_Sample_011046840, Unigene12089_Sample_011046840, Unigene14257_Sample_011046840, Unigene14939_Sample_011046840, Unigene14940_Sample_011046840, Unigene15673_Sample_011046840, Unigene18819_Sample_011046840, Unigene2650_Sample_011046840, Unigene4578_Sample_011046840, Unigene6051_Sample_011046840, Unigene6596_Sample_011046840, Unigene6597_Sample_011046840
102	Non-small cell lung cancer	Unigene10885_Sample_011046840, Unigene10886_Sample_011046840, Unigene18021_Sample_011046840, Unigene18742_Sample_011046840, Unigene5320_Sample_011046840, Unigene8703_Sample_011046840, Unigene8704_Sample_011046840, Unigene8705_Sample_011046840, Unigene8706_Sample_011046840, Unigene8707_Sample_011046840, Unigene9374_Sample_011046840, Unigene9375_Sample_011046840
103	Basal transcription factors	Unigene10896_Sample_011046840, Unigene1209_Sample_011046840, Unigene1211_Sample_011046840, Unigene14273_Sample_011046840, Unigene18758_Sample_011046840, Unigene18930_Sample_011046840, Unigene19035_Sample_011046840, Unigene19036_Sample_011046840, Unigene2572_Sample_011046840, Unigene8178_Sample_011046840, Unigene8239_Sample_011046840, Unigene9274_Sample_011046840
104	NOD-like receptor signaling pathway	Unigene17966_Sample_011046840, Unigene17990_Sample_011046840, Unigene17991_Sample_011046840, Unigene18641_Sample_011046840, Unigene2101_Sample_011046840, Unigene2102_Sample_011046840, Unigene2103_Sample_011046840, Unigene2104_Sample_011046840, Unigene6448_Sample_011046840, Unigene6921_Sample_011046840, Unigene8178_Sample_011046840, Unigene8223_Sample_011046840
105	Vibrio cholerae infection	Unigene14040_Sample_011046840, Unigene14041_Sample_011046840, Unigene14511_Sample_011046840, Unigene14512_Sample_011046840, Unigene17597_Sample_011046840, Unigene2357_Sample_011046840, Unigene238_Sample_011046840, Unigene7730_Sample_011046840, Unigene8301_Sample_011046840, Unigene8814_Sample_011046840, Unigene9603_Sample_011046840, Unigene9718_Sample_011046840
106	Melanoma	Unigene12310_Sample_011046840, Unigene13456_Sample_011046840, Unigene13457_Sample_011046840, Unigene18742_Sample_011046840, Unigene8703_Sample_011046840, Unigene8704_Sample_011046840, Unigene8705_Sample_011046840, Unigene8706_Sample_011046840, Unigene8707_Sample_011046840, Unigene9374_Sample_011046840, Unigene9375_Sample_011046840
107	Drug metabolism - other enzymes	Unigene11425_Sample_011046840, Unigene12118_Sample_011046840, Unigene1327_Sample_011046840, Unigene18598_Sample_011046840, Unigene2883_Sample_011046840, Unigene3362_Sample_011046840, Unigene5036_Sample_011046840, Unigene713_Sample_011046840, Unigene7806_Sample_011046840, Unigene783_Sample_011046840, Unigene9262_Sample_011046840
108	Sphingolipid metabolism	Unigene10818_Sample_011046840, Unigene114_Sample_011046840, Unigene1303_Sample_011046840, Unigene1304_Sample_011046840, Unigene1421_Sample_011046840, Unigene15604_Sample_011046840, Unigene1565_Sample_011046840, Unigene17145_Sample_011046840, Unigene20140_Sample_011046840, Unigene2358_Sample_011046840, Unigene6607_Sample_011046840
109	Regulation of autophagy	Unigene11505_Sample_011046840, Unigene11949_Sample_011046840, Unigene11950_Sample_011046840, Unigene1684_Sample_011046840, Unigene5373_Sample_011046840, Unigene539_Sample_011046840, Unigene5614_Sample_011046840, Unigene5615_Sample_011046840, Unigene8031_Sample_011046840, Unigene8035_Sample_011046840, Unigene9556_Sample_011046840
110	Starch and sucrose metabolism	Unigene11666_Sample_011046840, Unigene13270_Sample_011046840, Unigene15840_Sample_011046840, Unigene15841_Sample_011046840, Unigene15862_Sample_011046840, Unigene15863_Sample_011046840, Unigene15864_Sample_011046840, Unigene15865_Sample_011046840, Unigene3453_Sample_011046840, Unigene5748_Sample_011046840, Unigene5749_Sample_011046840
111	Bladder cancer	Unigene17245_Sample_011046840, Unigene17246_Sample_011046840, Unigene2101_Sample_011046840, Unigene2102_Sample_011046840, Unigene8703_Sample_011046840, Unigene8704_Sample_011046840, Unigene8705_Sample_011046840, Unigene8706_Sample_011046840, Unigene8707_Sample_011046840, Unigene9374_Sample_011046840, Unigene9375_Sample_011046840
112	DNA replication	Unigene14222_Sample_011046840, Unigene14223_Sample_011046840, Unigene17600_Sample_011046840, Unigene17601_Sample_011046840, Unigene18492_Sample_011046840, Unigene18493_Sample_011046840, Unigene2870_Sample_011046840, Unigene5057_Sample_011046840, Unigene5600_Sample_011046840, Unigene6183_Sample_011046840, Unigene6530_Sample_011046840
113	Phenylalanine metabolism	Unigene11644_Sample_011046840, Unigene11645_Sample_011046840, Unigene13098_Sample_011046840, Unigene16470_Sample_011046840, Unigene16546_Sample_011046840, Unigene259_Sample_011046840, Unigene332_Sample_011046840, Unigene333_Sample_011046840, Unigene4233_Sample_011046840, Unigene552_Sample_011046840, Unigene6676_Sample_011046840
114	Fructose and mannose metabolism	Unigene15467_Sample_011046840, Unigene1930_Sample_011046840, Unigene20550_Sample_011046840, Unigene4578_Sample_011046840, Unigene4913_Sample_011046840, Unigene6820_Sample_011046840, Unigene694_Sample_011046840, Unigene7092_Sample_011046840, Unigene7610_Sample_011046840, Unigene8744_Sample_011046840, Unigene9026_Sample_011046840
115	Proximal tubule bicarbonate reclamation	Unigene10152_Sample_011046840, Unigene11340_Sample_011046840, Unigene11341_Sample_011046840, Unigene14619_Sample_011046840, Unigene16487_Sample_011046840, Unigene176_Sample_011046840, Unigene20133_Sample_011046840, Unigene2879_Sample_011046840, Unigene5261_Sample_011046840, Unigene9848_Sample_011046840, Unigene9849_Sample_011046840
116	Taste transduction	Unigene16460_Sample_011046840, Unigene16464_Sample_011046840, Unigene16465_Sample_011046840, Unigene18500_Sample_011046840, Unigene18501_Sample_011046840, Unigene18502_Sample_011046840, Unigene18503_Sample_011046840, Unigene18504_Sample_011046840, Unigene18505_Sample_011046840, Unigene18506_Sample_011046840, Unigene18507_Sample_011046840
117	Valine, leucine and isoleucine biosynthesis	Unigene14432_Sample_011046840, Unigene1572_Sample_011046840, Unigene16028_Sample_011046840, Unigene16029_Sample_011046840, Unigene18127_Sample_011046840, Unigene18819_Sample_011046840, Unigene19_Sample_011046840, Unigene2099_Sample_011046840, Unigene2608_Sample_011046840, Unigene2732_Sample_011046840, Unigene2749_Sample_011046840
118	Olfactory transduction	Unigene12216_Sample_011046840, Unigene15975_Sample_011046840, Unigene18100_Sample_011046840, Unigene18101_Sample_011046840, Unigene18537_Sample_011046840, Unigene4666_Sample_011046840, Unigene4667_Sample_011046840, Unigene4884_Sample_011046840, Unigene5243_Sample_011046840, Unigene5512_Sample_011046840, Unigene8537_Sample_011046840
119	Cytokine-cytokine receptor interaction	Unigene12310_Sample_011046840, Unigene13098_Sample_011046840, Unigene17245_Sample_011046840, Unigene17246_Sample_011046840, Unigene1955_Sample_011046840, Unigene1966_Sample_011046840, Unigene2250_Sample_011046840, Unigene332_Sample_011046840, Unigene333_Sample_011046840, Unigene4177_Sample_011046840, Unigene8403_Sample_011046840
120	p53 signaling pathway	Unigene11658_Sample_011046840, Unigene1502_Sample_011046840, Unigene1715_Sample_011046840, Unigene17511_Sample_011046840, Unigene1794_Sample_011046840, Unigene2441_Sample_011046840, Unigene539_Sample_011046840, Unigene5509_Sample_011046840, Unigene7024_Sample_011046840, Unigene7025_Sample_011046840
121	Homologous recombination	Unigene1209_Sample_011046840, Unigene1211_Sample_011046840, Unigene127_Sample_011046840, Unigene1389_Sample_011046840, Unigene1727_Sample_011046840, Unigene19087_Sample_011046840, Unigene2870_Sample_011046840, Unigene5600_Sample_011046840, Unigene6579_Sample_011046840, Unigene9495_Sample_011046840
122	Arginine and proline metabolism	Unigene11644_Sample_011046840, Unigene11645_Sample_011046840, Unigene11724_Sample_011046840, Unigene15788_Sample_011046840, Unigene15789_Sample_011046840, Unigene16042_Sample_011046840, Unigene3997_Sample_011046840, Unigene5302_Sample_011046840, Unigene5493_Sample_011046840, Unigene9228_Sample_011046840
123	Pyrimidine metabolism	Unigene1327_Sample_011046840, Unigene15289_Sample_011046840, Unigene16532_Sample_011046840, Unigene2870_Sample_011046840, Unigene2934_Sample_011046840, Unigene5036_Sample_011046840, Unigene7806_Sample_011046840, Unigene8404_Sample_011046840, Unigene9262_Sample_011046840, Unigene9394_Sample_011046840
124	Nicotinate and nicotinamide metabolism	Unigene10090_Sample_011046840, Unigene12388_Sample_011046840, Unigene13270_Sample_011046840, Unigene15862_Sample_011046840, Unigene15863_Sample_011046840, Unigene15864_Sample_011046840, Unigene15865_Sample_011046840, Unigene16554_Sample_011046840, Unigene3453_Sample_011046840, Unigene5928_Sample_011046840
125	Glioma	Unigene10885_Sample_011046840, Unigene10886_Sample_011046840, Unigene18742_Sample_011046840, Unigene8703_Sample_011046840, Unigene8704_Sample_011046840, Unigene8705_Sample_011046840, Unigene8706_Sample_011046840, Unigene8707_Sample_011046840, Unigene9374_Sample_011046840, Unigene9375_Sample_011046840
126	Protein export	Unigene17282_Sample_011046840, Unigene17957_Sample_011046840, Unigene2734_Sample_011046840, Unigene5852_Sample_011046840, Unigene6817_Sample_011046840, Unigene7685_Sample_011046840, Unigene7899_Sample_011046840, Unigene8442_Sample_011046840, Unigene962_Sample_011046840
127	Retinol metabolism	Unigene10577_Sample_011046840, Unigene17215_Sample_011046840, Unigene17216_Sample_011046840, Unigene18857_Sample_011046840, Unigene2538_Sample_011046840, Unigene3877_Sample_011046840, Unigene7092_Sample_011046840, Unigene7218_Sample_011046840, Unigene8905_Sample_011046840
128	Mismatch repair	Unigene148_Sample_011046840, Unigene17600_Sample_011046840, Unigene17601_Sample_011046840, Unigene18735_Sample_011046840, Unigene18737_Sample_011046840, Unigene19041_Sample_011046840, Unigene2870_Sample_011046840, Unigene5057_Sample_011046840, Unigene5600_Sample_011046840
129	Glycolysis / Gluconeogenesis	Unigene11960_Sample_011046840, Unigene16042_Sample_011046840, Unigene18402_Sample_011046840, Unigene19_Sample_011046840, Unigene2099_Sample_011046840, Unigene6536_Sample_011046840, Unigene7420_Sample_011046840, Unigene8744_Sample_011046840, Unigene9026_Sample_011046840
130	Malaria	Unigene12310_Sample_011046840, Unigene12354_Sample_011046840, Unigene16127_Sample_011046840, Unigene16128_Sample_011046840, Unigene16129_Sample_011046840, Unigene6284_Sample_011046840, Unigene6631_Sample_011046840, Unigene7096_Sample_011046840
131	Leishmaniasis	Unigene10289_Sample_011046840, Unigene18641_Sample_011046840, Unigene2101_Sample_011046840, Unigene2102_Sample_011046840, Unigene2103_Sample_011046840, Unigene2104_Sample_011046840, Unigene6284_Sample_011046840, Unigene855_Sample_011046840
132	Hedgehog signaling pathway	Unigene11206_Sample_011046840, Unigene18918_Sample_011046840, Unigene18919_Sample_011046840, Unigene2856_Sample_011046840, Unigene2860_Sample_011046840, Unigene7615_Sample_011046840, Unigene8033_Sample_011046840, Unigene8034_Sample_011046840
133	Valine, leucine and isoleucine degradation	Unigene1484_Sample_011046840, Unigene16042_Sample_011046840, Unigene17039_Sample_011046840, Unigene17040_Sample_011046840, Unigene18298_Sample_011046840, Unigene18299_Sample_011046840, Unigene2957_Sample_011046840, Unigene8214_Sample_011046840
134	ABC transporters	Unigene12689_Sample_011046840, Unigene12690_Sample_011046840, Unigene13265_Sample_011046840, Unigene18704_Sample_011046840, Unigene20302_Sample_011046840, Unigene3786_Sample_011046840, Unigene5669_Sample_011046840, Unigene5670_Sample_011046840
135	Ether lipid metabolism	Unigene10818_Sample_011046840, Unigene18404_Sample_011046840, Unigene206_Sample_011046840, Unigene2469_Sample_011046840, Unigene5268_Sample_011046840, Unigene9160_Sample_011046840, Unigene9161_Sample_011046840, Unigene9919_Sample_011046840
136	Folate biosynthesis	Unigene10728_Sample_011046840, Unigene1282_Sample_011046840, Unigene16067_Sample_011046840, Unigene16068_Sample_011046840, Unigene16069_Sample_011046840, Unigene16070_Sample_011046840, Unigene6539_Sample_011046840, Unigene7095_Sample_011046840
137	Arrhythmogenic right ventricular cardiomyopathy (ARVC)	Unigene1130_Sample_011046840, Unigene134_Sample_011046840, Unigene135_Sample_011046840, Unigene15099_Sample_011046840, Unigene16054_Sample_011046840, Unigene18971_Sample_011046840, Unigene18973_Sample_011046840, Unigene1996_Sample_011046840
138	Citrate cycle (TCA cycle)	Unigene1879_Sample_011046840, Unigene19915_Sample_011046840, Unigene19_Sample_011046840, Unigene2099_Sample_011046840, Unigene3856_Sample_011046840, Unigene5621_Sample_011046840, Unigene7420_Sample_011046840, Unigene9654_Sample_011046840
139	Antigen processing and presentation	Unigene10398_Sample_011046840, Unigene10399_Sample_011046840, Unigene11993_Sample_011046840, Unigene14860_Sample_011046840, Unigene16370_Sample_011046840, Unigene16572_Sample_011046840, Unigene19167_Sample_011046840, Unigene6921_Sample_011046840
140	Porphyrin and chlorophyll metabolism	Unigene14281_Sample_011046840, Unigene14488_Sample_011046840, Unigene16371_Sample_011046840, Unigene2926_Sample_011046840, Unigene5655_Sample_011046840, Unigene7523_Sample_011046840, Unigene8013_Sample_011046840
141	Primary bile acid biosynthesis	Unigene15583_Sample_011046840, Unigene17192_Sample_011046840, Unigene17193_Sample_011046840, Unigene17194_Sample_011046840, Unigene1992_Sample_011046840, Unigene472_Sample_011046840, Unigene6640_Sample_011046840
142	Arachidonic acid metabolism	Unigene17335_Sample_011046840, Unigene18857_Sample_011046840, Unigene5190_Sample_011046840, Unigene6512_Sample_011046840, Unigene6514_Sample_011046840, Unigene6515_Sample_011046840, Unigene9013_Sample_011046840
143	Fatty acid metabolism	Unigene16042_Sample_011046840, Unigene18298_Sample_011046840, Unigene18299_Sample_011046840, Unigene698_Sample_011046840, Unigene7461_Sample_011046840, Unigene8214_Sample_011046840, Unigene9013_Sample_011046840
144	Butanoate metabolism	Unigene18298_Sample_011046840, Unigene18299_Sample_011046840, Unigene19_Sample_011046840, Unigene2099_Sample_011046840, Unigene4913_Sample_011046840, Unigene7092_Sample_011046840, Unigene7610_Sample_011046840
145	Prion diseases	Unigene10250_Sample_011046840, Unigene14935_Sample_011046840, Unigene18342_Sample_011046840, Unigene18344_Sample_011046840, Unigene19167_Sample_011046840, Unigene2682_Sample_011046840, Unigene5484_Sample_011046840
146	Apoptosis	Unigene17511_Sample_011046840, Unigene18742_Sample_011046840, Unigene2101_Sample_011046840, Unigene2102_Sample_011046840, Unigene2103_Sample_011046840, Unigene2104_Sample_011046840, Unigene5843_Sample_011046840
147	Systemic lupus erythematosus	Unigene1335_Sample_011046840, Unigene14935_Sample_011046840, Unigene7232_Sample_011046840, Unigene7233_Sample_011046840, Unigene7234_Sample_011046840, Unigene7869_Sample_011046840
148	Galactose metabolism	Unigene15467_Sample_011046840, Unigene15673_Sample_011046840, Unigene15840_Sample_011046840, Unigene15841_Sample_011046840, Unigene8744_Sample_011046840, Unigene9026_Sample_011046840
149	Ribosome	Unigene16621_Sample_011046840, Unigene1710_Sample_011046840, Unigene7468_Sample_011046840, Unigene7593_Sample_011046840, Unigene8741_Sample_011046840, Unigene9314_Sample_011046840
150	Collecting duct acid secretion	Unigene11151_Sample_011046840, Unigene11340_Sample_011046840, Unigene11341_Sample_011046840, Unigene9718_Sample_011046840, Unigene9848_Sample_011046840, Unigene9849_Sample_011046840
151	Pantothenate and CoA biosynthesis	Unigene13270_Sample_011046840, Unigene15862_Sample_011046840, Unigene15863_Sample_011046840, Unigene15864_Sample_011046840, Unigene15865_Sample_011046840, Unigene3453_Sample_011046840
152	Terpenoid backbone biosynthesis	Unigene18298_Sample_011046840, Unigene18299_Sample_011046840, Unigene20722_Sample_011046840, Unigene281_Sample_011046840, Unigene282_Sample_011046840, Unigene5967_Sample_011046840
153	Selenoamino acid metabolism	Unigene14335_Sample_011046840, Unigene14336_Sample_011046840, Unigene3031_Sample_011046840, Unigene7090_Sample_011046840, Unigene9467_Sample_011046840
154	Histidine metabolism	Unigene16042_Sample_011046840, Unigene3031_Sample_011046840, Unigene552_Sample_011046840, Unigene7090_Sample_011046840, Unigene9467_Sample_011046840
155	Biosynthesis of unsaturated fatty acids (no map in kegg database)	Unigene1746_Sample_011046840, Unigene18302_Sample_011046840, Unigene7493_Sample_011046840, Unigene7494_Sample_011046840, Unigene7610_Sample_011046840
156	Propanoate metabolism	Unigene1484_Sample_011046840, Unigene16042_Sample_011046840, Unigene18298_Sample_011046840, Unigene18299_Sample_011046840, Unigene2957_Sample_011046840
157	Autoimmune thyroid disease	Unigene13098_Sample_011046840, Unigene2250_Sample_011046840, Unigene332_Sample_011046840, Unigene333_Sample_011046840, Unigene4177_Sample_011046840
158	Drug metabolism - cytochrome P450	Unigene1202_Sample_011046840, Unigene1203_Sample_011046840, Unigene17335_Sample_011046840, Unigene18857_Sample_011046840, Unigene3348_Sample_011046840
159	Glycine, serine and threonine metabolism	Unigene11724_Sample_011046840, Unigene9852_Sample_011046840, Unigene9853_Sample_011046840, Unigene9854_Sample_011046840, Unigene9855_Sample_011046840
160	Type II diabetes mellitus	Unigene18704_Sample_011046840, Unigene18742_Sample_011046840, Unigene1901_Sample_011046840, Unigene3026_Sample_011046840, Unigene6745_Sample_011046840
161	Non-homologous end-joining	Unigene1209_Sample_011046840, Unigene1211_Sample_011046840, Unigene1389_Sample_011046840, Unigene17762_Sample_011046840, Unigene19087_Sample_011046840
162	Complement and coagulation cascades	Unigene11606_Sample_011046840, Unigene12354_Sample_011046840, Unigene14905_Sample_011046840, Unigene14935_Sample_011046840, Unigene2351_Sample_011046840
163	Linoleic acid metabolism	Unigene18857_Sample_011046840, Unigene4913_Sample_011046840, Unigene7092_Sample_011046840, Unigene7610_Sample_011046840
164	Limonene and pinene degradation	Unigene16042_Sample_011046840, Unigene3856_Sample_011046840, Unigene5969_Sample_011046840, Unigene5970_Sample_011046840
165	Metabolism of xenobiotics by cytochrome P450	Unigene1202_Sample_011046840, Unigene1203_Sample_011046840, Unigene17335_Sample_011046840, Unigene18857_Sample_011046840
166	Lysine biosynthesis	Unigene13826_Sample_011046840, Unigene15787_Sample_011046840, Unigene20308_Sample_011046840, Unigene3572_Sample_011046840
167	Steroid biosynthesis	Unigene11086_Sample_011046840, Unigene1454_Sample_011046840, Unigene7611_Sample_011046840, Unigene7612_Sample_011046840
168	Base excision repair	Unigene15827_Sample_011046840, Unigene2870_Sample_011046840, Unigene5057_Sample_011046840, Unigene6557_Sample_011046840
169	Pentose phosphate pathway	Unigene10343_Sample_011046840, Unigene10344_Sample_011046840, Unigene15419_Sample_011046840, Unigene15420_Sample_011046840
170	Glycosaminoglycan biosynthesis - chondroitin sulfate	Unigene18739_Sample_011046840, Unigene18740_Sample_011046840, Unigene18741_Sample_011046840, Unigene19168_Sample_011046840
171	Nitrogen metabolism	Unigene11340_Sample_011046840, Unigene11341_Sample_011046840, Unigene9848_Sample_011046840, Unigene9849_Sample_011046840
172	Glycosaminoglycan biosynthesis - heparan sulfate	Unigene19168_Sample_011046840, Unigene5856_Sample_011046840, Unigene9050_Sample_011046840, Unigene9051_Sample_011046840
173	Thiamine metabolism	Unigene1930_Sample_011046840, Unigene6820_Sample_011046840, Unigene694_Sample_011046840, Unigene7579_Sample_011046840
174	Alanine, aspartate and glutamate metabolism	Unigene11644_Sample_011046840, Unigene11645_Sample_011046840, Unigene11724_Sample_011046840, Unigene5302_Sample_011046840
175	Proteasome	Unigene5832_Sample_011046840, Unigene6331_Sample_011046840, Unigene8432_Sample_011046840, Unigene9495_Sample_011046840
176	Maturity onset diabetes of the young	Unigene17497_Sample_011046840, Unigene17498_Sample_011046840, Unigene20445_Sample_011046840, Unigene9490_Sample_011046840
177	SNARE interactions in vesicular transport	Unigene14255_Sample_011046840, Unigene16223_Sample_011046840, Unigene9981_Sample_011046840, Unigene9982_Sample_011046840
178	Circadian rhythm - mammal	Unigene19583_Sample_011046840, Unigene2860_Sample_011046840, Unigene7615_Sample_011046840
179	Glutathione metabolism	Unigene1202_Sample_011046840, Unigene1203_Sample_011046840, Unigene17335_Sample_011046840
180	Polyketide sugar unit biosynthesis	Unigene16915_Sample_011046840, Unigene6996_Sample_011046840, Unigene9124_Sample_011046840
181	beta-Alanine metabolism	Unigene1484_Sample_011046840, Unigene16042_Sample_011046840, Unigene2957_Sample_011046840
182	Pentose and glucuronate interconversions	Unigene15467_Sample_011046840, Unigene8744_Sample_011046840, Unigene9026_Sample_011046840
183	Glycosphingolipid biosynthesis - lacto and neolacto series	Unigene2288_Sample_011046840, Unigene835_Sample_011046840, Unigene9027_Sample_011046840
184	O-Glycan biosynthesis	Unigene10571_Sample_011046840, Unigene2288_Sample_011046840, Unigene835_Sample_011046840
185	Other glycan degradation (no map in kegg database)	Unigene14257_Sample_011046840, Unigene18168_Sample_011046840, Unigene18169_Sample_011046840
186	Phenylalanine, tyrosine and tryptophan biosynthesis	Unigene11644_Sample_011046840, Unigene11645_Sample_011046840, Unigene4233_Sample_011046840
187	Ubiquinone and other terpenoid-quinone biosynthesis	Unigene259_Sample_011046840, Unigene4233_Sample_011046840, Unigene6571_Sample_011046840
188	Glycosaminoglycan degradation	Unigene10341_Sample_011046840, Unigene14257_Sample_011046840
189	Primary immunodeficiency	Unigene14127_Sample_011046840, Unigene6921_Sample_011046840
190	Glyoxylate and dicarboxylate metabolism	Unigene2908_Sample_011046840, Unigene727_Sample_011046840
191	Steroid hormone biosynthesis	Unigene7218_Sample_011046840, Unigene7610_Sample_011046840
192	Synthesis and degradation of ketone bodies	Unigene18298_Sample_011046840, Unigene18299_Sample_011046840
193	One carbon pool by folate	Unigene1282_Sample_011046840, Unigene7095_Sample_011046840
194	Renin-angiotensin system	Unigene16285_Sample_011046840, Unigene3952_Sample_011046840
195	Fatty acid biosynthesis	Unigene2866_Sample_011046840
196	Glycosphingolipid biosynthesis - ganglio series	Unigene14257_Sample_011046840
197	Lipoic acid metabolism	Unigene18221_Sample_011046840
198	Glycosphingolipid biosynthesis - globo series	Unigene14257_Sample_011046840
199	Circadian rhythm - fly	Unigene19583_Sample_011046840
200	D-Arginine and D-ornithine metabolism	Unigene11724_Sample_011046840
201	Asthma	Unigene4177_Sample_011046840
202	Ascorbate and aldarate metabolism	Unigene16042_Sample_011046840
203	Fatty acid elongation in mitochondria	Unigene8214_Sample_011046840
204	O-Mannosyl glycan biosynthesis (no map in kegg database)	Unigene6590_Sample_011046840
205	Type I diabetes mellitus	Unigene9303_Sample_011046840
206	RNA polymerase	Unigene15289_Sample_011046840
207	Biotin metabolism	Unigene7899_Sample_011046840

## Sheet: Subgroup c
	Table S9 c. KEGG pathways for 1,958 putative peptides from subgroup c
#	Pathway	Count (1958)	Pathway ID
1	Metabolic pathways	280	ko01100
2	Regulation of actin cytoskeleton	101	ko04810
3	Vascular smooth muscle contraction	79	ko04270
4	Tight junction	79	ko04530
5	Huntington's disease	75	ko05016
6	Pathways in cancer	64	ko05200
7	Cardiac muscle contraction	63	ko04260
8	Hypertrophic cardiomyopathy (HCM)	63	ko05410
9	Spliceosome	59	ko03040
10	Dilated cardiomyopathy	59	ko05414
11	Alzheimer's disease	58	ko05010
12	Protein processing in endoplasmic reticulum	56	ko04141
13	Endocytosis	54	ko04144
14	Parkinson's disease	53	ko05012
15	Wnt signaling pathway	53	ko04310
16	Focal adhesion	48	ko04510
17	Adherens junction	48	ko04520
18	Viral myocarditis	46	ko05416
19	Lysosome	44	ko04142
20	Amyotrophic lateral sclerosis (ALS)	41	ko05014
21	Chemokine signaling pathway	40	ko04062
22	Riboflavin metabolism	40	ko00740
23	Oxidative phosphorylation	40	ko00190
24	RNA degradation	40	ko03018
25	Ubiquitin mediated proteolysis	39	ko04120
26	Gastric acid secretion	38	ko04971
27	MAPK signaling pathway	37	ko04010
28	Amoebiasis	35	ko05146
29	Phosphatidylinositol signaling system	35	ko04070
30	Pancreatic secretion	35	ko04972
31	Phagosome	33	ko04145
32	Axon guidance	31	ko04360
33	Cell cycle	31	ko04110
34	Calcium signaling pathway	30	ko04020
35	Insulin signaling pathway	29	ko04910
36	GnRH signaling pathway	29	ko04912
37	Bacterial invasion of epithelial cells	28	ko05100
38	Lysine degradation	28	ko00310
39	Peroxisome	27	ko04146
40	Glycerophospholipid metabolism	27	ko00564
41	Gap junction	26	ko04540
42	Melanogenesis	26	ko04916
43	Leukocyte transendothelial migration	26	ko04670
44	mTOR signaling pathway	26	ko04150
45	Long-term potentiation	25	ko04720
46	Neuroactive ligand-receptor interaction	24	ko04080
47	Salivary secretion	24	ko04970
48	Inositol phosphate metabolism	24	ko00562
49	Renal cell carcinoma	23	ko05211
50	Neurotrophin signaling pathway	23	ko04722
51	Shigellosis	23	ko05131
52	Progesterone-mediated oocyte maturation	21	ko04914
53	T cell receptor signaling pathway	21	ko04660
54	Glycerolipid metabolism	21	ko00561
55	Oocyte meiosis	21	ko04114
56	Purine metabolism	20	ko00230
57	B cell receptor signaling pathway	20	ko04662
58	Colorectal cancer	20	ko05210
59	Long-term depression	20	ko04730
60	ECM-receptor interaction	20	ko04512
61	PPAR signaling pathway	19	ko03320
62	Nucleotide excision repair	19	ko03420
63	Fc gamma R-mediated phagocytosis	19	ko04666
64	Hematopoietic cell lineage	19	ko04640
65	Cell adhesion molecules (CAMs)	19	ko04514
66	TGF-beta signaling pathway	19	ko04350
67	Tyrosine metabolism	18	ko00350
68	Aldosterone-regulated sodium reabsorption	18	ko04960
69	MAPK signaling pathway - fly	18	ko04013
70	Chronic myeloid leukemia	18	ko05220
71	ErbB signaling pathway	17	ko04012
72	Chagas disease	17	ko05142
73	Pathogenic Escherichia coli infection	17	ko05130
74	Basal cell carcinoma	17	ko05217
75	Endometrial cancer	16	ko05213
76	Notch signaling pathway	16	ko04330
77	Vasopressin-regulated water reabsorption	16	ko04962
78	N-Glycan biosynthesis	15	ko00510
79	Vibrio cholerae infection	15	ko05110
80	Glycosylphosphatidylinositol(GPI)-anchor biosynthesis	15	ko00563
81	Prostate cancer	15	ko05215
82	Adipocytokine signaling pathway	15	ko04920
83	Jak-STAT signaling pathway	15	ko04630
84	VEGF signaling pathway	15	ko04370
85	Basal transcription factors	14	ko03022
86	Taste transduction	14	ko04742
87	Natural killer cell mediated cytotoxicity	13	ko04650
88	Amino sugar and nucleotide sugar metabolism	13	ko00520
89	Toll-like receptor signaling pathway	13	ko04620
90	Cysteine and methionine metabolism	13	ko00270
91	Sphingolipid metabolism	13	ko00600
92	Pyruvate metabolism	13	ko00620
93	Small cell lung cancer	13	ko05222
94	Phototransduction - fly	13	ko04745
95	Proximal tubule bicarbonate reclamation	13	ko04964
96	Pancreatic cancer	13	ko05212
97	Dorso-ventral axis formation	12	ko04320
98	Valine, leucine and isoleucine degradation	12	ko00280
99	Starch and sucrose metabolism	12	ko00500
100	Epithelial cell signaling in Helicobacter pylori infection	12	ko05120
101	Aminoacyl-tRNA biosynthesis	12	ko00970
102	Melanoma	11	ko05218
103	Tryptophan metabolism	11	ko00380
104	Fc epsilon RI signaling pathway	11	ko04664
105	Regulation of autophagy	11	ko04140
106	Thyroid cancer	11	ko05216
107	ABC transporters	11	ko02010
108	Butanoate metabolism	11	ko00650
109	Fructose and mannose metabolism	11	ko00051
110	Non-small cell lung cancer	10	ko05223
111	Phototransduction	10	ko04744
112	Homologous recombination	10	ko03440
113	Terpenoid backbone biosynthesis	10	ko00900
114	DNA replication	10	ko03030
115	Phenylalanine metabolism	10	ko00360
116	Cytokine-cytokine receptor interaction	10	ko04060
117	Drug metabolism - other enzymes	9	ko00983
118	Hedgehog signaling pathway	9	ko04340
119	Acute myeloid leukemia	9	ko05221
120	Glycolysis / Gluconeogenesis	9	ko00010
121	Ether lipid metabolism	9	ko00565
122	Folate biosynthesis	9	ko00790
123	Bladder cancer	9	ko05219
124	Arginine and proline metabolism	9	ko00330
125	Nicotinate and nicotinamide metabolism	9	ko00760
126	Valine, leucine and isoleucine biosynthesis	9	ko00290
127	Malaria	8	ko05144
128	NOD-like receptor signaling pathway	8	ko04621
129	Galactose metabolism	8	ko00052
130	Mismatch repair	8	ko03430
131	Arrhythmogenic right ventricular cardiomyopathy (ARVC)	8	ko05412
132	Pyrimidine metabolism	8	ko00240
133	Glioma	8	ko05214
134	Olfactory transduction	8	ko04740
135	Antigen processing and presentation	8	ko04612
136	Porphyrin and chlorophyll metabolism	7	ko00860
137	Protein export	7	ko03060
138	Primary bile acid biosynthesis	7	ko00120
139	Ribosome	7	ko03010
140	p53 signaling pathway	7	ko04115
141	Retinol metabolism	7	ko00830
142	Arachidonic acid metabolism	7	ko00590
143	Citrate cycle (TCA cycle)	7	ko00020
144	Collecting duct acid secretion	6	ko04966
145	Pantothenate and CoA biosynthesis	6	ko00770
146	Fatty acid metabolism	6	ko00071
147	Type II diabetes mellitus	6	ko04930
148	Non-homologous end-joining	6	ko03450
149	Synthesis and degradation of ketone bodies	6	ko00072
150	Systemic lupus erythematosus	5	ko05322
151	Biosynthesis of unsaturated fatty acids	5	ko01040
152	Propanoate metabolism	5	ko00640
153	Autoimmune thyroid disease	5	ko05320
154	Drug metabolism - cytochrome P450	5	ko00982
155	Glycine, serine and threonine metabolism	5	ko00260
156	Linoleic acid metabolism	4	ko00591
157	Selenoamino acid metabolism	4	ko00450
158	Limonene and pinene degradation	4	ko00903
159	Glycosaminoglycan degradation	4	ko00531
160	Metabolism of xenobiotics by cytochrome P450	4	ko00980
161	Leishmaniasis	4	ko05140
162	Lysine biosynthesis	4	ko00300
163	Steroid biosynthesis	4	ko00100
164	Glycosaminoglycan biosynthesis - chondroitin sulfate	4	ko00532
165	Nitrogen metabolism	4	ko00910
166	Glycosaminoglycan biosynthesis - heparan sulfate	4	ko00534
167	Thiamine metabolism	4	ko00730
168	Prion diseases	4	ko05020
169	Proteasome	4	ko03050
170	Complement and coagulation cascades	4	ko04610
171	Maturity onset diabetes of the young	4	ko04950
172	SNARE interactions in vesicular transport	4	ko04130
173	Glycosphingolipid biosynthesis - ganglio series	3	ko00604
174	Circadian rhythm - mammal	3	ko04710
175	Histidine metabolism	3	ko00340
176	Glutathione metabolism	3	ko00480
177	Polyketide sugar unit biosynthesis	3	ko00523
178	RIG-I-like receptor signaling pathway	3	ko04622
179	beta-Alanine metabolism	3	ko00410
180	Base excision repair	3	ko03410
181	Glycosphingolipid biosynthesis - lacto and neolacto series	3	ko00601
182	O-Glycan biosynthesis	3	ko00512
183	Other glycan degradation	3	ko00511
184	Phenylalanine, tyrosine and tryptophan biosynthesis	3	ko00400
185	Alanine, aspartate and glutamate metabolism	3	ko00250
186	Apoptosis	3	ko04210
187	One carbon pool by folate	3	ko00670
188	Cytosolic DNA-sensing pathway	2	ko04623
189	Primary immunodeficiency	2	ko05340
190	Glycosphingolipid biosynthesis - globo series	2	ko00603
191	Pentose and glucuronate interconversions	2	ko00040
192	Pentose phosphate pathway	2	ko00030
193	Glyoxylate and dicarboxylate metabolism	2	ko00630
194	Steroid hormone biosynthesis	2	ko00140
195	Ubiquinone and other terpenoid-quinone biosynthesis	2	ko00130
196	Renin-angiotensin system	2	ko04614
197	Fatty acid biosynthesis	1	ko00061
198	Lipoic acid metabolism	1	ko00785
199	Sulfur metabolism	1	ko00920
200	Circadian rhythm - fly	1	ko04711
201	D-Arginine and D-ornithine metabolism	1	ko00472
202	Asthma	1	ko05310
203	Ascorbate and aldarate metabolism	1	ko00053
204	Fatty acid elongation in mitochondria	1	ko00062
205	O-Mannosyl glycan biosynthesis	1	ko00514
206	Type I diabetes mellitus	1	ko04940
207	RNA polymerase	1	ko03020
208	Biotin metabolism	1	ko00780
209	Vitamin B6 metabolism	1	ko00750
210	Butirosin and neomycin biosynthesis	1	ko00524
	Detail classification of unigenes (subgroup c) in KEGG pathways
#	Pathway	Differentially expressed genes
1	Metabolic pathways (no map in kegg database)	Unigene10090_Sample_011046840, Unigene10341_Sample_011046840, Unigene1051_Sample_011046840, Unigene1052_Sample_011046840, Unigene1053_Sample_011046840, Unigene1054_Sample_011046840, Unigene1055_Sample_011046840, Unigene1056_Sample_011046840, Unigene10571_Sample_011046840, Unigene10577_Sample_011046840, Unigene10728_Sample_011046840, Unigene10818_Sample_011046840, Unigene10948_Sample_011046840, Un…
2	Regulation of actin cytoskeleton	Unigene10246_Sample_011046840, Unigene10665_Sample_011046840, Unigene10897_Sample_011046840, Unigene1104_Sample_011046840, Unigene1105_Sample_011046840, Unigene1130_Sample_011046840, Unigene12705_Sample_011046840, Unigene1343_Sample_011046840, Unigene13456_Sample_011046840, Unigene13457_Sample_011046840, Unigene134_Sample_011046840, Unigene135_Sample_011046840, Unigene13673_Sample_011046840, Unig…
3	Vascular smooth muscle contraction	Unigene10246_Sample_011046840, Unigene10665_Sample_011046840, Unigene12705_Sample_011046840, Unigene13082_Sample_011046840, Unigene1343_Sample_011046840, Unigene13673_Sample_011046840, Unigene14132_Sample_011046840, Unigene14615_Sample_011046840, Unigene14618_Sample_011046840, Unigene1461_Sample_011046840, Unigene15602_Sample_011046840, Unigene15943_Sample_011046840, Unigene15944_Sample_011046840…
4	Tight junction	Unigene10246_Sample_011046840, Unigene1099_Sample_011046840, Unigene1100_Sample_011046840, Unigene1101_Sample_011046840, Unigene1213_Sample_011046840, Unigene12254_Sample_011046840, Unigene13313_Sample_011046840, Unigene1343_Sample_011046840, Unigene1461_Sample_011046840, Unigene15045_Sample_011046840, Unigene15602_Sample_011046840, Unigene15943_Sample_011046840, Unigene15944_Sample_011046840, Un…
5	Huntington's disease	Unigene12869_Sample_011046840, Unigene14273_Sample_011046840, Unigene14615_Sample_011046840, Unigene14618_Sample_011046840, Unigene16290_Sample_011046840, Unigene16291_Sample_011046840, Unigene16292_Sample_011046840, Unigene16293_Sample_011046840, Unigene17511_Sample_011046840, Unigene1819_Sample_011046840, Unigene18500_Sample_011046840, Unigene18501_Sample_011046840, Unigene18502_Sample_01104684…
6	Pathways in cancer	Unigene1130_Sample_011046840, Unigene11899_Sample_011046840, Unigene1192_Sample_011046840, Unigene1202_Sample_011046840, Unigene1203_Sample_011046840, Unigene1205_Sample_011046840, Unigene12310_Sample_011046840, Unigene12708_Sample_011046840, Unigene13456_Sample_011046840, Unigene13457_Sample_011046840, Unigene134_Sample_011046840, Unigene135_Sample_011046840, Unigene148_Sample_011046840, Unigene…
7	Cardiac muscle contraction	Unigene10152_Sample_011046840, Unigene10246_Sample_011046840, Unigene11310_Sample_011046840, Unigene1343_Sample_011046840, Unigene14619_Sample_011046840, Unigene1461_Sample_011046840, Unigene15518_Sample_011046840, Unigene15602_Sample_011046840, Unigene15943_Sample_011046840, Unigene15944_Sample_011046840, Unigene16076_Sample_011046840, Unigene16179_Sample_011046840, Unigene17027_Sample_011046840…
8	Hypertrophic cardiomyopathy (HCM)	Unigene10246_Sample_011046840, Unigene10631_Sample_011046840, Unigene1130_Sample_011046840, Unigene11310_Sample_011046840, Unigene1343_Sample_011046840, Unigene134_Sample_011046840, Unigene135_Sample_011046840, Unigene1415_Sample_011046840, Unigene14366_Sample_011046840, Unigene14367_Sample_011046840, Unigene1461_Sample_011046840, Unigene15099_Sample_011046840, Unigene15602_Sample_011046840, Unig…
9	Spliceosome	Unigene11046_Sample_011046840, Unigene1136_Sample_011046840, Unigene11750_Sample_011046840, Unigene1235_Sample_011046840, Unigene12772_Sample_011046840, Unigene1335_Sample_011046840, Unigene13885_Sample_011046840, Unigene14273_Sample_011046840, Unigene14288_Sample_011046840, Unigene1478_Sample_011046840, Unigene14808_Sample_011046840, Unigene15319_Sample_011046840, Unigene15962_Sample_011046840, …
10	Dilated cardiomyopathy	Unigene10246_Sample_011046840, Unigene10631_Sample_011046840, Unigene1130_Sample_011046840, Unigene11310_Sample_011046840, Unigene1343_Sample_011046840, Unigene134_Sample_011046840, Unigene135_Sample_011046840, Unigene1461_Sample_011046840, Unigene15099_Sample_011046840, Unigene15602_Sample_011046840, Unigene15943_Sample_011046840, Unigene15944_Sample_011046840, Unigene16054_Sample_011046840, Uni…
11	Alzheimer's disease	Unigene1175_Sample_011046840, Unigene12869_Sample_011046840, Unigene14615_Sample_011046840, Unigene14618_Sample_011046840, Unigene17039_Sample_011046840, Unigene17040_Sample_011046840, Unigene17245_Sample_011046840, Unigene17246_Sample_011046840, Unigene17511_Sample_011046840, Unigene18438_Sample_011046840, Unigene18500_Sample_011046840, Unigene18501_Sample_011046840, Unigene18502_Sample_01104684…
12	Protein processing in endoplasmic reticulum	Unigene10398_Sample_011046840, Unigene10399_Sample_011046840, Unigene11598_Sample_011046840, Unigene1175_Sample_011046840, Unigene1257_Sample_011046840, Unigene14511_Sample_011046840, Unigene14512_Sample_011046840, Unigene14860_Sample_011046840, Unigene14955_Sample_011046840, Unigene15284_Sample_011046840, Unigene15841_Sample_011046840, Unigene1681_Sample_011046840, Unigene17595_Sample_011046840,…
13	Endocytosis	Unigene1016_Sample_011046840, Unigene10676_Sample_011046840, Unigene1104_Sample_011046840, Unigene1105_Sample_011046840, Unigene11899_Sample_011046840, Unigene12310_Sample_011046840, Unigene1235_Sample_011046840, Unigene12391_Sample_011046840, Unigene14273_Sample_011046840, Unigene14535_Sample_011046840, Unigene14536_Sample_011046840, Unigene14810_Sample_011046840, Unigene14811_Sample_011046840, …
14	Parkinson's disease	Unigene1106_Sample_011046840, Unigene1107_Sample_011046840, Unigene1114_Sample_011046840, Unigene1115_Sample_011046840, Unigene12869_Sample_011046840, Unigene14975_Sample_011046840, Unigene14976_Sample_011046840, Unigene17511_Sample_011046840, Unigene18179_Sample_011046840, Unigene18180_Sample_011046840, Unigene1879_Sample_011046840, Unigene19693_Sample_011046840, Unigene19805_Sample_011046840, U…
15	Wnt signaling pathway	Unigene1192_Sample_011046840, Unigene12275_Sample_011046840, Unigene12548_Sample_011046840, Unigene16259_Sample_011046840, Unigene16260_Sample_011046840, Unigene1788_Sample_011046840, Unigene17979_Sample_011046840, Unigene18500_Sample_011046840, Unigene18501_Sample_011046840, Unigene18502_Sample_011046840, Unigene18503_Sample_011046840, Unigene18504_Sample_011046840, Unigene18505_Sample_011046840…
16	Focal adhesion	Unigene10665_Sample_011046840, Unigene10875_Sample_011046840, Unigene10897_Sample_011046840, Unigene1104_Sample_011046840, Unigene1105_Sample_011046840, Unigene1130_Sample_011046840, Unigene12310_Sample_011046840, Unigene12705_Sample_011046840, Unigene12708_Sample_011046840, Unigene13256_Sample_011046840, Unigene13344_Sample_011046840, Unigene134_Sample_011046840, Unigene135_Sample_011046840, Uni…
17	Adherens junction	Unigene10289_Sample_011046840, Unigene10522_Sample_011046840, Unigene1099_Sample_011046840, Unigene1100_Sample_011046840, Unigene1101_Sample_011046840, Unigene11030_Sample_011046840, Unigene11463_Sample_011046840, Unigene11464_Sample_011046840, Unigene11465_Sample_011046840, Unigene11704_Sample_011046840, Unigene118_Sample_011046840, Unigene1192_Sample_011046840, Unigene1213_Sample_011046840, Uni…
18	Viral myocarditis	Unigene10246_Sample_011046840, Unigene1343_Sample_011046840, Unigene1461_Sample_011046840, Unigene15602_Sample_011046840, Unigene15943_Sample_011046840, Unigene15944_Sample_011046840, Unigene16054_Sample_011046840, Unigene16076_Sample_011046840, Unigene16179_Sample_011046840, Unigene16917_Sample_011046840, Unigene16918_Sample_011046840, Unigene17027_Sample_011046840, Unigene17511_Sample_011046840…
19	Lysosome	Unigene10341_Sample_011046840, Unigene10618_Sample_011046840, Unigene10832_Sample_011046840, Unigene10963_Sample_011046840, Unigene11463_Sample_011046840, Unigene11464_Sample_011046840, Unigene11465_Sample_011046840, Unigene11814_Sample_011046840, Unigene11993_Sample_011046840, Unigene12903_Sample_011046840, Unigene13245_Sample_011046840, Unigene13719_Sample_011046840, Unigene14257_Sample_0110468…
20	Amyotrophic lateral sclerosis (ALS)	Unigene10631_Sample_011046840, Unigene14396_Sample_011046840, Unigene14397_Sample_011046840, Unigene14399_Sample_011046840, Unigene14400_Sample_011046840, Unigene14401_Sample_011046840, Unigene14402_Sample_011046840, Unigene14403_Sample_011046840, Unigene14404_Sample_011046840, Unigene14406_Sample_011046840, Unigene14409_Sample_011046840, Unigene14410_Sample_011046840, Unigene14411_Sample_0110468…
21	Chemokine signaling pathway	Unigene14039_Sample_011046840, Unigene16234_Sample_011046840, Unigene16883_Sample_011046840, Unigene17642_Sample_011046840, Unigene17643_Sample_011046840, Unigene17951_Sample_011046840, Unigene18500_Sample_011046840, Unigene18501_Sample_011046840, Unigene18502_Sample_011046840, Unigene18503_Sample_011046840, Unigene18504_Sample_011046840, Unigene18505_Sample_011046840, Unigene18506_Sample_0110468…
22	Riboflavin metabolism	Unigene10289_Sample_011046840, Unigene10522_Sample_011046840, Unigene11463_Sample_011046840, Unigene11464_Sample_011046840, Unigene11465_Sample_011046840, Unigene1213_Sample_011046840, Unigene13270_Sample_011046840, Unigene13368_Sample_011046840, Unigene13369_Sample_011046840, Unigene1475_Sample_011046840, Unigene15862_Sample_011046840, Unigene15863_Sample_011046840, Unigene15864_Sample_011046840…
23	Oxidative phosphorylation	Unigene12869_Sample_011046840, Unigene176_Sample_011046840, Unigene18794_Sample_011046840, Unigene1879_Sample_011046840, Unigene19805_Sample_011046840, Unigene19915_Sample_011046840, Unigene2500_Sample_011046840, Unigene3670_Sample_011046840, Unigene4867_Sample_011046840, Unigene5197_Sample_011046840, Unigene537_Sample_011046840, Unigene5417_Sample_011046840, Unigene6038_Sample_011046840, Unigene…
24	RNA degradation	Unigene10_Sample_011046840, Unigene1135_Sample_011046840, Unigene14808_Sample_011046840, Unigene1493_Sample_011046840, Unigene15319_Sample_011046840, Unigene16074_Sample_011046840, Unigene16186_Sample_011046840, Unigene17099_Sample_011046840, Unigene17103_Sample_011046840, Unigene17104_Sample_011046840, Unigene17105_Sample_011046840, Unigene17106_Sample_011046840, Unigene17107_Sample_011046840, U…
25	Ubiquitin mediated proteolysis	Unigene12391_Sample_011046840, Unigene13418_Sample_011046840, Unigene14013_Sample_011046840, Unigene14975_Sample_011046840, Unigene14976_Sample_011046840, Unigene1518_Sample_011046840, Unigene15962_Sample_011046840, Unigene16791_Sample_011046840, Unigene16917_Sample_011046840, Unigene17126_Sample_011046840, Unigene1776_Sample_011046840, Unigene17805_Sample_011046840, Unigene17838_Sample_011046840…
26	Gastric acid secretion	Unigene10152_Sample_011046840, Unigene10788_Sample_011046840, Unigene11340_Sample_011046840, Unigene11341_Sample_011046840, Unigene12705_Sample_011046840, Unigene14132_Sample_011046840, Unigene14615_Sample_011046840, Unigene14618_Sample_011046840, Unigene14619_Sample_011046840, Unigene15214_Sample_011046840, Unigene15227_Sample_011046840, Unigene15231_Sample_011046840, Unigene15233_Sample_0110468…
27	MAPK signaling pathway	Unigene12240_Sample_011046840, Unigene12241_Sample_011046840, Unigene13456_Sample_011046840, Unigene13457_Sample_011046840, Unigene15026_Sample_011046840, Unigene15692_Sample_011046840, Unigene15693_Sample_011046840, Unigene15694_Sample_011046840, Unigene16052_Sample_011046840, Unigene16172_Sample_011046840, Unigene16669_Sample_011046840, Unigene16670_Sample_011046840, Unigene17294_Sample_0110468…
28	Amoebiasis	Unigene10875_Sample_011046840, Unigene11694_Sample_011046840, Unigene12708_Sample_011046840, Unigene13160_Sample_011046840, Unigene13344_Sample_011046840, Unigene14040_Sample_011046840, Unigene14041_Sample_011046840, Unigene17597_Sample_011046840, Unigene17626_Sample_011046840, Unigene17627_Sample_011046840, Unigene1804_Sample_011046840, Unigene18500_Sample_011046840, Unigene18501_Sample_01104684…
29	Phosphatidylinositol signaling system	Unigene1104_Sample_011046840, Unigene1105_Sample_011046840, Unigene13137_Sample_011046840, Unigene13490_Sample_011046840, Unigene13599_Sample_011046840, Unigene14615_Sample_011046840, Unigene14616_Sample_011046840, Unigene14618_Sample_011046840, Unigene14747_Sample_011046840, Unigene14810_Sample_011046840, Unigene14811_Sample_011046840, Unigene14813_Sample_011046840, Unigene15599_Sample_011046840…
30	Pancreatic secretion	Unigene10152_Sample_011046840, Unigene10788_Sample_011046840, Unigene11340_Sample_011046840, Unigene11341_Sample_011046840, Unigene13082_Sample_011046840, Unigene14289_Sample_011046840, Unigene14290_Sample_011046840, Unigene14291_Sample_011046840, Unigene14292_Sample_011046840, Unigene14615_Sample_011046840, Unigene14618_Sample_011046840, Unigene14619_Sample_011046840, Unigene14803_Sample_0110468…
31	Phagosome	Unigene10398_Sample_011046840, Unigene10399_Sample_011046840, Unigene1104_Sample_011046840, Unigene1105_Sample_011046840, Unigene1130_Sample_011046840, Unigene11993_Sample_011046840, Unigene12263_Sample_011046840, Unigene1235_Sample_011046840, Unigene12644_Sample_011046840, Unigene12645_Sample_011046840, Unigene13098_Sample_011046840, Unigene14255_Sample_011046840, Unigene1681_Sample_011046840, U…
32	Axon guidance	Unigene10897_Sample_011046840, Unigene11704_Sample_011046840, Unigene12062_Sample_011046840, Unigene12310_Sample_011046840, Unigene12368_Sample_011046840, Unigene14561_Sample_011046840, Unigene14562_Sample_011046840, Unigene15138_Sample_011046840, Unigene17245_Sample_011046840, Unigene17246_Sample_011046840, Unigene17515_Sample_011046840, Unigene18484_Sample_011046840, Unigene2124_Sample_01104684…
33	Cell cycle	Unigene11658_Sample_011046840, Unigene1192_Sample_011046840, Unigene1494_Sample_011046840, Unigene16791_Sample_011046840, Unigene1794_Sample_011046840, Unigene1808_Sample_011046840, Unigene2399_Sample_011046840, Unigene2775_Sample_011046840, Unigene2833_Sample_011046840, Unigene2857_Sample_011046840, Unigene3073_Sample_011046840, Unigene4922_Sample_011046840, Unigene4981_Sample_011046840, Unigene…
34	Calcium signaling pathway	Unigene11310_Sample_011046840, Unigene12070_Sample_011046840, Unigene12705_Sample_011046840, Unigene14132_Sample_011046840, Unigene14615_Sample_011046840, Unigene14616_Sample_011046840, Unigene14618_Sample_011046840, Unigene14747_Sample_011046840, Unigene16164_Sample_011046840, Unigene16883_Sample_011046840, Unigene17145_Sample_011046840, Unigene17642_Sample_011046840, Unigene17643_Sample_0110468…
35	Insulin signaling pathway	Unigene10665_Sample_011046840, Unigene118_Sample_011046840, Unigene13673_Sample_011046840, Unigene1415_Sample_011046840, Unigene14366_Sample_011046840, Unigene14367_Sample_011046840, Unigene14632_Sample_011046840, Unigene14633_Sample_011046840, Unigene15010_Sample_011046840, Unigene15011_Sample_011046840, Unigene17951_Sample_011046840, Unigene18021_Sample_011046840, Unigene18704_Sample_011046840,…
36	GnRH signaling pathway	Unigene14615_Sample_011046840, Unigene14618_Sample_011046840, Unigene14636_Sample_011046840, Unigene14637_Sample_011046840, Unigene14638_Sample_011046840, Unigene15026_Sample_011046840, Unigene162_Sample_011046840, Unigene16883_Sample_011046840, Unigene17642_Sample_011046840, Unigene17643_Sample_011046840, Unigene18500_Sample_011046840, Unigene18501_Sample_011046840, Unigene18502_Sample_011046840…
37	Bacterial invasion of epithelial cells	Unigene1106_Sample_011046840, Unigene1107_Sample_011046840, Unigene1114_Sample_011046840, Unigene1115_Sample_011046840, Unigene1130_Sample_011046840, Unigene12310_Sample_011046840, Unigene14039_Sample_011046840, Unigene16234_Sample_011046840, Unigene17951_Sample_011046840, Unigene18633_Sample_011046840, Unigene18634_Sample_011046840, Unigene18742_Sample_011046840, Unigene18971_Sample_011046840, U…
38	Lysine degradation	Unigene13826_Sample_011046840, Unigene15787_Sample_011046840, Unigene16015_Sample_011046840, Unigene16042_Sample_011046840, Unigene17005_Sample_011046840, Unigene17667_Sample_011046840, Unigene17668_Sample_011046840, Unigene17934_Sample_011046840, Unigene18298_Sample_011046840, Unigene18299_Sample_011046840, Unigene19118_Sample_011046840, Unigene20308_Sample_011046840, Unigene2187_Sample_01104684…
39	Peroxisome	Unigene11724_Sample_011046840, Unigene1209_Sample_011046840, Unigene1211_Sample_011046840, Unigene12689_Sample_011046840, Unigene12690_Sample_011046840, Unigene13265_Sample_011046840, Unigene14780_Sample_011046840, Unigene15583_Sample_011046840, Unigene15830_Sample_011046840, Unigene16959_Sample_011046840, Unigene16960_Sample_011046840, Unigene17192_Sample_011046840, Unigene17193_Sample_011046840…
40	Glycerophospholipid metabolism	Unigene10818_Sample_011046840, Unigene11149_Sample_011046840, Unigene11286_Sample_011046840, Unigene11287_Sample_011046840, Unigene14317_Sample_011046840, Unigene15166_Sample_011046840, Unigene16444_Sample_011046840, Unigene16445_Sample_011046840, Unigene17366_Sample_011046840, Unigene17367_Sample_011046840, Unigene17937_Sample_011046840, Unigene17938_Sample_011046840, Unigene18404_Sample_0110468…
41	Gap junction	Unigene12263_Sample_011046840, Unigene14615_Sample_011046840, Unigene14618_Sample_011046840, Unigene16669_Sample_011046840, Unigene16670_Sample_011046840, Unigene16883_Sample_011046840, Unigene17642_Sample_011046840, Unigene17643_Sample_011046840, Unigene18500_Sample_011046840, Unigene18501_Sample_011046840, Unigene18502_Sample_011046840, Unigene18503_Sample_011046840, Unigene18504_Sample_0110468…
42	Melanogenesis	Unigene11866_Sample_011046840, Unigene16259_Sample_011046840, Unigene16260_Sample_011046840, Unigene16883_Sample_011046840, Unigene17642_Sample_011046840, Unigene17643_Sample_011046840, Unigene1788_Sample_011046840, Unigene18500_Sample_011046840, Unigene18501_Sample_011046840, Unigene18502_Sample_011046840, Unigene18503_Sample_011046840, Unigene18504_Sample_011046840, Unigene18505_Sample_01104684…
43	Leukocyte transendothelial migration	Unigene1099_Sample_011046840, Unigene1100_Sample_011046840, Unigene1101_Sample_011046840, Unigene12310_Sample_011046840, Unigene13179_Sample_011046840, Unigene14039_Sample_011046840, Unigene15045_Sample_011046840, Unigene15172_Sample_011046840, Unigene17951_Sample_011046840, Unigene18641_Sample_011046840, Unigene18742_Sample_011046840, Unigene2124_Sample_011046840, Unigene2125_Sample_011046840, U…
44	mTOR signaling pathway	Unigene1234_Sample_011046840, Unigene14632_Sample_011046840, Unigene14633_Sample_011046840, Unigene14779_Sample_011046840, Unigene15010_Sample_011046840, Unigene15011_Sample_011046840, Unigene17245_Sample_011046840, Unigene17246_Sample_011046840, Unigene18021_Sample_011046840, Unigene18742_Sample_011046840, Unigene2291_Sample_011046840, Unigene2310_Sample_011046840, Unigene2909_Sample_011046840, …
45	Long-term potentiation	Unigene10665_Sample_011046840, Unigene13179_Sample_011046840, Unigene13673_Sample_011046840, Unigene14615_Sample_011046840, Unigene14618_Sample_011046840, Unigene18500_Sample_011046840, Unigene18501_Sample_011046840, Unigene18502_Sample_011046840, Unigene18503_Sample_011046840, Unigene18504_Sample_011046840, Unigene18505_Sample_011046840, Unigene18506_Sample_011046840, Unigene18507_Sample_0110468…
46	Neuroactive ligand-receptor interaction	Unigene12070_Sample_011046840, Unigene14636_Sample_011046840, Unigene14637_Sample_011046840, Unigene14638_Sample_011046840, Unigene15741_Sample_011046840, Unigene16164_Sample_011046840, Unigene162_Sample_011046840, Unigene1966_Sample_011046840, Unigene1973_Sample_011046840, Unigene2271_Sample_011046840, Unigene2351_Sample_011046840, Unigene2621_Sample_011046840, Unigene4020_Sample_011046840, Unig…
47	Salivary secretion	Unigene10152_Sample_011046840, Unigene10788_Sample_011046840, Unigene13082_Sample_011046840, Unigene14615_Sample_011046840, Unigene14618_Sample_011046840, Unigene14619_Sample_011046840, Unigene15518_Sample_011046840, Unigene16883_Sample_011046840, Unigene17642_Sample_011046840, Unigene17643_Sample_011046840, Unigene176_Sample_011046840, Unigene18181_Sample_011046840, Unigene18500_Sample_011046840…
48	Inositol phosphate metabolism	Unigene1104_Sample_011046840, Unigene1105_Sample_011046840, Unigene13137_Sample_011046840, Unigene13490_Sample_011046840, Unigene13599_Sample_011046840, Unigene14747_Sample_011046840, Unigene14810_Sample_011046840, Unigene14811_Sample_011046840, Unigene14813_Sample_011046840, Unigene15599_Sample_011046840, Unigene15600_Sample_011046840, Unigene16627_Sample_011046840, Unigene18500_Sample_011046840…
49	Renal cell carcinoma	Unigene10897_Sample_011046840, Unigene11632_Sample_011046840, Unigene12310_Sample_011046840, Unigene15317_Sample_011046840, Unigene17245_Sample_011046840, Unigene17246_Sample_011046840, Unigene17951_Sample_011046840, Unigene18742_Sample_011046840, Unigene4182_Sample_011046840, Unigene4875_Sample_011046840, Unigene6299_Sample_011046840, Unigene6563_Sample_011046840, Unigene6564_Sample_011046840, U…
50	Neurotrophin signaling pathway	Unigene16669_Sample_011046840, Unigene16670_Sample_011046840, Unigene17681_Sample_011046840, Unigene17951_Sample_011046840, Unigene18641_Sample_011046840, Unigene18704_Sample_011046840, Unigene18742_Sample_011046840, Unigene1901_Sample_011046840, Unigene3026_Sample_011046840, Unigene3054_Sample_011046840, Unigene6299_Sample_011046840, Unigene6563_Sample_011046840, Unigene6564_Sample_011046840, Un…
51	Shigellosis	Unigene1130_Sample_011046840, Unigene11750_Sample_011046840, Unigene16234_Sample_011046840, Unigene17951_Sample_011046840, Unigene17990_Sample_011046840, Unigene17991_Sample_011046840, Unigene18633_Sample_011046840, Unigene18634_Sample_011046840, Unigene18641_Sample_011046840, Unigene18971_Sample_011046840, Unigene18973_Sample_011046840, Unigene1902_Sample_011046840, Unigene2860_Sample_011046840,…
52	Progesterone-mediated oocyte maturation	Unigene16791_Sample_011046840, Unigene16883_Sample_011046840, Unigene17642_Sample_011046840, Unigene17643_Sample_011046840, Unigene1794_Sample_011046840, Unigene18641_Sample_011046840, Unigene18742_Sample_011046840, Unigene2399_Sample_011046840, Unigene3073_Sample_011046840, Unigene4922_Sample_011046840, Unigene5509_Sample_011046840, Unigene6310_Sample_011046840, Unigene6640_Sample_011046840, Uni…
53	T cell receptor signaling pathway	Unigene10289_Sample_011046840, Unigene10897_Sample_011046840, Unigene17951_Sample_011046840, Unigene18641_Sample_011046840, Unigene18742_Sample_011046840, Unigene1901_Sample_011046840, Unigene3026_Sample_011046840, Unigene367_Sample_011046840, Unigene4875_Sample_011046840, Unigene5787_Sample_011046840, Unigene5788_Sample_011046840, Unigene5789_Sample_011046840, Unigene614_Sample_011046840, Unigen…
54	Glycerolipid metabolism	Unigene10577_Sample_011046840, Unigene10818_Sample_011046840, Unigene12058_Sample_011046840, Unigene12059_Sample_011046840, Unigene13518_Sample_011046840, Unigene13519_Sample_011046840, Unigene13520_Sample_011046840, Unigene13521_Sample_011046840, Unigene13522_Sample_011046840, Unigene14317_Sample_011046840, Unigene15467_Sample_011046840, Unigene16042_Sample_011046840, Unigene17937_Sample_0110468…
55	Oocyte meiosis	Unigene10665_Sample_011046840, Unigene13673_Sample_011046840, Unigene14615_Sample_011046840, Unigene14618_Sample_011046840, Unigene16791_Sample_011046840, Unigene16883_Sample_011046840, Unigene17642_Sample_011046840, Unigene17643_Sample_011046840, Unigene1794_Sample_011046840, Unigene18641_Sample_011046840, Unigene2318_Sample_011046840, Unigene2347_Sample_011046840, Unigene2399_Sample_011046840, …
56	Purine metabolism	Unigene1112_Sample_011046840, Unigene11425_Sample_011046840, Unigene1314_Sample_011046840, Unigene13270_Sample_011046840, Unigene14127_Sample_011046840, Unigene15289_Sample_011046840, Unigene15862_Sample_011046840, Unigene15863_Sample_011046840, Unigene15864_Sample_011046840, Unigene15865_Sample_011046840, Unigene16525_Sample_011046840, Unigene16526_Sample_011046840, Unigene16532_Sample_011046840…
57	B cell receptor signaling pathway	Unigene10289_Sample_011046840, Unigene12354_Sample_011046840, Unigene13609_Sample_011046840, Unigene16127_Sample_011046840, Unigene16128_Sample_011046840, Unigene16129_Sample_011046840, Unigene18742_Sample_011046840, Unigene367_Sample_011046840, Unigene5787_Sample_011046840, Unigene5788_Sample_011046840, Unigene5789_Sample_011046840, Unigene614_Sample_011046840, Unigene7096_Sample_011046840, Unig…
58	Colorectal cancer	Unigene1192_Sample_011046840, Unigene148_Sample_011046840, Unigene18515_Sample_011046840, Unigene18516_Sample_011046840, Unigene18742_Sample_011046840, Unigene1995_Sample_011046840, Unigene48_Sample_011046840, Unigene49_Sample_011046840, Unigene5066_Sample_011046840, Unigene50_Sample_011046840, Unigene51_Sample_011046840, Unigene7089_Sample_011046840, Unigene8703_Sample_011046840, Unigene8704_Sam…
59	Long-term depression	Unigene11866_Sample_011046840, Unigene14615_Sample_011046840, Unigene14618_Sample_011046840, Unigene18500_Sample_011046840, Unigene18501_Sample_011046840, Unigene18502_Sample_011046840, Unigene18503_Sample_011046840, Unigene18504_Sample_011046840, Unigene18505_Sample_011046840, Unigene18506_Sample_011046840, Unigene18507_Sample_011046840, Unigene2318_Sample_011046840, Unigene2347_Sample_011046840…
60	ECM-receptor interaction	Unigene10875_Sample_011046840, Unigene1130_Sample_011046840, Unigene11584_Sample_011046840, Unigene12708_Sample_011046840, Unigene13256_Sample_011046840, Unigene13344_Sample_011046840, Unigene134_Sample_011046840, Unigene135_Sample_011046840, Unigene14463_Sample_011046840, Unigene14905_Sample_011046840, Unigene15099_Sample_011046840, Unigene18760_Sample_011046840, Unigene18971_Sample_011046840, U…
61	PPAR signaling pathway	Unigene118_Sample_011046840, Unigene12010_Sample_011046840, Unigene12058_Sample_011046840, Unigene12059_Sample_011046840, Unigene13518_Sample_011046840, Unigene13519_Sample_011046840, Unigene13520_Sample_011046840, Unigene13521_Sample_011046840, Unigene13522_Sample_011046840, Unigene14842_Sample_011046840, Unigene14843_Sample_011046840, Unigene15583_Sample_011046840, Unigene18021_Sample_011046840…
62	Nucleotide excision repair	Unigene16166_Sample_011046840, Unigene1724_Sample_011046840, Unigene17524_Sample_011046840, Unigene17600_Sample_011046840, Unigene17601_Sample_011046840, Unigene1777_Sample_011046840, Unigene18334_Sample_011046840, Unigene18335_Sample_011046840, Unigene18485_Sample_011046840, Unigene18758_Sample_011046840, Unigene5057_Sample_011046840, Unigene5600_Sample_011046840, Unigene5688_Sample_011046840, U…
63	Fc gamma R-mediated phagocytosis	Unigene10818_Sample_011046840, Unigene1104_Sample_011046840, Unigene1105_Sample_011046840, Unigene14810_Sample_011046840, Unigene14811_Sample_011046840, Unigene14813_Sample_011046840, Unigene16234_Sample_011046840, Unigene17145_Sample_011046840, Unigene17951_Sample_011046840, Unigene18742_Sample_011046840, Unigene1901_Sample_011046840, Unigene1902_Sample_011046840, Unigene2962_Sample_011046840, U…
64	Hematopoietic cell lineage	Unigene1130_Sample_011046840, Unigene12354_Sample_011046840, Unigene13098_Sample_011046840, Unigene134_Sample_011046840, Unigene135_Sample_011046840, Unigene13609_Sample_011046840, Unigene15099_Sample_011046840, Unigene16128_Sample_011046840, Unigene16129_Sample_011046840, Unigene18971_Sample_011046840, Unigene18973_Sample_011046840, Unigene2250_Sample_011046840, Unigene332_Sample_011046840, Unig…
65	Cell adhesion molecules (CAMs)	Unigene1130_Sample_011046840, Unigene12118_Sample_011046840, Unigene12354_Sample_011046840, Unigene12356_Sample_011046840, Unigene134_Sample_011046840, Unigene135_Sample_011046840, Unigene13609_Sample_011046840, Unigene15099_Sample_011046840, Unigene17974_Sample_011046840, Unigene18971_Sample_011046840, Unigene18973_Sample_011046840, Unigene20191_Sample_011046840, Unigene48_Sample_011046840, Unig…
66	TGF-beta signaling pathway	Unigene1192_Sample_011046840, Unigene12391_Sample_011046840, Unigene14535_Sample_011046840, Unigene14536_Sample_011046840, Unigene1494_Sample_011046840, Unigene1808_Sample_011046840, Unigene20256_Sample_011046840, Unigene2775_Sample_011046840, Unigene2833_Sample_011046840, Unigene2857_Sample_011046840, Unigene6008_Sample_011046840, Unigene6009_Sample_011046840, Unigene7089_Sample_011046840, Unige…
67	Tyrosine metabolism	Unigene10090_Sample_011046840, Unigene11644_Sample_011046840, Unigene11645_Sample_011046840, Unigene1202_Sample_011046840, Unigene1203_Sample_011046840, Unigene13098_Sample_011046840, Unigene16546_Sample_011046840, Unigene17335_Sample_011046840, Unigene2250_Sample_011046840, Unigene259_Sample_011046840, Unigene3031_Sample_011046840, Unigene332_Sample_011046840, Unigene333_Sample_011046840, Unigen…
68	Aldosterone-regulated sodium reabsorption	Unigene10152_Sample_011046840, Unigene14619_Sample_011046840, Unigene15518_Sample_011046840, Unigene16881_Sample_011046840, Unigene16882_Sample_011046840, Unigene176_Sample_011046840, Unigene18021_Sample_011046840, Unigene18181_Sample_011046840, Unigene18704_Sample_011046840, Unigene18742_Sample_011046840, Unigene5320_Sample_011046840, Unigene836_Sample_011046840, Unigene8703_Sample_011046840, Un…
69	MAPK signaling pathway - fly	Unigene101_Sample_011046840, Unigene102_Sample_011046840, Unigene103_Sample_011046840, Unigene104_Sample_011046840, Unigene1148_Sample_011046840, Unigene1149_Sample_011046840, Unigene11899_Sample_011046840, Unigene2179_Sample_011046840, Unigene2180_Sample_011046840, Unigene4182_Sample_011046840, Unigene6563_Sample_011046840, Unigene6564_Sample_011046840, Unigene855_Sample_011046840, Unigene8703_S…
70	Chronic myeloid leukemia	Unigene1192_Sample_011046840, Unigene15172_Sample_011046840, Unigene17951_Sample_011046840, Unigene17979_Sample_011046840, Unigene18742_Sample_011046840, Unigene6299_Sample_011046840, Unigene6563_Sample_011046840, Unigene6564_Sample_011046840, Unigene7089_Sample_011046840, Unigene8017_Sample_011046840, Unigene855_Sample_011046840, Unigene8703_Sample_011046840, Unigene8704_Sample_011046840, Unigen…
71	ErbB signaling pathway	Unigene10897_Sample_011046840, Unigene15026_Sample_011046840, Unigene17951_Sample_011046840, Unigene18742_Sample_011046840, Unigene2124_Sample_011046840, Unigene2125_Sample_011046840, Unigene2126_Sample_011046840, Unigene2127_Sample_011046840, Unigene4875_Sample_011046840, Unigene6299_Sample_011046840, Unigene8703_Sample_011046840, Unigene8704_Sample_011046840, Unigene8705_Sample_011046840, Unige…
72	Chagas disease	Unigene10398_Sample_011046840, Unigene10399_Sample_011046840, Unigene11866_Sample_011046840, Unigene15026_Sample_011046840, Unigene16285_Sample_011046840, Unigene18500_Sample_011046840, Unigene18501_Sample_011046840, Unigene18502_Sample_011046840, Unigene18503_Sample_011046840, Unigene18504_Sample_011046840, Unigene18505_Sample_011046840, Unigene18506_Sample_011046840, Unigene18507_Sample_0110468…
73	Pathogenic Escherichia coli infection	Unigene12263_Sample_011046840, Unigene13885_Sample_011046840, Unigene18513_Sample_011046840, Unigene2241_Sample_011046840, Unigene5385_Sample_011046840, Unigene6008_Sample_011046840, Unigene6009_Sample_011046840, Unigene6318_Sample_011046840, Unigene6319_Sample_011046840, Unigene6762_Sample_011046840, Unigene6763_Sample_011046840, Unigene7926_Sample_011046840, Unigene8225_Sample_011046840, Unigen…
74	Basal cell carcinoma	Unigene16259_Sample_011046840, Unigene16260_Sample_011046840, Unigene1788_Sample_011046840, Unigene18515_Sample_011046840, Unigene18516_Sample_011046840, Unigene18918_Sample_011046840, Unigene18919_Sample_011046840, Unigene19667_Sample_011046840, Unigene1970_Sample_011046840, Unigene1995_Sample_011046840, Unigene2856_Sample_011046840, Unigene2863_Sample_011046840, Unigene5066_Sample_011046840, Un…
75	Endometrial cancer	Unigene148_Sample_011046840, Unigene18021_Sample_011046840, Unigene18515_Sample_011046840, Unigene18516_Sample_011046840, Unigene18742_Sample_011046840, Unigene1995_Sample_011046840, Unigene5066_Sample_011046840, Unigene5320_Sample_011046840, Unigene8703_Sample_011046840, Unigene8704_Sample_011046840, Unigene8705_Sample_011046840, Unigene8706_Sample_011046840, Unigene8707_Sample_011046840, Unigen…
76	Notch signaling pathway	Unigene10754_Sample_011046840, Unigene16214_Sample_011046840, Unigene17979_Sample_011046840, Unigene18342_Sample_011046840, Unigene18344_Sample_011046840, Unigene18804_Sample_011046840, Unigene18805_Sample_011046840, Unigene2157_Sample_011046840, Unigene2390_Sample_011046840, Unigene2391_Sample_011046840, Unigene2863_Sample_011046840, Unigene4747_Sample_011046840, Unigene7081_Sample_011046840, Un…
77	Vasopressin-regulated water reabsorption	Unigene10676_Sample_011046840, Unigene11513_Sample_011046840, Unigene16290_Sample_011046840, Unigene16291_Sample_011046840, Unigene16292_Sample_011046840, Unigene16293_Sample_011046840, Unigene16883_Sample_011046840, Unigene17642_Sample_011046840, Unigene17643_Sample_011046840, Unigene17665_Sample_011046840, Unigene641_Sample_011046840, Unigene6715_Sample_011046840, Unigene6716_Sample_011046840, …
78	N-Glycan biosynthesis	Unigene15841_Sample_011046840, Unigene16063_Sample_011046840, Unigene16118_Sample_011046840, Unigene17334_Sample_011046840, Unigene17489_Sample_011046840, Unigene17490_Sample_011046840, Unigene17491_Sample_011046840, Unigene17492_Sample_011046840, Unigene17595_Sample_011046840, Unigene17596_Sample_011046840, Unigene18462_Sample_011046840, Unigene18917_Sample_011046840, Unigene4958_Sample_01104684…
79	Vibrio cholerae infection	Unigene14040_Sample_011046840, Unigene14041_Sample_011046840, Unigene14511_Sample_011046840, Unigene14512_Sample_011046840, Unigene16883_Sample_011046840, Unigene17597_Sample_011046840, Unigene17642_Sample_011046840, Unigene17643_Sample_011046840, Unigene2357_Sample_011046840, Unigene238_Sample_011046840, Unigene7730_Sample_011046840, Unigene8301_Sample_011046840, Unigene8814_Sample_011046840, Un…
80	Glycosylphosphatidylinositol(GPI)-anchor biosynthesis	Unigene1051_Sample_011046840, Unigene1052_Sample_011046840, Unigene1053_Sample_011046840, Unigene1054_Sample_011046840, Unigene1055_Sample_011046840, Unigene1056_Sample_011046840, Unigene1152_Sample_011046840, Unigene1153_Sample_011046840, Unigene14050_Sample_011046840, Unigene14051_Sample_011046840, Unigene14052_Sample_011046840, Unigene14053_Sample_011046840, Unigene16862_Sample_011046840, Unig…
81	Prostate cancer	Unigene1202_Sample_011046840, Unigene1203_Sample_011046840, Unigene17335_Sample_011046840, Unigene18021_Sample_011046840, Unigene18742_Sample_011046840, Unigene5320_Sample_011046840, Unigene8183_Sample_011046840, Unigene8703_Sample_011046840, Unigene8704_Sample_011046840, Unigene8705_Sample_011046840, Unigene8706_Sample_011046840, Unigene8707_Sample_011046840, Unigene9374_Sample_011046840, Unigen…
82	Adipocytokine signaling pathway	Unigene1415_Sample_011046840, Unigene14366_Sample_011046840, Unigene14367_Sample_011046840, Unigene18704_Sample_011046840, Unigene1901_Sample_011046840, Unigene2909_Sample_011046840, Unigene3026_Sample_011046840, Unigene5205_Sample_011046840, Unigene539_Sample_011046840, Unigene6563_Sample_011046840, Unigene6564_Sample_011046840, Unigene6745_Sample_011046840, Unigene719_Sample_011046840, Unigene7…
83	Jak-STAT signaling pathway	Unigene10289_Sample_011046840, Unigene13098_Sample_011046840, Unigene16015_Sample_011046840, Unigene18742_Sample_011046840, Unigene2250_Sample_011046840, Unigene2528_Sample_011046840, Unigene332_Sample_011046840, Unigene333_Sample_011046840, Unigene4177_Sample_011046840, Unigene6563_Sample_011046840, Unigene6564_Sample_011046840, Unigene855_Sample_011046840, Unigene9457_Sample_011046840, Unigene9…
84	VEGF signaling pathway	Unigene14039_Sample_011046840, Unigene17145_Sample_011046840, Unigene18641_Sample_011046840, Unigene18742_Sample_011046840, Unigene2124_Sample_011046840, Unigene2125_Sample_011046840, Unigene2126_Sample_011046840, Unigene2127_Sample_011046840, Unigene7780_Sample_011046840, Unigene8703_Sample_011046840, Unigene8704_Sample_011046840, Unigene8705_Sample_011046840, Unigene8706_Sample_011046840, Unige…
85	Basal transcription factors	Unigene10896_Sample_011046840, Unigene1209_Sample_011046840, Unigene1211_Sample_011046840, Unigene14273_Sample_011046840, Unigene17524_Sample_011046840, Unigene18758_Sample_011046840, Unigene18930_Sample_011046840, Unigene19035_Sample_011046840, Unigene19036_Sample_011046840, Unigene2572_Sample_011046840, Unigene6423_Sample_011046840, Unigene8178_Sample_011046840, Unigene8239_Sample_011046840, Un…
86	Taste transduction	Unigene16460_Sample_011046840, Unigene16464_Sample_011046840, Unigene16465_Sample_011046840, Unigene16881_Sample_011046840, Unigene16882_Sample_011046840, Unigene18500_Sample_011046840, Unigene18501_Sample_011046840, Unigene18502_Sample_011046840, Unigene18503_Sample_011046840, Unigene18504_Sample_011046840, Unigene18505_Sample_011046840, Unigene18506_Sample_011046840, Unigene18507_Sample_0110468…
87	Natural killer cell mediated cytotoxicity	Unigene10289_Sample_011046840, Unigene18742_Sample_011046840, Unigene6563_Sample_011046840, Unigene6564_Sample_011046840, Unigene855_Sample_011046840, Unigene8703_Sample_011046840, Unigene8704_Sample_011046840, Unigene8705_Sample_011046840, Unigene8706_Sample_011046840, Unigene8707_Sample_011046840, Unigene9374_Sample_011046840, Unigene9375_Sample_011046840, Unigene9_Sample_011046840
88	Amino sugar and nucleotide sugar metabolism	Unigene11708_Sample_011046840, Unigene12089_Sample_011046840, Unigene14257_Sample_011046840, Unigene14939_Sample_011046840, Unigene14940_Sample_011046840, Unigene18819_Sample_011046840, Unigene19164_Sample_011046840, Unigene2650_Sample_011046840, Unigene3008_Sample_011046840, Unigene4578_Sample_011046840, Unigene6051_Sample_011046840, Unigene6596_Sample_011046840, Unigene6597_Sample_011046840
89	Toll-like receptor signaling pathway	Unigene11105_Sample_011046840, Unigene11993_Sample_011046840, Unigene15026_Sample_011046840, Unigene15138_Sample_011046840, Unigene15268_Sample_011046840, Unigene18641_Sample_011046840, Unigene18742_Sample_011046840, Unigene2221_Sample_011046840, Unigene2656_Sample_011046840, Unigene3026_Sample_011046840, Unigene400_Sample_011046840, Unigene6284_Sample_011046840, Unigene8225_Sample_011046840
90	Cysteine and methionine metabolism	Unigene10948_Sample_011046840, Unigene10949_Sample_011046840, Unigene11644_Sample_011046840, Unigene11645_Sample_011046840, Unigene17974_Sample_011046840, Unigene239_Sample_011046840, Unigene240_Sample_011046840, Unigene2474_Sample_011046840, Unigene2717_Sample_011046840, Unigene4233_Sample_011046840, Unigene6471_Sample_011046840, Unigene8537_Sample_011046840, Unigene8575_Sample_011046840
91	Sphingolipid metabolism	Unigene10818_Sample_011046840, Unigene114_Sample_011046840, Unigene1303_Sample_011046840, Unigene1304_Sample_011046840, Unigene1421_Sample_011046840, Unigene15604_Sample_011046840, Unigene1565_Sample_011046840, Unigene17145_Sample_011046840, Unigene20140_Sample_011046840, Unigene2358_Sample_011046840, Unigene787_Sample_011046840, Unigene7917_Sample_011046840, Unigene811_Sample_011046840
92	Pyruvate metabolism	Unigene12147_Sample_011046840, Unigene15467_Sample_011046840, Unigene16042_Sample_011046840, Unigene17322_Sample_011046840, Unigene18298_Sample_011046840, Unigene18299_Sample_011046840, Unigene19_Sample_011046840, Unigene2099_Sample_011046840, Unigene2331_Sample_011046840, Unigene6764_Sample_011046840, Unigene6765_Sample_011046840, Unigene7420_Sample_011046840, Unigene8744_Sample_011046840
93	Small cell lung cancer	Unigene1130_Sample_011046840, Unigene12708_Sample_011046840, Unigene134_Sample_011046840, Unigene135_Sample_011046840, Unigene15099_Sample_011046840, Unigene17511_Sample_011046840, Unigene18742_Sample_011046840, Unigene2124_Sample_011046840, Unigene2125_Sample_011046840, Unigene2126_Sample_011046840, Unigene2127_Sample_011046840, Unigene6518_Sample_011046840, Unigene8854_Sample_011046840
94	Phototransduction - fly	Unigene14615_Sample_011046840, Unigene14616_Sample_011046840, Unigene18500_Sample_011046840, Unigene18501_Sample_011046840, Unigene18502_Sample_011046840, Unigene18503_Sample_011046840, Unigene18504_Sample_011046840, Unigene18505_Sample_011046840, Unigene18506_Sample_011046840, Unigene18507_Sample_011046840, Unigene18632_Sample_011046840, Unigene2318_Sample_011046840, Unigene2347_Sample_011046840
95	Proximal tubule bicarbonate reclamation	Unigene10152_Sample_011046840, Unigene11340_Sample_011046840, Unigene11341_Sample_011046840, Unigene14619_Sample_011046840, Unigene15518_Sample_011046840, Unigene16487_Sample_011046840, Unigene176_Sample_011046840, Unigene18181_Sample_011046840, Unigene20133_Sample_011046840, Unigene2879_Sample_011046840, Unigene5261_Sample_011046840, Unigene9848_Sample_011046840, Unigene9849_Sample_011046840
96	Pancreatic cancer	Unigene1192_Sample_011046840, Unigene17245_Sample_011046840, Unigene17246_Sample_011046840, Unigene18742_Sample_011046840, Unigene5059_Sample_011046840, Unigene7089_Sample_011046840, Unigene8703_Sample_011046840, Unigene8704_Sample_011046840, Unigene8705_Sample_011046840, Unigene8706_Sample_011046840, Unigene8707_Sample_011046840, Unigene9374_Sample_011046840, Unigene9375_Sample_011046840
97	Dorso-ventral axis formation	Unigene1265_Sample_011046840, Unigene1266_Sample_011046840, Unigene18342_Sample_011046840, Unigene18344_Sample_011046840, Unigene4182_Sample_011046840, Unigene6473_Sample_011046840, Unigene8239_Sample_011046840, Unigene8703_Sample_011046840, Unigene8704_Sample_011046840, Unigene8705_Sample_011046840, Unigene8706_Sample_011046840, Unigene8707_Sample_011046840
98	Valine, leucine and isoleucine degradation	Unigene1484_Sample_011046840, Unigene16042_Sample_011046840, Unigene17039_Sample_011046840, Unigene17040_Sample_011046840, Unigene18298_Sample_011046840, Unigene18299_Sample_011046840, Unigene2957_Sample_011046840, Unigene8214_Sample_011046840, Unigene8652_Sample_011046840, Unigene8653_Sample_011046840, Unigene8654_Sample_011046840, Unigene8655_Sample_011046840
99	Starch and sucrose metabolism	Unigene11666_Sample_011046840, Unigene13270_Sample_011046840, Unigene15840_Sample_011046840, Unigene15841_Sample_011046840, Unigene15862_Sample_011046840, Unigene15863_Sample_011046840, Unigene15864_Sample_011046840, Unigene15865_Sample_011046840, Unigene3008_Sample_011046840, Unigene3453_Sample_011046840, Unigene5748_Sample_011046840, Unigene5749_Sample_011046840
100	Epithelial cell signaling in Helicobacter pylori infection	Unigene10522_Sample_011046840, Unigene12310_Sample_011046840, Unigene15026_Sample_011046840, Unigene16249_Sample_011046840, Unigene17990_Sample_011046840, Unigene18641_Sample_011046840, Unigene6506_Sample_011046840, Unigene6563_Sample_011046840, Unigene6564_Sample_011046840, Unigene6921_Sample_011046840, Unigene855_Sample_011046840, Unigene9718_Sample_011046840
101	Aminoacyl-tRNA biosynthesis	Unigene10837_Sample_011046840, Unigene14281_Sample_011046840, Unigene14432_Sample_011046840, Unigene14433_Sample_011046840, Unigene14488_Sample_011046840, Unigene14772_Sample_011046840, Unigene16028_Sample_011046840, Unigene16029_Sample_011046840, Unigene16724_Sample_011046840, Unigene18019_Sample_011046840, Unigene18127_Sample_011046840, Unigene18819_Sample_011046840
102	Melanoma	Unigene12310_Sample_011046840, Unigene13456_Sample_011046840, Unigene13457_Sample_011046840, Unigene18742_Sample_011046840, Unigene8703_Sample_011046840, Unigene8704_Sample_011046840, Unigene8705_Sample_011046840, Unigene8706_Sample_011046840, Unigene8707_Sample_011046840, Unigene9374_Sample_011046840, Unigene9375_Sample_011046840
103	Tryptophan metabolism	Unigene12388_Sample_011046840, Unigene13826_Sample_011046840, Unigene16042_Sample_011046840, Unigene18298_Sample_011046840, Unigene18299_Sample_011046840, Unigene20308_Sample_011046840, Unigene2908_Sample_011046840, Unigene3572_Sample_011046840, Unigene3856_Sample_011046840, Unigene727_Sample_011046840, Unigene9013_Sample_011046840
104	Fc epsilon RI signaling pathway	Unigene15026_Sample_011046840, Unigene18641_Sample_011046840, Unigene18742_Sample_011046840, Unigene1901_Sample_011046840, Unigene3026_Sample_011046840, Unigene6745_Sample_011046840, Unigene8703_Sample_011046840, Unigene8704_Sample_011046840, Unigene8705_Sample_011046840, Unigene8706_Sample_011046840, Unigene8707_Sample_011046840
105	Regulation of autophagy	Unigene11505_Sample_011046840, Unigene11949_Sample_011046840, Unigene11950_Sample_011046840, Unigene1684_Sample_011046840, Unigene5373_Sample_011046840, Unigene539_Sample_011046840, Unigene5614_Sample_011046840, Unigene5615_Sample_011046840, Unigene8031_Sample_011046840, Unigene8035_Sample_011046840, Unigene9556_Sample_011046840
106	Thyroid cancer	Unigene11899_Sample_011046840, Unigene1205_Sample_011046840, Unigene15602_Sample_011046840, Unigene8703_Sample_011046840, Unigene8704_Sample_011046840, Unigene8705_Sample_011046840, Unigene8706_Sample_011046840, Unigene8707_Sample_011046840, Unigene9374_Sample_011046840, Unigene9375_Sample_011046840, Unigene9577_Sample_011046840
107	ABC transporters	Unigene12689_Sample_011046840, Unigene12690_Sample_011046840, Unigene13265_Sample_011046840, Unigene14451_Sample_011046840, Unigene14452_Sample_011046840, Unigene18704_Sample_011046840, Unigene20302_Sample_011046840, Unigene3786_Sample_011046840, Unigene5669_Sample_011046840, Unigene5670_Sample_011046840, Unigene90_Sample_011046840
108	Butanoate metabolism	Unigene18298_Sample_011046840, Unigene18299_Sample_011046840, Unigene19_Sample_011046840, Unigene2099_Sample_011046840, Unigene4913_Sample_011046840, Unigene7092_Sample_011046840, Unigene7610_Sample_011046840, Unigene8652_Sample_011046840, Unigene8653_Sample_011046840, Unigene8654_Sample_011046840, Unigene8655_Sample_011046840
109	Fructose and mannose metabolism	Unigene15467_Sample_011046840, Unigene1930_Sample_011046840, Unigene20550_Sample_011046840, Unigene3008_Sample_011046840, Unigene4578_Sample_011046840, Unigene4913_Sample_011046840, Unigene6820_Sample_011046840, Unigene694_Sample_011046840, Unigene7092_Sample_011046840, Unigene7610_Sample_011046840, Unigene8744_Sample_011046840
110	Non-small cell lung cancer	Unigene18021_Sample_011046840, Unigene18742_Sample_011046840, Unigene5320_Sample_011046840, Unigene8703_Sample_011046840, Unigene8704_Sample_011046840, Unigene8705_Sample_011046840, Unigene8706_Sample_011046840, Unigene8707_Sample_011046840, Unigene9374_Sample_011046840, Unigene9375_Sample_011046840
111	Phototransduction	Unigene12216_Sample_011046840, Unigene17207_Sample_011046840, Unigene17934_Sample_011046840, Unigene18100_Sample_011046840, Unigene18101_Sample_011046840, Unigene18537_Sample_011046840, Unigene4884_Sample_011046840, Unigene5512_Sample_011046840, Unigene8088_Sample_011046840, Unigene8537_Sample_011046840
112	Homologous recombination	Unigene1209_Sample_011046840, Unigene1211_Sample_011046840, Unigene127_Sample_011046840, Unigene1389_Sample_011046840, Unigene1727_Sample_011046840, Unigene19087_Sample_011046840, Unigene5600_Sample_011046840, Unigene6579_Sample_011046840, Unigene8481_Sample_011046840, Unigene9495_Sample_011046840
113	Terpenoid backbone biosynthesis	Unigene18298_Sample_011046840, Unigene18299_Sample_011046840, Unigene20722_Sample_011046840, Unigene281_Sample_011046840, Unigene282_Sample_011046840, Unigene5967_Sample_011046840, Unigene8652_Sample_011046840, Unigene8653_Sample_011046840, Unigene8654_Sample_011046840, Unigene8655_Sample_011046840
114	DNA replication	Unigene14222_Sample_011046840, Unigene14223_Sample_011046840, Unigene17600_Sample_011046840, Unigene17601_Sample_011046840, Unigene18492_Sample_011046840, Unigene18493_Sample_011046840, Unigene5057_Sample_011046840, Unigene5600_Sample_011046840, Unigene6183_Sample_011046840, Unigene6530_Sample_011046840
115	Phenylalanine metabolism	Unigene11644_Sample_011046840, Unigene11645_Sample_011046840, Unigene13098_Sample_011046840, Unigene16470_Sample_011046840, Unigene16546_Sample_011046840, Unigene259_Sample_011046840, Unigene332_Sample_011046840, Unigene333_Sample_011046840, Unigene4233_Sample_011046840, Unigene6676_Sample_011046840
116	Cytokine-cytokine receptor interaction	Unigene12310_Sample_011046840, Unigene13098_Sample_011046840, Unigene17245_Sample_011046840, Unigene17246_Sample_011046840, Unigene1966_Sample_011046840, Unigene2250_Sample_011046840, Unigene332_Sample_011046840, Unigene333_Sample_011046840, Unigene4177_Sample_011046840, Unigene8403_Sample_011046840
117	Drug metabolism - other enzymes	Unigene11425_Sample_011046840, Unigene12118_Sample_011046840, Unigene1327_Sample_011046840, Unigene18598_Sample_011046840, Unigene2883_Sample_011046840, Unigene674_Sample_011046840, Unigene7806_Sample_011046840, Unigene783_Sample_011046840, Unigene9262_Sample_011046840
118	Hedgehog signaling pathway	Unigene11206_Sample_011046840, Unigene18918_Sample_011046840, Unigene18919_Sample_011046840, Unigene2856_Sample_011046840, Unigene2860_Sample_011046840, Unigene558_Sample_011046840, Unigene7615_Sample_011046840, Unigene8033_Sample_011046840, Unigene8034_Sample_011046840
119	Acute myeloid leukemia	Unigene18742_Sample_011046840, Unigene8703_Sample_011046840, Unigene8704_Sample_011046840, Unigene8705_Sample_011046840, Unigene8706_Sample_011046840, Unigene8707_Sample_011046840, Unigene9374_Sample_011046840, Unigene9375_Sample_011046840, Unigene9457_Sample_011046840
120	Glycolysis / Gluconeogenesis	Unigene11960_Sample_011046840, Unigene16042_Sample_011046840, Unigene18402_Sample_011046840, Unigene19_Sample_011046840, Unigene2099_Sample_011046840, Unigene3008_Sample_011046840, Unigene6536_Sample_011046840, Unigene7420_Sample_011046840, Unigene8744_Sample_011046840
121	Ether lipid metabolism	Unigene10818_Sample_011046840, Unigene18331_Sample_011046840, Unigene18404_Sample_011046840, Unigene206_Sample_011046840, Unigene2469_Sample_011046840, Unigene5268_Sample_011046840, Unigene9160_Sample_011046840, Unigene9161_Sample_011046840, Unigene9919_Sample_011046840
122	Folate biosynthesis	Unigene10728_Sample_011046840, Unigene1282_Sample_011046840, Unigene16067_Sample_011046840, Unigene16068_Sample_011046840, Unigene16069_Sample_011046840, Unigene16070_Sample_011046840, Unigene6539_Sample_011046840, Unigene7095_Sample_011046840, Unigene9294_Sample_011046840
123	Bladder cancer	Unigene17245_Sample_011046840, Unigene17246_Sample_011046840, Unigene8703_Sample_011046840, Unigene8704_Sample_011046840, Unigene8705_Sample_011046840, Unigene8706_Sample_011046840, Unigene8707_Sample_011046840, Unigene9374_Sample_011046840, Unigene9375_Sample_011046840
124	Arginine and proline metabolism	Unigene11644_Sample_011046840, Unigene11645_Sample_011046840, Unigene11724_Sample_011046840, Unigene15788_Sample_011046840, Unigene15789_Sample_011046840, Unigene16042_Sample_011046840, Unigene3997_Sample_011046840, Unigene5493_Sample_011046840, Unigene9228_Sample_011046840
125	Nicotinate and nicotinamide metabolism	Unigene10090_Sample_011046840, Unigene12388_Sample_011046840, Unigene13270_Sample_011046840, Unigene15862_Sample_011046840, Unigene15863_Sample_011046840, Unigene15864_Sample_011046840, Unigene15865_Sample_011046840, Unigene16554_Sample_011046840, Unigene3453_Sample_011046840
126	Valine, leucine and isoleucine biosynthesis	Unigene10837_Sample_011046840, Unigene14432_Sample_011046840, Unigene14433_Sample_011046840, Unigene16028_Sample_011046840, Unigene16029_Sample_011046840, Unigene18127_Sample_011046840, Unigene18819_Sample_011046840, Unigene19_Sample_011046840, Unigene2099_Sample_011046840
127	Malaria	Unigene12310_Sample_011046840, Unigene12354_Sample_011046840, Unigene16127_Sample_011046840, Unigene16128_Sample_011046840, Unigene16129_Sample_011046840, Unigene6284_Sample_011046840, Unigene6631_Sample_011046840, Unigene7096_Sample_011046840
128	NOD-like receptor signaling pathway	Unigene17966_Sample_011046840, Unigene17990_Sample_011046840, Unigene17991_Sample_011046840, Unigene18641_Sample_011046840, Unigene6448_Sample_011046840, Unigene6921_Sample_011046840, Unigene8178_Sample_011046840, Unigene8223_Sample_011046840
129	Galactose metabolism	Unigene15467_Sample_011046840, Unigene15840_Sample_011046840, Unigene15841_Sample_011046840, Unigene3008_Sample_011046840, Unigene787_Sample_011046840, Unigene7917_Sample_011046840, Unigene811_Sample_011046840, Unigene8744_Sample_011046840
130	Mismatch repair	Unigene148_Sample_011046840, Unigene17600_Sample_011046840, Unigene17601_Sample_011046840, Unigene18735_Sample_011046840, Unigene18737_Sample_011046840, Unigene19041_Sample_011046840, Unigene5057_Sample_011046840, Unigene5600_Sample_011046840
131	Arrhythmogenic right ventricular cardiomyopathy (ARVC)	Unigene1130_Sample_011046840, Unigene134_Sample_011046840, Unigene135_Sample_011046840, Unigene15099_Sample_011046840, Unigene16054_Sample_011046840, Unigene18971_Sample_011046840, Unigene18973_Sample_011046840, Unigene1996_Sample_011046840
132	Pyrimidine metabolism	Unigene1327_Sample_011046840, Unigene15289_Sample_011046840, Unigene16532_Sample_011046840, Unigene2934_Sample_011046840, Unigene7806_Sample_011046840, Unigene8404_Sample_011046840, Unigene9262_Sample_011046840, Unigene9376_Sample_011046840
133	Glioma	Unigene18742_Sample_011046840, Unigene8703_Sample_011046840, Unigene8704_Sample_011046840, Unigene8705_Sample_011046840, Unigene8706_Sample_011046840, Unigene8707_Sample_011046840, Unigene9374_Sample_011046840, Unigene9375_Sample_011046840
134	Olfactory transduction	Unigene12216_Sample_011046840, Unigene18100_Sample_011046840, Unigene18101_Sample_011046840, Unigene18537_Sample_011046840, Unigene4884_Sample_011046840, Unigene5243_Sample_011046840, Unigene5512_Sample_011046840, Unigene8537_Sample_011046840
135	Antigen processing and presentation	Unigene10398_Sample_011046840, Unigene10399_Sample_011046840, Unigene11993_Sample_011046840, Unigene14860_Sample_011046840, Unigene16370_Sample_011046840, Unigene16572_Sample_011046840, Unigene19167_Sample_011046840, Unigene6921_Sample_011046840
136	Porphyrin and chlorophyll metabolism	Unigene14281_Sample_011046840, Unigene14488_Sample_011046840, Unigene16371_Sample_011046840, Unigene2926_Sample_011046840, Unigene5655_Sample_011046840, Unigene7523_Sample_011046840, Unigene8013_Sample_011046840
137	Protein export	Unigene17957_Sample_011046840, Unigene2734_Sample_011046840, Unigene6817_Sample_011046840, Unigene7685_Sample_011046840, Unigene7899_Sample_011046840, Unigene8442_Sample_011046840, Unigene962_Sample_011046840
138	Primary bile acid biosynthesis	Unigene15583_Sample_011046840, Unigene17192_Sample_011046840, Unigene17193_Sample_011046840, Unigene17194_Sample_011046840, Unigene1992_Sample_011046840, Unigene472_Sample_011046840, Unigene6640_Sample_011046840
139	Ribosome	Unigene16621_Sample_011046840, Unigene1710_Sample_011046840, Unigene7468_Sample_011046840, Unigene7593_Sample_011046840, Unigene8741_Sample_011046840, Unigene8750_Sample_011046840, Unigene9314_Sample_011046840
140	p53 signaling pathway	Unigene11658_Sample_011046840, Unigene1715_Sample_011046840, Unigene17511_Sample_011046840, Unigene1794_Sample_011046840, Unigene2441_Sample_011046840, Unigene539_Sample_011046840, Unigene5509_Sample_011046840
141	Retinol metabolism	Unigene10577_Sample_011046840, Unigene17215_Sample_011046840, Unigene17216_Sample_011046840, Unigene18857_Sample_011046840, Unigene2538_Sample_011046840, Unigene7092_Sample_011046840, Unigene7218_Sample_011046840
142	Arachidonic acid metabolism	Unigene17335_Sample_011046840, Unigene18857_Sample_011046840, Unigene5190_Sample_011046840, Unigene6512_Sample_011046840, Unigene6514_Sample_011046840, Unigene6515_Sample_011046840, Unigene9013_Sample_011046840
143	Citrate cycle (TCA cycle)	Unigene1879_Sample_011046840, Unigene19915_Sample_011046840, Unigene19_Sample_011046840, Unigene2099_Sample_011046840, Unigene3856_Sample_011046840, Unigene5621_Sample_011046840, Unigene7420_Sample_011046840
144	Collecting duct acid secretion	Unigene11151_Sample_011046840, Unigene11340_Sample_011046840, Unigene11341_Sample_011046840, Unigene9718_Sample_011046840, Unigene9848_Sample_011046840, Unigene9849_Sample_011046840
145	Pantothenate and CoA biosynthesis	Unigene13270_Sample_011046840, Unigene15862_Sample_011046840, Unigene15863_Sample_011046840, Unigene15864_Sample_011046840, Unigene15865_Sample_011046840, Unigene3453_Sample_011046840
146	Fatty acid metabolism	Unigene16042_Sample_011046840, Unigene18298_Sample_011046840, Unigene18299_Sample_011046840, Unigene7461_Sample_011046840, Unigene8214_Sample_011046840, Unigene9013_Sample_011046840
147	Type II diabetes mellitus	Unigene18704_Sample_011046840, Unigene18742_Sample_011046840, Unigene1901_Sample_011046840, Unigene3008_Sample_011046840, Unigene3026_Sample_011046840, Unigene6745_Sample_011046840
148	Non-homologous end-joining	Unigene1209_Sample_011046840, Unigene1211_Sample_011046840, Unigene1389_Sample_011046840, Unigene17762_Sample_011046840, Unigene19087_Sample_011046840, Unigene8481_Sample_011046840
149	Synthesis and degradation of ketone bodies	Unigene18298_Sample_011046840, Unigene18299_Sample_011046840, Unigene8652_Sample_011046840, Unigene8653_Sample_011046840, Unigene8654_Sample_011046840, Unigene8655_Sample_011046840
150	Systemic lupus erythematosus	Unigene1335_Sample_011046840, Unigene7232_Sample_011046840, Unigene7233_Sample_011046840, Unigene7234_Sample_011046840, Unigene8018_Sample_011046840
151	Biosynthesis of unsaturated fatty acids (no map in kegg database)	Unigene1746_Sample_011046840, Unigene18302_Sample_011046840, Unigene7493_Sample_011046840, Unigene7494_Sample_011046840, Unigene7610_Sample_011046840
152	Propanoate metabolism	Unigene1484_Sample_011046840, Unigene16042_Sample_011046840, Unigene18298_Sample_011046840, Unigene18299_Sample_011046840, Unigene2957_Sample_011046840
153	Autoimmune thyroid disease	Unigene13098_Sample_011046840, Unigene2250_Sample_011046840, Unigene332_Sample_011046840, Unigene333_Sample_011046840, Unigene4177_Sample_011046840
154	Drug metabolism - cytochrome P450	Unigene1202_Sample_011046840, Unigene1203_Sample_011046840, Unigene17335_Sample_011046840, Unigene18857_Sample_011046840, Unigene3348_Sample_011046840
155	Glycine, serine and threonine metabolism	Unigene11724_Sample_011046840, Unigene9852_Sample_011046840, Unigene9853_Sample_011046840, Unigene9854_Sample_011046840, Unigene9855_Sample_011046840
156	Linoleic acid metabolism	Unigene18857_Sample_011046840, Unigene4913_Sample_011046840, Unigene7092_Sample_011046840, Unigene7610_Sample_011046840
157	Selenoamino acid metabolism	Unigene14335_Sample_011046840, Unigene14336_Sample_011046840, Unigene3031_Sample_011046840, Unigene7090_Sample_011046840
158	Limonene and pinene degradation	Unigene16042_Sample_011046840, Unigene3856_Sample_011046840, Unigene5969_Sample_011046840, Unigene5970_Sample_011046840
159	Glycosaminoglycan degradation	Unigene10341_Sample_011046840, Unigene14257_Sample_011046840, Unigene787_Sample_011046840, Unigene811_Sample_011046840
160	Metabolism of xenobiotics by cytochrome P450	Unigene1202_Sample_011046840, Unigene1203_Sample_011046840, Unigene17335_Sample_011046840, Unigene18857_Sample_011046840
161	Leishmaniasis	Unigene10289_Sample_011046840, Unigene18641_Sample_011046840, Unigene6284_Sample_011046840, Unigene855_Sample_011046840
162	Lysine biosynthesis	Unigene13826_Sample_011046840, Unigene15787_Sample_011046840, Unigene20308_Sample_011046840, Unigene3572_Sample_011046840
163	Steroid biosynthesis	Unigene11086_Sample_011046840, Unigene1454_Sample_011046840, Unigene7611_Sample_011046840, Unigene7612_Sample_011046840
164	Glycosaminoglycan biosynthesis - chondroitin sulfate	Unigene18739_Sample_011046840, Unigene18740_Sample_011046840, Unigene18741_Sample_011046840, Unigene19168_Sample_011046840
165	Nitrogen metabolism	Unigene11340_Sample_011046840, Unigene11341_Sample_011046840, Unigene9848_Sample_011046840, Unigene9849_Sample_011046840
166	Glycosaminoglycan biosynthesis - heparan sulfate	Unigene19168_Sample_011046840, Unigene5856_Sample_011046840, Unigene9050_Sample_011046840, Unigene9051_Sample_011046840
167	Thiamine metabolism	Unigene1930_Sample_011046840, Unigene6820_Sample_011046840, Unigene694_Sample_011046840, Unigene7579_Sample_011046840
168	Prion diseases	Unigene18342_Sample_011046840, Unigene18344_Sample_011046840, Unigene19167_Sample_011046840, Unigene5484_Sample_011046840
169	Proteasome	Unigene5832_Sample_011046840, Unigene6331_Sample_011046840, Unigene8432_Sample_011046840, Unigene9495_Sample_011046840
170	Complement and coagulation cascades	Unigene11606_Sample_011046840, Unigene12354_Sample_011046840, Unigene14905_Sample_011046840, Unigene2351_Sample_011046840
171	Maturity onset diabetes of the young	Unigene17497_Sample_011046840, Unigene17498_Sample_011046840, Unigene20445_Sample_011046840, Unigene9490_Sample_011046840
172	SNARE interactions in vesicular transport	Unigene14255_Sample_011046840, Unigene18328_Sample_011046840, Unigene9981_Sample_011046840, Unigene9982_Sample_011046840
173	Glycosphingolipid biosynthesis - ganglio series	Unigene14257_Sample_011046840, Unigene787_Sample_011046840, Unigene811_Sample_011046840
174	Circadian rhythm - mammal	Unigene19583_Sample_011046840, Unigene2860_Sample_011046840, Unigene7615_Sample_011046840
175	Histidine metabolism	Unigene16042_Sample_011046840, Unigene3031_Sample_011046840, Unigene7090_Sample_011046840
176	Glutathione metabolism	Unigene1202_Sample_011046840, Unigene1203_Sample_011046840, Unigene17335_Sample_011046840
177	Polyketide sugar unit biosynthesis	Unigene16915_Sample_011046840, Unigene6996_Sample_011046840, Unigene9124_Sample_011046840
178	RIG-I-like receptor signaling pathway	Unigene16427_Sample_011046840, Unigene1684_Sample_011046840, Unigene18641_Sample_011046840
179	beta-Alanine metabolism	Unigene1484_Sample_011046840, Unigene16042_Sample_011046840, Unigene2957_Sample_011046840
180	Base excision repair	Unigene15827_Sample_011046840, Unigene5057_Sample_011046840, Unigene6557_Sample_011046840
181	Glycosphingolipid biosynthesis - lacto and neolacto series	Unigene2288_Sample_011046840, Unigene835_Sample_011046840, Unigene9027_Sample_011046840
182	O-Glycan biosynthesis	Unigene10571_Sample_011046840, Unigene2288_Sample_011046840, Unigene835_Sample_011046840
183	Other glycan degradation (no map in kegg database)	Unigene14257_Sample_011046840, Unigene787_Sample_011046840, Unigene811_Sample_011046840
184	Phenylalanine, tyrosine and tryptophan biosynthesis	Unigene11644_Sample_011046840, Unigene11645_Sample_011046840, Unigene4233_Sample_011046840
185	Alanine, aspartate and glutamate metabolism	Unigene11644_Sample_011046840, Unigene11645_Sample_011046840, Unigene11724_Sample_011046840
186	Apoptosis	Unigene17511_Sample_011046840, Unigene18742_Sample_011046840, Unigene5843_Sample_011046840
187	One carbon pool by folate	Unigene1282_Sample_011046840, Unigene7095_Sample_011046840, Unigene9376_Sample_011046840
188	Cytosolic DNA-sensing pathway	Unigene1175_Sample_011046840, Unigene15289_Sample_011046840
189	Primary immunodeficiency	Unigene14127_Sample_011046840, Unigene6921_Sample_011046840
190	Glycosphingolipid biosynthesis - globo series	Unigene14257_Sample_011046840, Unigene7917_Sample_011046840
191	Pentose and glucuronate interconversions	Unigene15467_Sample_011046840, Unigene8744_Sample_011046840
192	Pentose phosphate pathway	Unigene15419_Sample_011046840, Unigene15420_Sample_011046840
193	Glyoxylate and dicarboxylate metabolism	Unigene2908_Sample_011046840, Unigene727_Sample_011046840
194	Steroid hormone biosynthesis	Unigene7218_Sample_011046840, Unigene7610_Sample_011046840
195	Ubiquinone and other terpenoid-quinone biosynthesis	Unigene259_Sample_011046840, Unigene4233_Sample_011046840
196	Renin-angiotensin system	Unigene16285_Sample_011046840, Unigene3952_Sample_011046840
197	Fatty acid biosynthesis	Unigene2866_Sample_011046840
198	Lipoic acid metabolism	Unigene18221_Sample_011046840
199	Sulfur metabolism	Unigene18250_Sample_011046840
200	Circadian rhythm - fly	Unigene19583_Sample_011046840
201	D-Arginine and D-ornithine metabolism	Unigene11724_Sample_011046840
202	Asthma	Unigene4177_Sample_011046840
203	Ascorbate and aldarate metabolism	Unigene16042_Sample_011046840
204	Fatty acid elongation in mitochondria	Unigene8214_Sample_011046840
205	O-Mannosyl glycan biosynthesis (no map in kegg database)	Unigene6590_Sample_011046840
206	Type I diabetes mellitus	Unigene9303_Sample_011046840
207	RNA polymerase	Unigene15289_Sample_011046840
208	Biotin metabolism	Unigene7899_Sample_011046840
209	Vitamin B6 metabolism	Unigene495_Sample_011046840
210	Butirosin and neomycin biosynthesis	Unigene3008_Sample_011046840

## Sheet: Subgroup d
	Table S9 d. KEGG pathways for 132 putative peptides from subgroup d
#	Pathway	Count (132)	Pathway ID
1	Pathways in cancer	13	ko05200
2	Metabolic pathways	12	ko01100
3	Tight junction	11	ko04530
4	Spliceosome	10	ko03040
5	Amoebiasis	9	ko05146
6	Regulation of actin cytoskeleton	9	ko04810
7	Small cell lung cancer	9	ko05222
8	Focal adhesion	9	ko04510
9	Vascular smooth muscle contraction	7	ko04270
10	Dilated cardiomyopathy	7	ko05414
11	Hypertrophic cardiomyopathy (HCM)	7	ko05410
12	Aminoacyl-tRNA biosynthesis	6	ko00970
13	Cardiac muscle contraction	6	ko04260
14	Lysosome	6	ko04142
15	Endocytosis	5	ko04144
16	Viral myocarditis	5	ko05416
17	MAPK signaling pathway	5	ko04010
18	Neurotrophin signaling pathway	5	ko04722
19	Protein processing in endoplasmic reticulum	5	ko04141
20	Chemokine signaling pathway	5	ko04062
21	Shigellosis	5	ko05131
22	Acute myeloid leukemia	5	ko05221
23	Cell cycle	5	ko04110
24	ECM-receptor interaction	5	ko04512
25	Prostate cancer	4	ko05215
26	Toll-like receptor signaling pathway	4	ko04620
27	Chagas disease	4	ko05142
28	Cytosolic DNA-sensing pathway	4	ko04623
29	Adipocytokine signaling pathway	4	ko04920
30	NOD-like receptor signaling pathway	4	ko04621
31	Epithelial cell signaling in Helicobacter pylori infection	4	ko05120
32	Leishmaniasis	4	ko05140
33	Progesterone-mediated oocyte maturation	4	ko04914
34	T cell receptor signaling pathway	4	ko04660
35	Apoptosis	4	ko04210
36	Oocyte meiosis	4	ko04114
37	RIG-I-like receptor signaling pathway	4	ko04622
38	Valine, leucine and isoleucine biosynthesis	4	ko00290
39	Chronic myeloid leukemia	4	ko05220
40	Pancreatic cancer	4	ko05212
41	B cell receptor signaling pathway	4	ko04662
42	Peroxisome	3	ko04146
43	Lysine degradation	3	ko00310
44	Ubiquitin mediated proteolysis	3	ko04120
45	Thyroid cancer	3	ko05216
46	Huntington's disease	2	ko05016
47	Calcium signaling pathway	2	ko04020
48	Wnt signaling pathway	2	ko04310
49	Other glycan degradation	2	ko00511
50	Histidine metabolism	2	ko00340
51	Bladder cancer	2	ko05219
52	Phagosome	2	ko04145
53	Tyrosine metabolism	2	ko00350
54	Purine metabolism	1	ko00230
55	Homologous recombination	1	ko03440
56	Fc gamma R-mediated phagocytosis	1	ko04666
57	Renal cell carcinoma	1	ko05211
58	Amino sugar and nucleotide sugar metabolism	1	ko00520
59	Gap junction	1	ko04540
60	Parkinson's disease	1	ko05012
61	Mismatch repair	1	ko03430
62	Insulin signaling pathway	1	ko04910
63	Drug metabolism - other enzymes	1	ko00983
64	Selenoamino acid metabolism	1	ko00450
65	Bacterial invasion of epithelial cells	1	ko05100
66	Oxidative phosphorylation	1	ko00190
67	Inositol phosphate metabolism	1	ko00562
68	Axon guidance	1	ko04360
69	Protein export	1	ko03060
70	Leukocyte transendothelial migration	1	ko04670
71	Alzheimer's disease	1	ko05010
72	DNA replication	1	ko03030
73	Sphingolipid metabolism	1	ko00600
74	Alanine, aspartate and glutamate metabolism	1	ko00250
75	Arginine and proline metabolism	1	ko00330
76	Tryptophan metabolism	1	ko00380
77	Nucleotide excision repair	1	ko03420
78	Phenylalanine metabolism	1	ko00360
79	Galactose metabolism	1	ko00052
80	Phosphatidylinositol signaling system	1	ko04070
81	Pyrimidine metabolism	1	ko00240
82	Nicotinate and nicotinamide metabolism	1	ko00760
83	Glycerophospholipid metabolism	1	ko00564
84	p53 signaling pathway	1	ko04115
85	Pathogenic Escherichia coli infection	1	ko05130
86	TGF-beta signaling pathway	1	ko04350
87	Gastric acid secretion	1	ko04971
88	Antigen processing and presentation	1	ko04612
89	Pyruvate metabolism	1	ko00620
90	Base excision repair	1	ko03410
91	RNA degradation	1	ko03018
92	Adherens junction	1	ko04520
	Detail classification of unigenes (subgroup d) in KEGG pathways
#	Pathway	Differentially expressed genes
1	Pathways in cancer	Unigene16298_Sample_011046840, Unigene16995_Sample_011046840, Unigene16997_Sample_011046840, Unigene16998_Sample_011046840, Unigene2101_Sample_011046840, Unigene2102_Sample_011046840, Unigene2103_Sample_011046840, Unigene2104_Sample_011046840, Unigene2395_Sample_011046840, Unigene2406_Sample_011046840, Unigene301_Sample_011046840, Unigene325_Sample_011046840, Unigene7469_Sample_011046840
2	Metabolic pathways (no map in kegg database)	Unigene15673_Sample_011046840, Unigene178_Sample_011046840, Unigene2304_Sample_011046840, Unigene2870_Sample_011046840, Unigene5302_Sample_011046840, Unigene552_Sample_011046840, Unigene5928_Sample_011046840, Unigene6063_Sample_011046840, Unigene6607_Sample_011046840, Unigene7700_Sample_011046840, Unigene9106_Sample_011046840, Unigene9714_Sample_011046840
3	Tight junction	Unigene12309_Sample_011046840, Unigene13314_Sample_011046840, Unigene14157_Sample_011046840, Unigene16996_Sample_011046840, Unigene16999_Sample_011046840, Unigene17000_Sample_011046840, Unigene17002_Sample_011046840, Unigene2268_Sample_011046840, Unigene429_Sample_011046840, Unigene8944_Sample_011046840, Unigene8945_Sample_011046840
4	Spliceosome	Unigene1118_Sample_011046840, Unigene1119_Sample_011046840, Unigene14118_Sample_011046840, Unigene1562_Sample_011046840, Unigene17034_Sample_011046840, Unigene19048_Sample_011046840, Unigene21_Sample_011046840, Unigene2233_Sample_011046840, Unigene22_Sample_011046840, Unigene5699_Sample_011046840
5	Amoebiasis	Unigene16298_Sample_011046840, Unigene2101_Sample_011046840, Unigene2102_Sample_011046840, Unigene2103_Sample_011046840, Unigene2104_Sample_011046840, Unigene2395_Sample_011046840, Unigene2406_Sample_011046840, Unigene301_Sample_011046840, Unigene325_Sample_011046840
6	Regulation of actin cytoskeleton	Unigene13138_Sample_011046840, Unigene16996_Sample_011046840, Unigene16999_Sample_011046840, Unigene17000_Sample_011046840, Unigene17002_Sample_011046840, Unigene429_Sample_011046840, Unigene7139_Sample_011046840, Unigene7787_Sample_011046840, Unigene9444_Sample_011046840
7	Small cell lung cancer	Unigene16298_Sample_011046840, Unigene2101_Sample_011046840, Unigene2102_Sample_011046840, Unigene2103_Sample_011046840, Unigene2104_Sample_011046840, Unigene2395_Sample_011046840, Unigene2406_Sample_011046840, Unigene301_Sample_011046840, Unigene325_Sample_011046840
8	Focal adhesion	Unigene13138_Sample_011046840, Unigene16298_Sample_011046840, Unigene165_Sample_011046840, Unigene2395_Sample_011046840, Unigene2406_Sample_011046840, Unigene3007_Sample_011046840, Unigene301_Sample_011046840, Unigene325_Sample_011046840, Unigene7787_Sample_011046840
9	Vascular smooth muscle contraction	Unigene13138_Sample_011046840, Unigene16996_Sample_011046840, Unigene16999_Sample_011046840, Unigene17000_Sample_011046840, Unigene17002_Sample_011046840, Unigene429_Sample_011046840, Unigene7787_Sample_011046840
10	Dilated cardiomyopathy	Unigene11752_Sample_011046840, Unigene16996_Sample_011046840, Unigene16999_Sample_011046840, Unigene17000_Sample_011046840, Unigene17002_Sample_011046840, Unigene17570_Sample_011046840, Unigene429_Sample_011046840
11	Hypertrophic cardiomyopathy (HCM)	Unigene11752_Sample_011046840, Unigene16996_Sample_011046840, Unigene16999_Sample_011046840, Unigene17000_Sample_011046840, Unigene17002_Sample_011046840, Unigene17570_Sample_011046840, Unigene429_Sample_011046840
12	Aminoacyl-tRNA biosynthesis	Unigene1572_Sample_011046840, Unigene178_Sample_011046840, Unigene2304_Sample_011046840, Unigene2608_Sample_011046840, Unigene2732_Sample_011046840, Unigene2749_Sample_011046840
13	Cardiac muscle contraction	Unigene16996_Sample_011046840, Unigene16999_Sample_011046840, Unigene17000_Sample_011046840, Unigene17002_Sample_011046840, Unigene17570_Sample_011046840, Unigene429_Sample_011046840
14	Lysosome	Unigene13972_Sample_011046840, Unigene18168_Sample_011046840, Unigene18169_Sample_011046840, Unigene7695_Sample_011046840, Unigene8605_Sample_011046840, Unigene8606_Sample_011046840
15	Endocytosis	Unigene19088_Sample_011046840, Unigene3007_Sample_011046840, Unigene5248_Sample_011046840, Unigene7695_Sample_011046840, Unigene7729_Sample_011046840
16	Viral myocarditis	Unigene16996_Sample_011046840, Unigene16999_Sample_011046840, Unigene17000_Sample_011046840, Unigene17002_Sample_011046840, Unigene429_Sample_011046840
17	MAPK signaling pathway	Unigene2101_Sample_011046840, Unigene2102_Sample_011046840, Unigene2103_Sample_011046840, Unigene2104_Sample_011046840, Unigene3007_Sample_011046840
18	Neurotrophin signaling pathway	Unigene165_Sample_011046840, Unigene2101_Sample_011046840, Unigene2102_Sample_011046840, Unigene2103_Sample_011046840, Unigene2104_Sample_011046840
19	Protein processing in endoplasmic reticulum	Unigene1376_Sample_011046840, Unigene17282_Sample_011046840, Unigene17300_Sample_011046840, Unigene2427_Sample_011046840, Unigene815_Sample_011046840
20	Chemokine signaling pathway	Unigene2101_Sample_011046840, Unigene2102_Sample_011046840, Unigene2103_Sample_011046840, Unigene2104_Sample_011046840, Unigene7787_Sample_011046840
21	Shigellosis	Unigene2101_Sample_011046840, Unigene2102_Sample_011046840, Unigene2103_Sample_011046840, Unigene2104_Sample_011046840, Unigene7787_Sample_011046840
22	Acute myeloid leukemia	Unigene2101_Sample_011046840, Unigene2102_Sample_011046840, Unigene2103_Sample_011046840, Unigene2104_Sample_011046840, Unigene7469_Sample_011046840
23	Cell cycle	Unigene1502_Sample_011046840, Unigene1520_Sample_011046840, Unigene18329_Sample_011046840, Unigene7469_Sample_011046840, Unigene7519_Sample_011046840
24	ECM-receptor interaction	Unigene16298_Sample_011046840, Unigene2395_Sample_011046840, Unigene2406_Sample_011046840, Unigene301_Sample_011046840, Unigene325_Sample_011046840
25	Prostate cancer	Unigene2101_Sample_011046840, Unigene2102_Sample_011046840, Unigene2103_Sample_011046840, Unigene2104_Sample_011046840
26	Toll-like receptor signaling pathway	Unigene2101_Sample_011046840, Unigene2102_Sample_011046840, Unigene2103_Sample_011046840, Unigene2104_Sample_011046840
27	Chagas disease	Unigene2101_Sample_011046840, Unigene2102_Sample_011046840, Unigene2103_Sample_011046840, Unigene2104_Sample_011046840
28	Cytosolic DNA-sensing pathway	Unigene2101_Sample_011046840, Unigene2102_Sample_011046840, Unigene2103_Sample_011046840, Unigene2104_Sample_011046840
29	Adipocytokine signaling pathway	Unigene2101_Sample_011046840, Unigene2102_Sample_011046840, Unigene2103_Sample_011046840, Unigene2104_Sample_011046840
30	NOD-like receptor signaling pathway	Unigene2101_Sample_011046840, Unigene2102_Sample_011046840, Unigene2103_Sample_011046840, Unigene2104_Sample_011046840
31	Epithelial cell signaling in Helicobacter pylori infection	Unigene2101_Sample_011046840, Unigene2102_Sample_011046840, Unigene2103_Sample_011046840, Unigene2104_Sample_011046840
32	Leishmaniasis	Unigene2101_Sample_011046840, Unigene2102_Sample_011046840, Unigene2103_Sample_011046840, Unigene2104_Sample_011046840
33	Progesterone-mediated oocyte maturation	Unigene1502_Sample_011046840, Unigene1520_Sample_011046840, Unigene18329_Sample_011046840, Unigene7469_Sample_011046840
34	T cell receptor signaling pathway	Unigene2101_Sample_011046840, Unigene2102_Sample_011046840, Unigene2103_Sample_011046840, Unigene2104_Sample_011046840
35	Apoptosis	Unigene2101_Sample_011046840, Unigene2102_Sample_011046840, Unigene2103_Sample_011046840, Unigene2104_Sample_011046840
36	Oocyte meiosis	Unigene1502_Sample_011046840, Unigene1520_Sample_011046840, Unigene18329_Sample_011046840, Unigene2233_Sample_011046840
37	RIG-I-like receptor signaling pathway	Unigene2101_Sample_011046840, Unigene2102_Sample_011046840, Unigene2103_Sample_011046840, Unigene2104_Sample_011046840
38	Valine, leucine and isoleucine biosynthesis	Unigene1572_Sample_011046840, Unigene2608_Sample_011046840, Unigene2732_Sample_011046840, Unigene2749_Sample_011046840
39	Chronic myeloid leukemia	Unigene2101_Sample_011046840, Unigene2102_Sample_011046840, Unigene2103_Sample_011046840, Unigene2104_Sample_011046840
40	Pancreatic cancer	Unigene2101_Sample_011046840, Unigene2102_Sample_011046840, Unigene2103_Sample_011046840, Unigene2104_Sample_011046840
41	B cell receptor signaling pathway	Unigene2101_Sample_011046840, Unigene2102_Sample_011046840, Unigene2103_Sample_011046840, Unigene2104_Sample_011046840
42	Peroxisome	Unigene5487_Sample_011046840, Unigene5488_Sample_011046840, Unigene6890_Sample_011046840
43	Lysine degradation	Unigene15453_Sample_011046840, Unigene15454_Sample_011046840, Unigene2268_Sample_011046840
44	Ubiquitin mediated proteolysis	Unigene1520_Sample_011046840, Unigene15904_Sample_011046840, Unigene18329_Sample_011046840
45	Thyroid cancer	Unigene16995_Sample_011046840, Unigene16997_Sample_011046840, Unigene16998_Sample_011046840
46	Huntington's disease	Unigene7695_Sample_011046840, Unigene9714_Sample_011046840
47	Calcium signaling pathway	Unigene13138_Sample_011046840, Unigene17570_Sample_011046840
48	Wnt signaling pathway	Unigene7787_Sample_011046840, Unigene8593_Sample_011046840
49	Other glycan degradation (no map in kegg database)	Unigene18168_Sample_011046840, Unigene18169_Sample_011046840
50	Histidine metabolism	Unigene552_Sample_011046840, Unigene9467_Sample_011046840
51	Bladder cancer	Unigene2101_Sample_011046840, Unigene2102_Sample_011046840
52	Phagosome	Unigene3007_Sample_011046840, Unigene8078_Sample_011046840
53	Tyrosine metabolism	Unigene552_Sample_011046840, Unigene9467_Sample_011046840
54	Purine metabolism	Unigene2870_Sample_011046840
55	Homologous recombination	Unigene2870_Sample_011046840
56	Fc gamma R-mediated phagocytosis	Unigene7139_Sample_011046840
57	Renal cell carcinoma	Unigene165_Sample_011046840
58	Amino sugar and nucleotide sugar metabolism	Unigene15673_Sample_011046840
59	Gap junction	Unigene1502_Sample_011046840
60	Parkinson's disease	Unigene9714_Sample_011046840
61	Mismatch repair	Unigene2870_Sample_011046840
62	Insulin signaling pathway	Unigene165_Sample_011046840
63	Drug metabolism - other enzymes	Unigene6063_Sample_011046840
64	Selenoamino acid metabolism	Unigene9467_Sample_011046840
65	Bacterial invasion of epithelial cells	Unigene7695_Sample_011046840
66	Oxidative phosphorylation	Unigene9714_Sample_011046840
67	Inositol phosphate metabolism	Unigene9106_Sample_011046840
68	Axon guidance	Unigene7787_Sample_011046840
69	Protein export	Unigene17282_Sample_011046840
70	Leukocyte transendothelial migration	Unigene7787_Sample_011046840
71	Alzheimer's disease	Unigene9714_Sample_011046840
72	DNA replication	Unigene2870_Sample_011046840
73	Sphingolipid metabolism	Unigene6607_Sample_011046840
74	Alanine, aspartate and glutamate metabolism	Unigene5302_Sample_011046840
75	Arginine and proline metabolism	Unigene5302_Sample_011046840
76	Tryptophan metabolism	Unigene552_Sample_011046840
77	Nucleotide excision repair	Unigene2870_Sample_011046840
78	Phenylalanine metabolism	Unigene552_Sample_011046840
79	Galactose metabolism	Unigene15673_Sample_011046840
80	Phosphatidylinositol signaling system	Unigene9106_Sample_011046840
81	Pyrimidine metabolism	Unigene2870_Sample_011046840
82	Nicotinate and nicotinamide metabolism	Unigene5928_Sample_011046840
83	Glycerophospholipid metabolism	Unigene6063_Sample_011046840
84	p53 signaling pathway	Unigene1502_Sample_011046840
85	Pathogenic Escherichia coli infection	Unigene7787_Sample_011046840
86	TGF-beta signaling pathway	Unigene7787_Sample_011046840
87	Gastric acid secretion	Unigene13138_Sample_011046840
88	Antigen processing and presentation	Unigene13972_Sample_011046840
89	Pyruvate metabolism	Unigene1560_Sample_011046840
90	Base excision repair	Unigene2870_Sample_011046840
91	RNA degradation	Unigene9248_Sample_011046840
92	Adherens junction (no map in kegg database)	Unigene11925_Sample_011046840
