# Supplementary material for: Novel Insights into the Transcriptome of Dirofilaria immitis
Source: PLoS One. 2012 Jul 23;7(7):e41639. doi: 10.1371/journal.pone.0041639 (PMC3402454; doi:10.1371/journal.pone.0041639)
Supplement: File S1 — The 34 unigenes which has BLAST matches with the host (canine) genes but nematode genes in NCBI. (XLS) [file pone.0041639.s014.xls]

## Sheet: Supporting file 1
34 unigenes which has BLAST matches with the host (canine) genes but nematode genes in NCBI
Unigene10139
Unigene10567
Unigene10693
Unigene1121
Unigene1122
Unigene12149
Unigene12564
Unigene12940
Unigene13235
Unigene13324
Unigene13481
Unigene14267
Unigene14393
Unigene14394
Unigene15183
Unigene15184
Unigene15185
Unigene15360
Unigene15361
Unigene15362
Unigene15680
Unigene16813
Unigene19465
Unigene20177
Unigene20368
Unigene20703
Unigene2373
Unigene2385
Unigene4488
Unigene4874
Unigene592
Unigene6030
Unigene6821
Unigene7406
